# Supplementary material for: Adipogenic placenta-derived mesenchymal stem cells are not lineage restricted by withdrawing extrinsic factors: developing a novel visual angle in stem cell biology
Source: Cell Death Dis. 2016 Mar 17;7(3):e2141–. doi: 10.1038/cddis.2016.1 (PMC4823931; doi:10.1038/cddis.2016.1)
Supplement: Supplementary Table 1 [file cddis20161x3.xls]

## Sheet: a
Probe_Set_ID	pvalues	foldchange	PAP3_AL14_NS	PBP3_AL14_NS	PCP3_AL14_NS	PAP3_NS	PBP3_NS	PCP3_NS	Gene_Symbol	Entrez_Gene	Gene_Ontology_Biological_Process	Gene_Ontology_Cellular_Component	Gene_Ontology_Molecular_Function	Alignments	AGI	Annotation_Date	Annotation_Description	Annotation_Notes	Annotation_Transcript_Cluster	Archival_UniGene_Cluster	Chromosomal_Location	Chromosome_End_IndexAvadis	Chromosome_NumberAvadis	Chromosome_Percentage_IdentityAvadis	Chromosome_Start_IndexAvadis	Chromosome_StrandAvadis	EC	Ensembl	FlyBase	Gene_Title	GeneChip_Array	Genome_Version	GOAvadis	InterPro	MGI_Name	OMIM	Pathway	QTL	RefSeq_Protein_ID	RefSeq_Transcript_ID	Representative_Public_ID	RGD_Name	Sequence_Source	Sequence_Type	SGD_accession_number	Species_Scientific_Name	SwissProt	Target_Description	Trans_Membrane
11757645_s_at	0.00341695	0.0110759	4.12438	3.66008	4.24137	11.2517	10.3337	9.44053	FIBIN	387758	NA	0005576 // extracellular region // inferred from electronic annotation /// 0005783 // endoplasmic reticulum // inferred from electronic annotation /// 0005794 // Golgi apparatus // inferred from electronic annotation	NA	chr11:27017206-27017666 (+) // 98.5 // p14.2	NA	41211	This probe set was annotated using the Matching Probes based pipeline to a Entrez Gene identifier using 3 transcripts. // false // Matching Probes // A	NA	BC026873(11),ENST00000318627(11),NM_203371(11)	Hs.32478	chr11p14.2	27017666	chr11	98.5	27017206	+	NA	ENSG00000176971	NA	fin bud initiation factor homolog (zebrafish)	Human Genome PrimeView Array	NA	GO:0005576|GO:0005783|GO:0005794	NA	NA	NA	NA	NA	NP_976249	NM_203371	AA040154	NA	GenBank	Consensus sequence	NA	Homo sapiens	Q8TAL6	gb:AA040154 /DB_XREF=gi:1516432 /DB_XREF=zk47b01.s1 /CLONE=IMAGE:485929 /TID=Hs.32478.1 /CNT=9 /FEA=EST /TIER=Stack /STK=7 /UG=Hs.32478 /UG_TITLE=Transcribed locus /REP_ORG=H. sapiens	NA
11726291_a_at	7.28986e-05	0.0138047	3.81413	4.09443	3.9158	9.85895	10.0365	10.4208	LRRC17	10234	0001503 // ossification // inferred from electronic annotation /// 0001649 // osteoblast differentiation // inferred from sequence or structural similarity /// 0033687 // osteoblast proliferation // inferred from sequence or structural similarity /// 0045671 // negative regulation of osteoclast differentiation // inferred from sequence or structural similarity /// 0045671 // negative regulation o…	0005576 // extracellular region // inferred from electronic annotation /// 0005615 // extracellular space // inferred from sequence or structural similarity /// 0005615 // extracellular space // inferred from electronic annotation	NA	chr7:102553343-102585540 (+) // 97.74 // q22.1	NA	41211	This probe set was annotated using the Matching Probes based pipeline to a Entrez Gene identifier using 7 transcripts. // false // Matching Probes // A	AK290305 // gb // 5 // Cross Hyb Matching Probes /// GENSCAN00000015248 // ensembl // 5 // Cross Hyb Matching Probes /// ENST00000485478 // ensembl // 5 // Cross Hyb Matching Probes	AY358889(11),BC027903(11),ENST00000249377(11),ENST00000339431(11),NM_001031692(11),NM_005824(11),U32907(11)	Hs.567412	chr7q22.1	102585540	chr7	97.74	102553343	+	NA	ENSG00000128606	NA	leucine rich repeat containing 17	Human Genome PrimeView Array	NA	GO:0001503|GO:0001649|GO:0033687|GO:0045671|GO:0045671|GO:0048539|GO:0048539|GO:0005576|GO:0005615|GO:0005615	IPR001611 // Leucine-rich repeat // 6.4E-5 /// IPR001611 // Leucine-rich repeat // 2.5E-6 /// IPR001611 // Leucine-rich repeat // 4.1E-5	NA	NA	NA	NA	NP_001026862 /// NP_005815	NM_001031692 /// NM_005824	NM_001031692.1	NA	GenBank	Consensus sequence	NA	Homo sapiens	A8K2P0 /// C9JT74 /// Q8N6Y2	gb:NM_001031692.1 /DB_XREF=gi:72534675 /GEN=LRRC17 /TID=Hs.567412.1 /CNT=143 /FEA=FLmRNA /TIER=FL+Stack /STK=18 /LL=10234 /UG=Hs.567412 /DEF=Homo sapiens leucine rich repeat containing 17 (LRRC17), transcript variant 1, mRNA. /PROD=leucine rich repeat containing 17 isoform 1 /FL=gb:AY358889.1 gb:BC027903.1 gb:AK290305.1 gb:NM_001031692.1 /REP_ORG=H. sapiens	NA
11721874_at	0.00624277	0.0154811	3.49358	4.17282	3.95283	8.50084	10.078	10.5016	IFIT2	3433	0009615 // response to virus // inferred from direct assay /// 0019221 // cytokine-mediated signaling pathway // traceable author statement /// 0032091 // negative regulation of protein binding // inferred from direct assay /// 0035457 // cellular response to interferon-alpha // inferred from electronic annotation /// 0060337 // type I interferon-mediated signaling pathway // traceable author sta…	0005829 // cytosol // traceable author statement	0005515 // protein binding // inferred from physical interaction	chr10:91061522-91069032 (+) // 97.51 // q23.31	NA	41211	This probe set was annotated using the Matching Probes based pipeline to a Entrez Gene identifier using 3 transcripts. // false // Matching Probes // A	NA	BC032839(11),ENST00000371826(11),NM_001547(11)	Hs.437609	chr10q23.31	91069032	chr10	97.51	91061522	+	NA	ENSG00000119922	NA	interferon-induced protein with tetratricopeptide repeats 2	Human Genome PrimeView Array	NA	GO:0009615|GO:0019221|GO:0032091|GO:0035457|GO:0060337|GO:0005829|GO:0005515	NA	NA	147040	NA	NA	NP_001538	NM_001547	BC032839.2	NA	GenBank	Consensus sequence	NA	Homo sapiens	B4DTZ5 /// P09913 /// Q05DN2 /// Q8IZ03	gb:BC032839.2 /DB_XREF=gi:34192823 /GEN=IFIT2 /TID=Hs.437609.1 /CNT=156 /FEA=FLmRNA /TIER=FL+Stack /STK=36 /LL=3433 /UG=Hs.437609 /DEF=Homo sapiens interferon-induced protein with tetratricopeptide repeats 2, mRNA (cDNA clone MGC:27037 IMAGE:4838844), complete cds. /PROD=interferon-induced protein withtetratricopeptide repeats 2 /FL=gb:BC032839.2 gb:AK300431.1 gb:NM_001547.4 /REP_ORG=H. sapiens	NA
11716384_at	0.0019424	0.0186621	3.4769	3.67494	4.51269	9.69702	9.8317	9.5754	CCL2	6347	0000165 // MAPK cascade // inferred from mutant phenotype /// 0001525 // angiogenesis // traceable author statement /// 0001666 // response to hypoxia // inferred from electronic annotation /// 0001938 // positive regulation of endothelial cell proliferation // inferred from electronic annotation /// 0002548 // monocyte chemotaxis // inferred from direct assay /// 0006468 // protein phosphorylati…	0005576 // extracellular region // inferred from direct assay /// 0005576 // extracellular region // traceable author statement /// 0005576 // extracellular region // inferred from electronic annotation /// 0005615 // extracellular space // inferred from electronic annotation /// 0005615 // extracellular space // traceable author statement /// 0005737 // cytoplasm // inferred from electronic anno…	0001664 // G-protein coupled receptor binding // inferred from electronic annotation /// 0004672 // protein kinase activity // traceable author statement /// 0005102 // receptor binding // traceable author statement /// 0005125 // cytokine activity // inferred from electronic annotation /// 0008009 // chemokine activity // inferred from electronic annotation /// 0008009 // chemokine activity // t…	chr17:32582303-32584222 (+) // 75.15 // q12	NA	41211	This probe set was annotated using the Matching Probes based pipeline to a Entrez Gene identifier using 6 transcripts. // false // Matching Probes // A	BT007329 // gb // 7 // Cross Hyb Matching Probes /// GENSCAN00000012415 // ensembl // 7 // Cross Hyb Matching Probes	BC009716(11),ENST00000225831(11),M24545(11),M26683(9),M28226(9),NM_002982(11)	Hs.303649	chr17q11.2-q12	32584222	chr17	75.15	32582303	+	NA	ENSG00000108691	NA	chemokine (C-C motif) ligand 2	Human Genome PrimeView Array	NA	GO:0000165|GO:0001525|GO:0001666|GO:0001938|GO:0002548|GO:0006468|GO:0006874|GO:0006916|GO:0006935|GO:0006935|GO:0006954|GO:0006954|GO:0006955|GO:0006959|GO:0006987|GO:0007010|GO:0007155|GO:0007165|GO:0007166|GO:0007179|GO:0007186|GO:0007187|GO:0007259|GO:0007568|GO:0008360|GO:0009408|GO:0009611|GO:0009612|GO:0009617|GO:0009887|GO:0010332|GO:0010574|GO:0010759|GO:0014823|GO:0016525|GO:0019079|GO:…	IPR001811 // Chemokine interleukin-8-like domain // 8.5E-25	NA	158105 /// 182940 /// 607948 /// 609423	NA	NA	NP_002973	NM_002982	NM_002982.3	NA	GenBank	Consensus sequence	NA	Homo sapiens	P13500	gb:NM_002982.3 /DB_XREF=gi:56119169 /GEN=CCL2 /TID=Hs.303649.1 /CNT=216 /FEA=FLmRNA /TIER=FL+Stack /STK=108 /LL=6347 /UG=Hs.303649 /DEF=Homo sapiens chemokine (C-C motif) ligand 2 (CCL2), mRNA. /PROD=small inducible cytokine A2 precursor /FL=gb:M28226.1 gb:BT007329.1 gb:M24545.1 gb:BC009716.1 gb:NM_002982.3 /REP_ORG=H. sapiens	NA
11729095_at	0.00340776	0.0205426	5.60374	5.05185	5.4385	10.0002	10.9556	11.5901	KRTAP1-5	83895	NA	0005882 // intermediate filament // inferred from electronic annotation /// 0045095 // keratin filament // inferred from electronic annotation	NA	chr17:39182281-39183480 (-) // 98.36 // q21.2	NA	41211	This probe set was annotated using the Matching Probes based pipeline to a Entrez Gene identifier using 3 transcripts. // false // Matching Probes // A	BC069533 // gb // 2 // Cross Hyb Matching Probes /// BC093841 // gb // 2 // Cross Hyb Matching Probes /// BC101555 // gb // 2 // Cross Hyb Matching Probes	ENST00000361883(11),ENST00000572212(11),NM_031957(11)	Hs.534499	chr17q12-q21	39183480	chr17	98.36	39182281	-	NA	ENSG00000221852 /// ENSG00000261862	NA	keratin associated protein 1-5	Human Genome PrimeView Array	NA	GO:0005882|GO:0045095	IPR002494 // High sulphur keratin-associated protein // 8.4E-16 /// IPR002494 // High sulphur keratin-associated protein // 1.8E-16 /// IPR002494 // High sulphur keratin-associated protein // 4.4E-50	NA	608822	NA	NA	NP_114163	NM_031957	NM_031957.1	NA	GenBank	Consensus sequence	NA	Homo sapiens	F5GX67 /// Q9BYS1	gb:NM_031957.1 /DB_XREF=gi:13994359 /GEN=KRTAP1-5 /TID=Hs.534499.1 /CNT=15 /FEA=FLmRNA /TIER=FL+Stack /STK=12 /LL=83895 /UG=Hs.534499 /DEF=Homo sapiens keratin associated protein 1-5 (KRTAP1-5), mRNA. /PROD=keratin associated protein 1.5 /FL=gb:BC093841.1 gb:NM_031957.1 gb:BC069533.1 gb:BC101555.1 /REP_ORG=H. sapiens	NA
11722015_at	0.00336439	0.024395	4.64441	5.12071	4.98544	9.34429	10.4129	10.7621	OLR1	4973	0006508 // proteolysis // traceable author statement /// 0006954 // inflammatory response // inferred from electronic annotation /// 0007155 // cell adhesion // inferred from electronic annotation /// 0007159 // leukocyte cell-cell adhesion // inferred from electronic annotation /// 0007596 // blood coagulation // traceable author statement /// 0008015 // blood circulation // traceable author sta…	0005576 // extracellular region // inferred from electronic annotation /// 0005624 // membrane fraction // traceable author statement /// 0005886 // plasma membrane // traceable author statement /// 0005886 // plasma membrane // inferred from electronic annotation /// 0005887 // integral to plasma membrane // traceable author statement /// 0016020 // membrane // inferred from electronic annotatio…	0004872 // receptor activity // inferred from electronic annotation /// 0005041 // low-density lipoprotein receptor activity // inferred from electronic annotation /// 0030246 // carbohydrate binding // inferred from electronic annotation	chr12:10310899-10324802 (-) // 78.55 // p13.2	NA	41211	This probe set was annotated using the Matching Probes based pipeline to a Entrez Gene identifier using 6 transcripts. // false // Matching Probes // A	AF035776 // gb // 2 // Cross Hyb Matching Probes	AB010710(10),BC022295(11),ENST00000309539(11),NM_001172632(11),NM_001172633(11),NM_002543(11)	Hs.412484	chr12p13.2-p12.3	10324802	chr12	78.55	10310899	-	NA	ENSG00000173391	NA	oxidized low density lipoprotein (lectin-like) receptor 1	Human Genome PrimeView Array	NA	GO:0006508|GO:0006954|GO:0007155|GO:0007159|GO:0007596|GO:0008015|GO:0008219|GO:0042157|GO:0042542|GO:0050900|GO:0005576|GO:0005624|GO:0005886|GO:0005886|GO:0005887|GO:0016020|GO:0016021|GO:0004872|GO:0005041|GO:0030246	IPR001304 // C-type lectin // 1.3E-16 /// IPR008646 // Herpesvirus UL45-like // 5.6E-9	NA	602601 /// 608446	NA	NA	NP_001166103 /// NP_001166104 /// NP_002534	NM_001172632 /// NM_001172633 /// NM_002543	NM_002543.3	NA	GenBank	Consensus sequence	NA	Homo sapiens	B4DNS7 /// B7ZAN8 /// F5GZH1 /// F5H001 /// F5H0N6 /// F5H3G7 /// F5H7N8 /// G3V1I4 /// P78380	gb:NM_002543.3 /DB_XREF=gi:119392084 /GEN=OLR1 /TID=Hs.412484.1 /CNT=196 /FEA=FLmRNA /TIER=FL+Stack /STK=35 /LL=4973 /UG=Hs.412484 /DEF=Homo sapiens oxidized low density lipoprotein (lectin-like) receptor 1 (OLR1), mRNA. /PROD=oxidized low density lipoprotein (lectin-like)receptor 1 /FL=gb:AK292124.1 gb:NM_002543.3 gb:AB102861.1 gb:BC022295.1 gb:AB010710.1 gb:AF035776.1 /REP_ORG=H. sapiens	NA
11727440_at	0.00108636	0.0285189	4.56469	4.41375	4.65891	10.0356	9.68599	9.20391	LOXL4	84171	0055114 // oxidation-reduction process // inferred from electronic annotation	0005576 // extracellular region // inferred from electronic annotation /// 0005615 // extracellular space // inferred from electronic annotation /// 0016020 // membrane // inferred from electronic annotation	0004720 // protein-lysine 6-oxidase activity // inferred from electronic annotation /// 0005044 // scavenger receptor activity // inferred from electronic annotation /// 0005507 // copper ion binding // inferred from electronic annotation /// 0005515 // protein binding // inferred from physical interaction /// 0016491 // oxidoreductase activity // inferred from electronic annotation /// 0016641 /…	chr10:100007441-100028007 (-) // 98.59 // q24.2	NA	41211	This probe set was annotated using the Matching Probes based pipeline to a Entrez Gene identifier using 4 transcripts. // false // Matching Probes // A	NA	BC007522(11),BC013153(11),ENST00000260702(11),NM_032211(11)	Hs.306814	chr10q24	100028007	chr10	98.59	100007441	-	NA	ENSG00000138131	NA	lysyl oxidase-like 4	Human Genome PrimeView Array	NA	GO:0055114|GO:0005576|GO:0005615|GO:0016020|GO:0004720|GO:0005044|GO:0005507|GO:0005515|GO:0016491|GO:0016641|GO:0046872	IPR001190 // Speract/scavenger receptor // 5.7E-33 /// IPR001190 // Speract/scavenger receptor // 2.4E-19 /// IPR001190 // Speract/scavenger receptor // 7.4E-30 /// IPR001190 // Speract/scavenger receptor // 5.4E-23 /// IPR001695 // Lysyl oxidase // 1.0E-113	NA	607318	NA	NA	NP_115587	NM_032211	BC007522.1	NA	GenBank	Consensus sequence	NA	Homo sapiens	Q96JB6	gb:BC007522.1 /DB_XREF=gi:14043078 /GEN=LOXL4 /TID=Hs.306814.1 /CNT=163 /FEA=FLmRNA /TIER=FL+Stack /STK=15 /LL=84171 /UG=Hs.306814 /DEF=Homo sapiens lysyl oxidase-like 4, mRNA (cDNA clone IMAGE:3353864), complete cds. /PROD=LOXL4 protein /FL=gb:AF338441.1 gb:BC007522.1 gb:NM_032211.6 gb:AF395336.1 gb:BC013153.1 gb:AY036093.1 /REP_ORG=H. sapiens	NA
11724885_at	0.00381054	0.0300688	4.58149	4.89649	4.6656	8.94948	10.1957	9.9125	CLIC3	9022	0006810 // transport // inferred from electronic annotation /// 0006811 // ion transport // inferred from electronic annotation /// 0006821 // chloride transport // inferred from mutant phenotype /// 0006821 // chloride transport // inferred from electronic annotation /// 0007165 // signal transduction // traceable author statement /// 0034765 // regulation of ion transmembrane transport // infer…	0005634 // nucleus // inferred from direct assay /// 0005634 // nucleus // inferred from electronic annotation /// 0005737 // cytoplasm // inferred from direct assay /// 0005737 // cytoplasm // inferred from electronic annotation /// 0016020 // membrane // inferred from electronic annotation /// 0016021 // integral to membrane // inferred from electronic annotation /// 0034707 // chloride channel…	0005216 // ion channel activity // inferred from electronic annotation /// 0005244 // voltage-gated ion channel activity // inferred from electronic annotation /// 0005247 // voltage-gated chloride channel activity // inferred from electronic annotation /// 0005254 // chloride channel activity // inferred from mutant phenotype /// 0005254 // chloride channel activity // inferred from electronic a…	chr9:139889082-139891017 (-) // 91.69 // q34.3	NA	41211	This probe set was annotated using the Matching Probes based pipeline to a Entrez Gene identifier using 8 transcripts. // false // Matching Probes // A	NA	AF102166(11),BC007012(11),CR542066(10),ENST00000456673(9),ENST00000473911(9),ENST00000480181(11),ENST00000494426(11),NM_004669(11)	Hs.64746	chr9q34.3	139891017	chr9	91.69	139889082	-	NA	ENSG00000169583	NA	chloride intracellular channel 3	Human Genome PrimeView Array	NA	GO:0006810|GO:0006811|GO:0006821|GO:0006821|GO:0007165|GO:0034765|GO:0005634|GO:0005634|GO:0005737|GO:0005737|GO:0016020|GO:0016021|GO:0034707|GO:0005216|GO:0005244|GO:0005247|GO:0005254|GO:0005254|GO:0005515	NA	NA	606533	NA	NA	NP_004660	NM_004669	NM_004669.2	NA	GenBank	Consensus sequence	NA	Homo sapiens	O95833 /// Q5SQ17 /// Q6FGP1	gb:NM_004669.2 /DB_XREF=gi:40288289 /GEN=CLIC3 /TID=Hs.64746.1 /CNT=47 /FEA=FLmRNA /TIER=FL+Stack /STK=23 /LL=9022 /UG=Hs.64746 /DEF=Homo sapiens chloride intracellular channel 3 (CLIC3), mRNA. /PROD=chloride intracellular channel 3 /FL=gb:NM_004669.2 gb:AF102166.1 gb:CR542066.1 gb:BC007012.1 /REP_ORG=H. sapiens	NA
11756820_a_at	0.00776652	0.0337053	4.4276	5.07719	4.94139	8.47037	9.79759	10.3521	IFIT1	3434	0009615 // response to virus // inferred from direct assay /// 0009615 // response to virus // inferred from electronic annotation /// 0019060 // intracellular transport of viral proteins in host cell // inferred from direct assay /// 0019221 // cytokine-mediated signaling pathway // traceable author statement /// 0032091 // negative regulation of protein binding // inferred from direct assay ///…	0005737 // cytoplasm // inferred from direct assay /// 0005829 // cytosol // traceable author statement	0005515 // protein binding // inferred from physical interaction	chr10:91152398-91163739 (+) // 99.84 // q23.31	NA	41211	This probe set was annotated using the Matching Probes based pipeline to a Entrez Gene identifier using 7 transcripts. // false // Matching Probes // A	GENSCAN00000023895 // ensembl // 8 // Cross Hyb Matching Probes /// AK095515 // gb // 11 // Negative Strand Matching Probes	AK092813(11),AK308688(11),BC007091(11),BT006667(9),ENST00000371804(11),ENST00000546318(11),NM_001548(11)	Hs.20315	chr10q23.31	91163739	chr10	99.84	91152398	+	NA	ENSG00000185745	NA	interferon-induced protein with tetratricopeptide repeats 1	Human Genome PrimeView Array	NA	GO:0009615|GO:0009615|GO:0019060|GO:0019221|GO:0032091|GO:0045070|GO:0045071|GO:0050688|GO:0050689|GO:0051097|GO:0060337|GO:0071357|GO:0071357|GO:0071360|GO:0071360|GO:0005737|GO:0005829|GO:0005515	IPR001440 // Tetratricopeptide TPR-1 // 5.6E-10 /// IPR001440 // Tetratricopeptide TPR-1 // 5.1E-10 /// IPR013105 // Tetratricopeptide TPR2 // 8.6E-9 /// IPR013105 // Tetratricopeptide TPR2 // 7.9E-9	NA	147690	NA	NA	NP_001539	NM_001548	AK308688.1	NA	GenBank	Consensus sequence	NA	Homo sapiens	B3KS50 /// D3DR31 /// P09914 /// Q5T7J1	gb:AK308688.1 /DB_XREF=gi:164696608 /TID=Hs.20315.4 /CNT=2 /FEA=mRNA /TIER=ConsEnd /STK=0 /LL=3434 /UG_GENE=IFIT1 /UG=Hs.20315 /UG_TITLE=Interferon-induced protein with tetratricopeptide repeats 1 /DEF=Homo sapiens cDNA, FLJ98729. /REP_ORG=H. sapiens	NA
11736422_s_at	0.000246633	0.0352469	8.28647	9.06892	8.97388	13.7899	13.7688	13.3219	POSTN	10631	0001501 // skeletal system development // traceable author statement /// 0007155 // cell adhesion // inferred from direct assay /// 0007155 // cell adhesion // inferred from electronic annotation /// 0008593 // regulation of Notch signaling pathway // inferred from electronic annotation /// 0009888 // tissue development // inferred from electronic annotation /// 0030198 // extracellular matrix or…	0005576 // extracellular region // inferred from electronic annotation /// 0005578 // proteinaceous extracellular matrix // inferred from sequence or structural similarity /// 0005578 // proteinaceous extracellular matrix // inferred from electronic annotation /// 0031012 // extracellular matrix // inferred from direct assay	0008201 // heparin binding // inferred from sequence or structural similarity /// 0008201 // heparin binding // inferred from electronic annotation	chr13:38136719-38172981 (-) // 98.04 // q13.3	NA	41211	This probe set was annotated using the Matching Probes based pipeline to a Entrez Gene identifier using 13 transcripts. // false // Matching Probes // A	AK297914 // gb // 5 // Cross Hyb Matching Probes	AY918092(11),D13665(11),D13666(11),ENST00000379742(11),ENST00000379743(11),ENST00000379747(11),ENST00000379749(11),ENST00000478947(11),ENST00000541179(11),NM_001135934(11),NM_001135935(11),NM_001135936(11),NM_006475(11)	Hs.136348	chr13q13.3	38172981	chr13	98.04	38136719	-	NA	ENSG00000133110	NA	periostin, osteoblast specific factor	Human Genome PrimeView Array	NA	GO:0001501|GO:0007155|GO:0007155|GO:0008593|GO:0009888|GO:0030198|GO:0005576|GO:0005578|GO:0005578|GO:0031012|GO:0008201|GO:0008201	IPR000782 // FAS1 domain // 8.6E-29 /// IPR000782 // FAS1 domain // 6.6E-30 /// IPR000782 // FAS1 domain // 8.4E-19 /// IPR000782 // FAS1 domain // 3.3E-30 /// IPR000782 // FAS1 domain // 9.1E-29 /// IPR000782 // FAS1 domain // 7.0E-30 /// IPR000782 // FAS1 domain // 8.9E-19 /// IPR000782 // FAS1 domain // 3.5E-30 /// IPR000782 // FAS1 domain // 8.5E-19 /// IPR000782 // FAS1 domain // 8.2E-29 ///…	NA	608777	NA	NA	NP_001129406 /// NP_001129407 /// NP_001129408 /// NP_006466	NM_001135934 /// NM_001135935 /// NM_001135936 /// NM_006475	D13665.1	NA	GenBank	Consensus sequence	NA	Homo sapiens	B1ALD8 /// B1ALD9 /// B4E3A7 /// B7Z4V4 /// B7Z6G1 /// C0IMJ1 /// C0IMJ2 /// C0IMJ3 /// C0IMJ4 /// D2KRH7 /// F5H570 /// F5H628 /// Q15063	gb:D13665.1 /DB_XREF=gi:393318 /GEN=osf-2 /TID=Hs.136348.1 /CNT=67 /FEA=FLmRNA /TIER=FL /STK=1 /LL=10631 /UG=Hs.136348 /DEF=Homo sapiens osf-2 mRNA for osteoblast specific factor 2 (OSF-2p1), complete cds. /PROD=osteoblast specific factor 2 /FL=gb:AK297914.1 gb:NM_001135935.1 gb:D13665.1 gb:AY140646.1 gb:NM_001135934.1 gb:BC106710.1 gb:BC106709.1 gb:EU262885.1 /REP_ORG=H. sapiens	NA
11757905_x_at	0.00265576	0.0358502	7.97812	8.00933	8.17895	12.2239	13.1015	13.092	KRT18	3875	0006915 // apoptotic process // inferred from electronic annotation /// 0007049 // cell cycle // inferred from electronic annotation /// 0009653 // anatomical structure morphogenesis // traceable author statement /// 0033209 // tumor necrosis factor-mediated signaling pathway // inferred from electronic annotation /// 0043000 // Golgi to plasma membrane CFTR protein transport // inferred from dir…	0005634 // nucleus // inferred from electronic annotation /// 0005730 // nucleolus // inferred from electronic annotation /// 0005737 // cytoplasm // inferred from direct assay /// 0005737 // cytoplasm // inferred from electronic annotation /// 0005815 // microtubule organizing center // inferred from direct assay /// 0005882 // intermediate filament // traceable author statement /// 0005882 // i…	0005198 // structural molecule activity // inferred from electronic annotation /// 0005515 // protein binding // inferred from physical interaction	chr12:53343196-53346656 (+) // 91.24 // q13.13	NA	41211	This probe set was annotated using the Matching Probes based pipeline to a Entrez Gene identifier using 16 transcripts. // false // Matching Probes // A	GENSCAN00000007549 // ensembl // 2 // Cross Hyb Matching Probes /// GENSCAN00000007671 // ensembl // 1 // Cross Hyb Matching Probes /// GENSCAN00000009294 // ensembl // 1 // Cross Hyb Matching Probes /// GENSCAN00000022482 // ensembl // 3 // Cross Hyb Matching Probes /// GENSCAN00000025648 // ensembl // 5 // Cross Hyb Matching Probes /// GENSCAN00000031044 // ensembl // 1 // Cross Hyb Matching Pr…	AK223093(11),AK308506(10),AY762101(11),BC000180(11),BC000698(11),BC004253(11),BC008636(11),BC020982(11),BC072017(11),BT019412(11),ENST00000388835(11),ENST00000388837(11),ENST00000549078(9),ENST00000550600(10),NM_000224(11),NM_199187(11)	Hs.406013	chr12q13	53346656	chr12	91.24	53343196	+	NA	ENSG00000111057	NA	keratin 18	Human Genome PrimeView Array	NA	GO:0006915|GO:0007049|GO:0009653|GO:0033209|GO:0043000|GO:0043066|GO:0044419|GO:0005634|GO:0005730|GO:0005737|GO:0005737|GO:0005815|GO:0005882|GO:0005882|GO:0034451|GO:0045095|GO:0045095|GO:0048471|GO:0005198|GO:0005515	IPR016044 // Filament // 7.2E-110 /// IPR016044 // Filament // 9.3E-110	NA	148070 /// 215600	NA	NA	NP_000215 /// NP_954657	NM_000224 /// NM_199187	BX378061	NA	GenBank	Consensus sequence	NA	Homo sapiens	B2RA03 /// F8VZY9 /// P05783 /// Q15899	gb:BX378061 /DB_XREF=gi:46834299 /DB_XREF=BX378061 /CLONE=CS0DI015YI19 /TID=Hs.406013.9 /CNT=7 /FEA=EST /TIER=Stack /STK=6 /LL=3875 /UG_GENE=KRT18 /UG=Hs.406013 /UG_TITLE=Keratin 18 /REP_ORG=H. sapiens	NA
11720499_at	0.0013223	0.0371057	6.72773	6.14665	6.66743	11.2522	11.2887	11.3243	CDC42EP3	10602	0007165 // signal transduction // traceable author statement /// 0008360 // regulation of cell shape // inferred from electronic annotation	0005737 // cytoplasm // inferred from electronic annotation /// 0005856 // cytoskeleton // inferred from electronic annotation /// 0012505 // endomembrane system // inferred from electronic annotation /// 0015629 // actin cytoskeleton // inferred from direct assay /// 0016020 // membrane // inferred from electronic annotation	0005519 // cytoskeletal regulatory protein binding // traceable author statement	chr2:37870068-37899334 (-) // 93.51 // p22.2	NA	41211	This probe set was annotated using the Matching Probes based pipeline to a Entrez Gene identifier using 3 transcripts. // false // Matching Probes // A	AF164118 // gb // 3 // Cross Hyb Matching Probes	BC019270(10),ENST00000295324(10),NM_006449(10)	Hs.369574	chr2p21	37899334	chr2	93.51	37870068	-	NA	ENSG00000163171	NA	CDC42 effector protein (Rho GTPase binding) 3	Human Genome PrimeView Array	NA	GO:0007165|GO:0008360|GO:0005737|GO:0005856|GO:0012505|GO:0015629|GO:0016020|GO:0005519	IPR000095 // PAK-box/P21-Rho-binding // 7.4E-13	NA	606133	NA	NA	NP_006440	NM_006449	BC019270.1	NA	GenBank	Consensus sequence	NA	Homo sapiens	B3KY59 /// C9J7F7 /// C9JEZ4 /// C9JKW5 /// Q9UKI2	gb:BC019270.1 /DB_XREF=gi:17939542 /GEN=CDC42EP3 /TID=Hs.369574.1 /CNT=355 /FEA=FLmRNA /TIER=FL+Stack /STK=44 /LL=10602 /UG=Hs.369574 /DEF=Homo sapiens CDC42 effector protein (Rho GTPase binding) 3, mRNA (cDNA clone MGC:3481 IMAGE:2823261), complete cds. /PROD=CDC42 effector protein (Rho GTPase binding) 3 /FL=gb:AF094521.1 gb:BT007190.1 gb:AF104857.1 gb:AF164118.1 gb:BC019270.1 gb:NM_006449.3 /RE…	NA
11744072_at	9.4762e-06	0.0388845	4.36611	4.05915	3.97507	8.88864	8.62635	8.9493	MXRA5	25878	NA	0005576 // extracellular region // inferred from electronic annotation	NA	chrX:3226605-3264686 (-) // 98.65 // p22.33	NA	41211	This probe set was annotated using the Matching Probes based pipeline to a Entrez Gene identifier using 4 transcripts. // false // Matching Probes // A	NA	AF245505(11),ENST00000217939(11),ENST00000381114(11),NM_015419(11)	Hs.369422	chrXp22.33	3264686	chrX	98.65	3226605	-	NA	ENSG00000101825	NA	matrix-remodelling associated 5	Human Genome PrimeView Array	NA	GO:0005576	IPR013098 // Immunoglobulin I-set // 5.2E-11 /// IPR013098 // Immunoglobulin I-set // 8.4E-12 /// IPR013098 // Immunoglobulin I-set // 4.2E-17 /// IPR013098 // Immunoglobulin I-set // 1.4E-17 /// IPR013098 // Immunoglobulin I-set // 1.3E-15 /// IPR013098 // Immunoglobulin I-set // 1.4E-14 /// IPR013098 // Immunoglobulin I-set // 2.5E-14 /// IPR013098 // Immunoglobulin I-set // 4.5E-19 /// IPR0130…	NA	NA	NA	NA	NP_056234	NM_015419	AI813967	NA	GenBank	Consensus sequence	NA	Homo sapiens	Q9NR99	gb:AI813967 /DB_XREF=gi:5425182 /DB_XREF=wk80d10.x1 /CLONE=IMAGE:2421715 /TID=Hs.369422.1 /CNT=189 /FEA=FLmRNA /TIER=Stack /STK=14 /LL=25878 /UG_GENE=MXRA5 /UG=Hs.369422 /UG_TITLE=Matrix-remodelling associated 5 /FL=gb:NM_015419.3 gb:AF245505.1 /REP_ORG=H. sapiens	NA
11748016_a_at	0.00261776	0.0401431	6.6582	7.94559	6.66421	12.5425	11.7621	10.7687	ACTG2	72	0006936 // muscle contraction // traceable author statement	0005737 // cytoplasm // inferred from electronic annotation /// 0005829 // cytosol // traceable author statement /// 0005856 // cytoskeleton // inferred from electronic annotation /// 0071944 // cell periphery // inferred from electronic annotation	0000166 // nucleotide binding // inferred from electronic annotation /// 0005524 // ATP binding // inferred from electronic annotation	chr2:74120106-74146779 (+) // 99.83 // p13.1	NA	41211	This probe set was annotated using the Matching Probes based pipeline to a Entrez Gene identifier using 9 transcripts. // false // Matching Probes // A	CR536515 // gb // 4 // Cross Hyb Matching Probes /// CR541794 // gb // 4 // Cross Hyb Matching Probes /// GENSCAN00000016275 // ensembl // 4 // Cross Hyb Matching Probes	AK124338(11),AK304523(11),BC012617(11),ENST00000345517(11),ENST00000409624(11),ENST00000409731(11),ENST00000438902(11),NM_001199893(11),NM_001615(11)	Hs.516105	chr2p13.1	74146779	chr2	99.83	74120106	+	NA	ENSG00000163017	NA	actin, gamma 2, smooth muscle, enteric	Human Genome PrimeView Array	NA	GO:0006936|GO:0005737|GO:0005829|GO:0005856|GO:0071944|GO:0000166|GO:0005524	IPR004000 // Actin-like // 5.4E-32 /// IPR004000 // Actin-like // 5.1E-17 /// IPR004000 // Actin-like // 5.3E-131 /// IPR004000 // Actin-like // 6.1E-165	NA	102545	NA	NA	NP_001186822 /// NP_001606	NM_001199893 /// NM_001615	AK304523.1	NA	GenBank	Consensus sequence	NA	Homo sapiens	B3KW67 /// B4E315 /// E9PG30 /// F8WB63 /// P63267	gb:AK304523.1 /DB_XREF=gi:194385903 /TID=Hs.516105.2 /CNT=9 /FEA=FLmRNA /TIER=FL /STK=1 /LL=72 /UG_GENE=ACTG2 /UG=Hs.516105 /UG_TITLE=Actin, gamma 2, smooth muscle, enteric /DEF=Homo sapiens cDNA FLJ51195 complete cds, highly similar to Actin, gamma-enteric smooth muscle. /FL=gb:AK304523.1 /REP_ORG=H. sapiens	NA
11731500_a_at	0.00078425	0.0407871	7.49291	7.52366	7.75444	11.7427	12.3256	12.4671	KRT19	3880	0043627 // response to estrogen stimulus // inferred from expression pattern /// 0044419 // interspecies interaction between organisms // inferred from electronic annotation /// 0045214 // sarcomere organization // inferred from direct assay /// 0060706 // cell differentiation involved in embryonic placenta development // inferred from electronic annotation	0005882 // intermediate filament // inferred from electronic annotation /// 0005882 // intermediate filament // traceable author statement /// 0016010 // dystrophin-associated glycoprotein complex // inferred from electronic annotation /// 0030018 // Z disc // inferred from electronic annotation /// 0042383 // sarcolemma // inferred from electronic annotation /// 0043034 // costamere // inferred …	0005198 // structural molecule activity // inferred from electronic annotation /// 0005200 // structural constituent of cytoskeleton // traceable author statement /// 0005515 // protein binding // inferred from physical interaction /// 0008307 // structural constituent of muscle // inferred from direct assay	chr17:39679869-39684641 (-) // 95.83 // q21.2	NA	41211	This probe set was annotated using the Matching Probes based pipeline to a Entrez Gene identifier using 8 transcripts. // false // Matching Probes // A	GENSCAN00000009403 // ensembl // 8 // Cross Hyb Matching Probes /// GENSCAN00000014595 // ensembl // 1 // Cross Hyb Matching Probes /// ENST00000405746 // ensembl // 2 // Cross Hyb Matching Probes	BC002539(11),BC007628(11),BC010409(11),BC067744(11),BC084574(11),ENST00000361566(11),ENST00000468880(9),NM_002276(11)	Hs.654568	chr17q21.2	39684641	chr17	95.83	39679869	-	NA	ENSG00000171345	NA	keratin 19	Human Genome PrimeView Array	NA	GO:0043627|GO:0044419|GO:0045214|GO:0060706|GO:0005882|GO:0005882|GO:0016010|GO:0030018|GO:0042383|GO:0043034|GO:0071944|GO:0005198|GO:0005200|GO:0005515|GO:0008307	IPR016044 // Filament // 2.0E-123	NA	148020	NA	NA	NP_002267	NM_002276	NM_002276.4	NA	GenBank	Consensus sequence	NA	Homo sapiens	B4DE59 /// P08727	gb:NM_002276.4 /DB_XREF=gi:131412244 /GEN=KRT19 /TID=Hs.654568.1 /CNT=71 /FEA=FLmRNA /TIER=FL+Stack /STK=7 /LL=3880 /UG=Hs.654568 /DEF=Homo sapiens keratin 19 (KRT19), mRNA. /PROD=keratin 19 /FL=gb:BC084574.1 gb:NM_002276.4 gb:BC067744.1 gb:BC010409.2 gb:BC007628.1 gb:BC002539.2 /REP_ORG=H. sapiens	NA
11723192_a_at	0.00350445	0.0528103	5.21847	4.89495	4.72373	8.66052	8.80109	9.84241	UHRF1	29128	0006281 // DNA repair // inferred from electronic annotation /// 0006351 // transcription, DNA-dependent // inferred from electronic annotation /// 0006355 // regulation of transcription, DNA-dependent // traceable author statement /// 0006355 // regulation of transcription, DNA-dependent // inferred from electronic annotation /// 0006974 // response to DNA damage stimulus // inferred from electr…	0000792 // heterochromatin // inferred from electronic annotation /// 0005634 // nucleus // inferred from direct assay /// 0005634 // nucleus // inferred from electronic annotation	0000987 // core promoter proximal region sequence-specific DNA binding // inferred from direct assay /// 0003677 // DNA binding // inferred from electronic annotation /// 0003700 // sequence-specific DNA binding transcription factor activity // traceable author statement /// 0005515 // protein binding // inferred from physical interaction /// 0008270 // zinc ion binding // inferred from electroni…	chr19:4910345-4962165 (+) // 97.11 // p13.3	NA	41211	This probe set was annotated using the Matching Probes based pipeline to a Entrez Gene identifier using 6 transcripts. // false // Matching Probes // A	NA	AB177623(11),AF274048(11),ENST00000262952(11),ENST00000398240(11),NM_001048201(11),NM_013282(11)	Hs.108106	chr19p13.3	4962165	chr19	97.11	4910345	+	EC:6.3.2.19	ENSG00000034063	NA	ubiquitin-like with PHD and ring finger domains 1	Human Genome PrimeView Array	NA	GO:0006281|GO:0006351|GO:0006355|GO:0006355|GO:0006974|GO:0007049|GO:0008283|GO:0008283|GO:0016567|GO:0032270|GO:0045944|GO:2000373|GO:0000792|GO:0005634|GO:0005634|GO:0000987|GO:0003677|GO:0003700|GO:0005515|GO:0008270|GO:0008327|GO:0016874|GO:0035064|GO:0042393|GO:0046872	IPR000626 // Ubiquitin // 4.6E-18 /// IPR000626 // Ubiquitin // 4.5E-18 /// IPR003105 // SRA-YDG // 9.4E-58 /// IPR003105 // SRA-YDG // 9.1E-58 /// IPR019787 // Zinc finger, PHD-finger // 1.5E-15 /// IPR019787 // Zinc finger, PHD-finger // 1.5E-15 /// IPR021991 // Domain of unknown function DUF3590 // 2.0E-45 /// IPR021991 // Domain of unknown function DUF3590 // 2.0E-45	NA	607990	NA	NA	NP_001041666 /// NP_037414	NM_001048201 /// NM_013282	NM_013282.3	NA	GenBank	Consensus sequence	NA	Homo sapiens	A0JBR2 /// A8K024 /// B2RBA9 /// B4E0F9 /// B5ME40 /// F5GXG0 /// Q2HIX7 /// Q96T88	gb:NM_013282.3 /DB_XREF=gi:115430232 /GEN=UHRF1 /TID=Hs.108106.1 /CNT=47 /FEA=FLmRNA /TIER=FL+Stack /STK=30 /LL=29128 /UG=Hs.108106 /DEF=Homo sapiens ubiquitin-like with PHD and ring finger domains 1 (UHRF1), transcript variant 2, mRNA. /PROD=ubiquitin-like with PHD and ring finger domains1 isoform 2 /FL=gb:NM_013282.3 gb:AB177624.1 gb:AF274048.1 gb:AK289389.1 gb:BC113875.1 /REP_ORG=H. sapiens	NA
11719247_at	0.000237116	0.0539757	4.28183	4.07526	3.90068	8.0129	8.16645	8.65745	AIM1	202	NA	NA	0030246 // carbohydrate binding // inferred from electronic annotation	chr6:106959729-107018324 (+) // 95.01 // q21	NA	41211	This probe set was annotated using the Matching Probes based pipeline to a Entrez Gene identifier using 3 transcripts. // false // Matching Probes // A	NA	ENST00000285105(11),ENST00000369066(11),NM_001624(11)	Hs.643590	chr6q21	107018324	chr6	95.01	106959729	+	NA	ENSG00000112297	NA	absent in melanoma 1	Human Genome PrimeView Array	NA	GO:0030246	IPR000772 // Ricin B lectin domain // 7.6E-17 /// IPR001064 // Beta/gamma crystallin // 1.6E-18 /// IPR001064 // Beta/gamma crystallin // 2.1E-21 /// IPR001064 // Beta/gamma crystallin // 5.3E-32 /// IPR001064 // Beta/gamma crystallin // 8.8E-27 /// IPR001064 // Beta/gamma crystallin // 5.0E-23 /// IPR001064 // Beta/gamma crystallin // 2.6E-26	NA	601797	NA	NA	NP_001615	NM_001624	NM_001624.2	NA	GenBank	Consensus sequence	NA	Homo sapiens	B3KPT0 /// B3KWJ0 /// B4DLI1 /// B4DU04 /// B7ZAH2 /// F5H7N3 /// Q6P5P8 /// Q96QW7 /// Q9Y4K1	gb:NM_001624.2 /DB_XREF=gi:116014343 /GEN=AIM1 /TID=Hs.643590.1 /CNT=216 /FEA=FLmRNA /TIER=FL+Stack /STK=55 /LL=202 /UG=Hs.643590 /DEF=Homo sapiens absent in melanoma 1 (AIM1), mRNA. /PROD=absent in melanoma 1 /FL=gb:NM_001624.2 gb:AK297008.1 /REP_ORG=H. sapiens	NA
11732925_s_at	0.000116507	0.0546832	4.04792	3.8593	4.54511	8.01927	8.57867	8.46371	PEAR1	375033	0043654 // recognition of apoptotic cell // inferred from electronic annotation	0001891 // phagocytic cup // inferred from electronic annotation /// 0005886 // plasma membrane // inferred from electronic annotation /// 0016020 // membrane // inferred from electronic annotation /// 0016021 // integral to membrane // inferred from electronic annotation	0004872 // receptor activity // inferred from electronic annotation	chr1:156863516-156886221 (+) // 82.06 // q23.1	NA	41211	This probe set was annotated using the Matching Probes based pipeline to a Entrez Gene identifier using 5 transcripts. // false // Matching Probes // A	NA	AK098809(11),ENST00000292357(11),ENST00000338302(11),ENST00000469390(11),NM_001080471(11)	Hs.142003	chr1q23.1	156886221	chr1	82.06	156863516	+	NA	ENSG00000187800	NA	platelet endothelial aggregation receptor 1	Human Genome PrimeView Array	NA	GO:0043654|GO:0001891|GO:0005886|GO:0016020|GO:0016021|GO:0004872	IPR002049 // EGF-like, laminin // 5.9E-7 /// IPR002049 // EGF-like, laminin // 2.1E-8 /// IPR002049 // EGF-like, laminin // 6.8E-7 /// IPR002049 // EGF-like, laminin // 1.3E-6 /// IPR002049 // EGF-like, laminin // 3.3E-6 /// IPR002049 // EGF-like, laminin // 2.0E-8	NA	610278	NA	NA	NP_001073940	NM_001080471 /// NM_207369	NM_001080471.1	NA	GenBank	Consensus sequence	NA	Homo sapiens	A6PVP2 /// F2Z2F7 /// Q5VY43 /// Q8N780	gb:NM_001080471.1 /DB_XREF=gi:122937342 /GEN=PEAR1 /TID=Hs.142003.1 /CNT=13 /FEA=FLmRNA /TIER=FL+Stack /STK=6 /LL=375033 /UG=Hs.142003 /DEF=Homo sapiens platelet endothelial aggregation receptor 1 (PEAR1), mRNA. /PROD=platelet endothelial aggregation receptor 1 /FL=gb:NM_001080471.1 /REP_ORG=H. sapiens	NA
11752575_a_at	0.000671831	0.0589198	4.95771	4.34109	3.99101	8.23128	8.59315	8.82839	SYNC	81493	0045103 // intermediate filament-based process // inferred from electronic annotation	0005737 // cytoplasm // inferred from electronic annotation /// 0005829 // cytosol // inferred from electronic annotation /// 0005882 // intermediate filament // inferred from electronic annotation /// 0030018 // Z disc // inferred from electronic annotation /// 0031594 // neuromuscular junction // inferred from electronic annotation /// 0042383 // sarcolemma // inferred from electronic annotatio…	0005198 // structural molecule activity // inferred from electronic annotation	chr1:33147091-33168357 (-) // 95.29 // p35.1	NA	41211	This probe set was annotated using the Matching Probes based pipeline to a Entrez Gene identifier using 7 transcripts. // false // Matching Probes // A	AK302275 // gb // 2 // Cross Hyb Matching Probes /// GENSCAN00000026952 // ensembl // 1 // Cross Hyb Matching Probes /// NM_005610 // refseq // 10 // Negative Strand Matching Probes /// NM_001135255 // refseq // 10 // Negative Strand Matching Probes /// NM_001135256 // refseq // 10 // Negative Strand Matching Probes	AK297958(11),BC119700(11),BC119701(11),ENST00000373484(11),ENST00000409190(11),NM_001161708(11),NM_030786(11)	Hs.712631	chr1p35.1	33168357	chr1	95.29	33147091	-	NA	ENSG00000162520	NA	syncoilin, intermediate filament protein	Human Genome PrimeView Array	NA	GO:0045103|GO:0005737|GO:0005829|GO:0005882|GO:0030018|GO:0031594|GO:0042383|GO:0048471|GO:0005198	IPR016044 // Filament // 7.4E-20 /// IPR016044 // Filament // 4.2E-20	NA	611750	NA	NA	NP_001155180 /// NP_110413	NM_001161708 /// NM_030786	AK297958.1	NA	GenBank	Consensus sequence	NA	Homo sapiens	Q9H7C4	gb:AK297958.1 /DB_XREF=gi:194388603 /TID=Hs.712631.2 /CNT=1 /FEA=FLmRNA /TIER=FL /STK=1 /LL=81493 /UG_GENE=SYNC /UG=Hs.712631 /UG_TITLE=Syncoilin, intermediate filament protein /DEF=Homo sapiens cDNA FLJ54475 complete cds, moderately similar to Mus musculus syncoilin (Sync), mRNA. /FL=gb:AK297958.1 /REP_ORG=H. sapiens	NA
11741911_a_at	0.00326149	0.0594018	5.31926	5.32402	5.51816	8.96793	9.33411	9.92454	GBP3	2635	0006184 // GTP catabolic process // inferred from electronic annotation	0016020 // membrane // inferred from electronic annotation /// 0016021 // integral to membrane // inferred from electronic annotation	0000166 // nucleotide binding // inferred from electronic annotation /// 0003924 // GTPase activity // inferred from electronic annotation /// 0005525 // GTP binding // inferred from electronic annotation	chr1:89472359-89488549 (-) // 99.57 // p22.2	NA	41211	This probe set was annotated using the Matching Probes based pipeline to a Entrez Gene identifier using 7 transcripts. // false // Matching Probes // A	GENSCAN00000041877 // ensembl // 1 // Cross Hyb Matching Probes	BC140837(11),BC144650(11),ENST00000370481(11),ENST00000370482(11),ENST00000489444(11),ENST00000493594(11),NM_018284(11)	Hs.62661	chr1p22.2	89488549	chr1	99.57	89472359	-	NA	ENSG00000117226	NA	guanylate binding protein 3	Human Genome PrimeView Array	NA	GO:0006184|GO:0016020|GO:0016021|GO:0000166|GO:0003924|GO:0005525	IPR003191 // Guanylate-binding protein, C-terminal // 2.5E-125 /// IPR015894 // Guanylate-binding protein, N-terminal // 1.4E-127 /// IPR015894 // Guanylate-binding protein, N-terminal // 8.2E-129 /// IPR015894 // Guanylate-binding protein, N-terminal // 3.4E-24	NA	600413	NA	NA	NP_060754	NM_018284	BC140837.1	NA	GenBank	Consensus sequence	NA	Homo sapiens	F6SPX6 /// F6X827 /// F8UW81 /// H3BNS1 /// H3BP53 /// H3BPH2 /// H3BRX6 /// Q5T8M0 /// Q9H0R5	gb:BC140837.1 /DB_XREF=gi:187954974 /GEN=GBP3 /TID=Hs.62661.2 /CNT=6 /FEA=FLmRNA /TIER=FL /STK=1 /LL=2633 /UG=Hs.62661 /DEF=Homo sapiens guanylate binding protein 3, mRNA (cDNA clone MGC:176514 IMAGE:9021705), complete cds. /PROD=guanylate binding protein 3 /FL=gb:NM_018284.2 gb:BC140837.1 /REP_ORG=H. sapiens	NA
11723399_at	0.000360511	0.0599859	6.03355	6.39437	6.64495	10.365	10.5965	10.3393	ALPK2	115701	0006468 // protein phosphorylation // inferred from electronic annotation /// 0016310 // phosphorylation // inferred from electronic annotation	NA	0004674 // protein serine/threonine kinase activity // inferred from electronic annotation /// 0005524 // ATP binding // inferred from electronic annotation /// 0016301 // kinase activity // inferred from electronic annotation /// 0016740 // transferase activity // inferred from electronic annotation /// 0016772 // transferase activity, transferring phosphorus-containing groups // inferred from e…	chr18:56148478-56296189 (-) // 99.45 // q21.31	NA	41211	This probe set was annotated using the Matching Probes based pipeline to a Entrez Gene identifier using 5 transcripts. // false // Matching Probes // A	NA	AL832018(10),AY044450(10),BX647796(9),ENST00000361673(10),NM_052947(10)	Hs.628152	chr18q21.31	56296189	chr18	99.45	56148478	-	NA	ENSG00000198796	NA	alpha-kinase 2	Human Genome PrimeView Array	NA	GO:0006468|GO:0016310|GO:0004674|GO:0005524|GO:0016301|GO:0016740|GO:0016772	IPR004166 // MHCK/EF2 kinase // 5.7E-53 /// IPR013098 // Immunoglobulin I-set // 1.7E-16 /// IPR013098 // Immunoglobulin I-set // 1.3E-11	NA	NA	NA	NA	NP_443179	NM_052947	NM_052947.3	NA	GenBank	Consensus sequence	NA	Homo sapiens	Q86TB3	gb:NM_052947.3 /DB_XREF=gi:148596991 /GEN=ALPK2 /TID=Hs.628152.1 /CNT=63 /FEA=FLmRNA /TIER=FL+Stack /STK=29 /LL=115701 /UG=Hs.628152 /DEF=Homo sapiens alpha-kinase 2 (ALPK2), mRNA. /PROD=heart alpha-kinase /FL=gb:NM_052947.3 gb:AL832018.2 gb:AY044450.1 /REP_ORG=H. sapiens	NA
11723854_at	0.00347186	0.0607329	4.40455	4.25008	4.42107	7.91526	8.28561	8.84965	SAMD9	54809	NA	0005737 // cytoplasm // inferred from direct assay /// 0005737 // cytoplasm // inferred from electronic annotation /// 0043231 // intracellular membrane-bounded organelle // inferred from direct assay	NA	chr7:92728830-92747336 (-) // 88.65 // q21.2	NA	41211	This probe set was annotated using the Matching Probes based pipeline to a Entrez Gene identifier using 5 transcripts. // false // Matching Probes // A	BC132773 // gb // 6 // Cross Hyb Matching Probes /// BC132775 // gb // 6 // Cross Hyb Matching Probes	AF445355(11),BC150249(11),ENST00000379958(11),NM_001193307(11),NM_017654(11)	Hs.65641	chr7q21.2	92747336	chr7	88.65	92728830	-	NA	ENSG00000205413	NA	sterile alpha motif domain containing 9	Human Genome PrimeView Array	NA	GO:0005737|GO:0005737|GO:0043231	IPR011510 // Sterile alpha motif, type 2 // 3.0E-10 /// IPR021129 // Sterile alpha motif, type 1 // 7.1E-11	NA	610455 /// 610456	NA	NA	NP_001180236 /// NP_060124	NM_001193307 /// NM_017654	NM_017654.2	NA	GenBank	Consensus sequence	NA	Homo sapiens	B3KWI1 /// B3KWI8 /// C9JKF1 /// Q5K651	gb:NM_017654.2 /DB_XREF=gi:38201705 /GEN=SAMD9 /TID=Hs.65641.1 /CNT=126 /FEA=FLmRNA /TIER=FL+Stack /STK=27 /LL=54809 /UG=Hs.65641 /DEF=Homo sapiens sterile alpha motif domain containing 9 (SAMD9), mRNA. /PROD=sterile alpha motif domain containing 9 /FL=gb:BC150249.1 gb:AF445355.1 gb:BC132775.1 gb:BC132773.1 gb:NM_017654.2 /REP_ORG=H. sapiens	NA
11745716_s_at	4.18538e-06	0.0613256	9.11437	8.86737	8.96713	12.857	13.0253	13.145	CAV1	857	0000122 // negative regulation of transcription from RNA polymerase II promoter // inferred from sequence or structural similarity /// 0000122 // negative regulation of transcription from RNA polymerase II promoter // inferred from electronic annotation /// 0000165 // MAPK cascade // inferred from electronic annotation /// 0000188 // inactivation of MAPK activity // inferred from sequence or stru…	0000139 // Golgi membrane // inferred from direct assay /// 0000139 // Golgi membrane // traceable author statement /// 0000139 // Golgi membrane // inferred from electronic annotation /// 0000299 // integral to membrane of membrane fraction // inferred from electronic annotation /// 0002080 // acrosomal membrane // inferred from electronic annotation /// 0005622 // intracellular // inferred from…	0000149 // SNARE binding // inferred from electronic annotation /// 0005102 // receptor binding // inferred from physical interaction /// 0005113 // patched binding // inferred from physical interaction /// 0005198 // structural molecule activity // inferred from direct assay /// 0005515 // protein binding // inferred from physical interaction /// 0015485 // cholesterol binding // traceable autho…	chr7:116166346-116201230 (+) // 97.3 // q31.2	NA	41211	This probe set was annotated using the Matching Probes based pipeline to a Entrez Gene identifier using 7 transcripts. // false // Matching Probes // A	AF074993 // gb // 11 // Negative Strand Matching Probes	ENST00000341049(11),ENST00000393467(11),ENST00000405348(11),NM_001172895(11),NM_001172896(11),NM_001172897(11),NM_001753(11)	Hs.74034	chr7q31.1	116201230	chr7	97.3	116166346	+	NA	ENSG00000105974	NA	caveolin 1, caveolae protein, 22kDa	Human Genome PrimeView Array	NA	GO:0000122|GO:0000122|GO:0000165|GO:0000188|GO:0000188|GO:0001570|GO:0001570|GO:0001666|GO:0001666|GO:0001937|GO:0001937|GO:0001960|GO:0006641|GO:0006641|GO:0006816|GO:0006816|GO:0006874|GO:0006874|GO:0006940|GO:0006940|GO:0007519|GO:0007519|GO:0007584|GO:0007595|GO:0007596|GO:0008104|GO:0008104|GO:0008285|GO:0008624|GO:0009267|GO:0009612|GO:0009967|GO:0009968|GO:0010332|GO:0010524|GO:0010524|GO:…	IPR001612 // Caveolin // 1.3E-70 /// IPR001612 // Caveolin // 1.2E-70	NA	601047 /// 612526	Integrin-mediated_cell_adhesion_KEGG // GenMAPP	NA	NP_001166366 /// NP_001166367 /// NP_001166368 /// NP_001744	NM_001172895 /// NM_001172896 /// NM_001172897 /// NM_001753	AB209926.1	NA	GenBank	Consensus sequence	NA	Homo sapiens	A9XTE5 /// C9JKI3 /// E9PCT5 /// F8WDM7 /// Q03135 /// Q2TNI1 /// Q59E85 /// Q7Z4F3	gb:AB209926.1 /DB_XREF=gi:62089437 /TID=Hs.74034.2 /CNT=494 /FEA=FLmRNA /TIER=ConsEnd /STK=0 /LL=857 /UG_GENE=CAV1 /UG=Hs.74034 /UG_TITLE=Caveolin 1, caveolae protein, 22kDa /DEF=Homo sapiens mRNA for caveolin 1 variant protein. /FL=gb:EF649774.1 /REP_ORG=H. sapiens	NA
11727362_x_at	0.000118027	0.0615151	9.25754	9.05082	9.26772	13.2464	13.2279	13.1799	TUBA1A	7846	0000086 // G2/M transition of mitotic cell cycle // traceable author statement /// 0000278 // mitotic cell cycle // traceable author statement /// 0006184 // GTP catabolic process // inferred from electronic annotation /// 0006457 // protein folding // traceable author statement /// 0007017 // microtubule-based process // traceable author statement /// 0007017 // microtubule-based process // infe…	0005737 // cytoplasm // inferred from electronic annotation /// 0005829 // cytosol // traceable author statement /// 0005856 // cytoskeleton // inferred from electronic annotation /// 0005874 // microtubule // inferred from direct assay /// 0005874 // microtubule // traceable author statement /// 0005874 // microtubule // inferred from electronic annotation /// 0005881 // cytoplasmic microtubule …	0000166 // nucleotide binding // inferred from electronic annotation /// 0003924 // GTPase activity // inferred from electronic annotation /// 0005198 // structural molecule activity // traceable author statement /// 0005198 // structural molecule activity // inferred from electronic annotation /// 0005525 // GTP binding // inferred from electronic annotation /// 0019904 // protein domain specifi…	chr12:49578573-49582887 (-) // 97.2 // q13.12	NA	41211	This probe set was annotated using the Matching Probes based pipeline to a Entrez Gene identifier using 11 transcripts. // false // Matching Probes // A	AK289483 // gb // 3 // Cross Hyb Matching Probes /// AK298838 // gb // 2 // Cross Hyb Matching Probes /// ENST00000295766 // ensembl // 3 // Cross Hyb Matching Probes /// XR_110344 // refseq // 11 // Negative Strand Matching Probes	AF141347(11),AK297775(11),BC006468(11),BC050637(11),ENST00000301071(11),ENST00000548405(11),ENST00000552250(11),ENST00000552597(11),NM_001270399(11),NM_001270400(11),NM_006009(11)	Hs.654422	chr12q13.12	49582887	chr12	97.2	49578573	-	NA	ENSG00000167552	NA	tubulin, alpha 1a	Human Genome PrimeView Array	NA	GO:0000086|GO:0000278|GO:0006184|GO:0006457|GO:0007017|GO:0007017|GO:0007018|GO:0030705|GO:0044267|GO:0051084|GO:0051258|GO:0051301|GO:0005737|GO:0005829|GO:0005856|GO:0005874|GO:0005874|GO:0005874|GO:0005881|GO:0043234|GO:0000166|GO:0003924|GO:0005198|GO:0005198|GO:0005525|GO:0019904	IPR003008 // Tubulin/FtsZ, GTPase domain // 1.1E-74 /// IPR003008 // Tubulin/FtsZ, GTPase domain // 1.9E-20 /// IPR003008 // Tubulin/FtsZ, GTPase domain // 4.9E-22 /// IPR003008 // Tubulin/FtsZ, GTPase domain // 4.4E-18 /// IPR018316 // Tubulin/FtsZ, 2-layer sandwich domain // 7.5E-55 /// IPR018316 // Tubulin/FtsZ, 2-layer sandwich domain // 3.1E-17 /// IPR018316 // Tubulin/FtsZ, 2-layer sandwich…	NA	602529 /// 611603	NA	NA	NP_001257328 /// NP_001257329 /// NP_006000	NM_001270399 /// NM_001270400 /// NM_006009	NM_006009.2	NA	GenBank	Consensus sequence	NA	Homo sapiens	B4DN58 /// B4DQK4 /// F8VWX4 /// F8VXB8 /// F8VXZ4 /// Q71U36 /// Q9UQM3	gb:NM_006009.2 /DB_XREF=gi:17986282 /GEN=TUBA1A /TID=Hs.654422.1 /CNT=406 /FEA=FLmRNA /TIER=FL+Stack /STK=15 /LL=7846 /UG=Hs.654422 /DEF=Homo sapiens tubulin, alpha 1a (TUBA1A), mRNA. /PROD=tubulin, alpha 1a /FL=gb:AF141347.1 gb:BC050637.2 gb:BC006468.1 gb:NM_006009.2 /REP_ORG=H. sapiens	NA
11732995_a_at	0.00105844	0.0623302	5.39266	5.61228	5.6102	9.37347	9.24792	9.92364	RGS4	5999	0000188 // inactivation of MAPK activity // traceable author statement /// 0008277 // regulation of G-protein coupled receptor protein signaling pathway // traceable author statement /// 0009968 // negative regulation of signal transduction // inferred from electronic annotation /// 0038032 // termination of G-protein coupled receptor signaling pathway // inferred from electronic annotation /// 0…	0005624 // membrane fraction // inferred from electronic annotation /// 0005737 // cytoplasm // not recorded /// 0005829 // cytosol // inferred from electronic annotation /// 0005886 // plasma membrane // not recorded	0005096 // GTPase activator activity // not recorded /// 0005096 // GTPase activator activity // traceable author statement /// 0005516 // calmodulin binding // traceable author statement	chr1:163038395-163046591 (+) // 94.87 // q23.3	NA	41211	This probe set was annotated using the Matching Probes based pipeline to a Entrez Gene identifier using 25 transcripts. // false // Matching Probes // A	ENST00000527393 // ensembl // 7 // Cross Hyb Matching Probes /// ENST00000531057 // ensembl // 7 // Cross Hyb Matching Probes /// ENST00000533019 // ensembl // 7 // Cross Hyb Matching Probes	AB209019(11),AF493928(11),AK096204(11),AK295540(11),AK296240(11),AK300832(11),BC000737(11),BC051869(11),BT007025(11),DQ346662(10),DQ346663(11),DQ346664(11),EF054877(11),ENST00000367906(11),ENST00000367908(11),ENST00000367909(11),ENST00000421743(11),ENST00000491263(11),ENST00000527809(10),ENST00000528938(9),NM_001102445(11),NM_001113380(11),NM_001113381(11),NM_005613(11),U27768(11)	Hs.386726	chr1q23.3	163046591	chr1	94.87	163038395	+	NA	ENSG00000117152	NA	regulator of G-protein signaling 4	Human Genome PrimeView Array	NA	GO:0000188|GO:0008277|GO:0009968|GO:0038032|GO:0043547|GO:0043547|GO:0005624|GO:0005737|GO:0005829|GO:0005886|GO:0005096|GO:0005096|GO:0005516	IPR000342 // Regulator of G protein signalling // 2.3E-40 /// IPR000342 // Regulator of G protein signalling // 9.0E-41 /// IPR000342 // Regulator of G protein signalling // 6.9E-41 /// IPR000342 // Regulator of G protein signalling // 1.9E-33	NA	602516 /// 604906	Calcium_regulation_in_cardiac_cells // GenMAPP /// Smooth_muscle_contraction // GenMAPP	NA	NP_001095915 /// NP_001106851 /// NP_001106852 /// NP_005604	NM_001102445 /// NM_001113380 /// NM_001113381 /// NM_005613	AK295540.1	NA	GenBank	Consensus sequence	NA	Homo sapiens	B1APZ3 /// B4DUX1 /// E9PR32 /// E9PS05 /// P49798 /// Q59GU0	gb:AK295540.1 /DB_XREF=gi:194380591 /TID=Hs.386726.1 /CNT=649 /FEA=FLmRNA /TIER=FL /STK=1 /LL=5999 /UG_GENE=RGS4 /UG=Hs.386726 /UG_TITLE=Regulator of G-protein signaling 4 /DEF=Homo sapiens cDNA FLJ60558 complete cds, highly similar to Regulator of G-protein signaling 4. /FL=gb:DQ346664.1 gb:AK295540.1 gb:U27768.1 gb:DQ346662.1 gb:NM_001102445.2 gb:BC051869.1 /REP_ORG=H. sapiens	NA
11729374_at	0.000758445	0.0649057	6.63565	6.49076	6.78438	10.2331	10.5068	10.9346	KRT34	100653049 /// 3885	0008544 // epidermis development // traceable author statement	0005882 // intermediate filament // inferred from electronic annotation	0005198 // structural molecule activity // inferred from electronic annotation /// 0005198 // structural molecule activity // non-traceable author statement	chr17:39533916-39538655 (-) // 97.42 // q21.2	NA	41211	This probe set was annotated using the Matching Probes based pipeline to a Entrez Gene identifier using 6 transcripts. // true // Matching Probes // A	GENSCAN00000012327 // ensembl // 3 // Cross Hyb Matching Probes /// AF086202 // gb // 11 // Negative Strand Matching Probes	BC041070(11),ENST00000571312(11),ENST00000576522(11),ENST00000394001(11),ENST00000251648(11),NM_021013(11)	Hs.296942	chr17q21.2	39538655	chr17	97.42	39533916	-	NA	ENSG00000131737 /// ENSG00000262045 /// ENSG00000262748	NA	keratin 34 /// keratin, type I cuticular Ha4-like	Human Genome PrimeView Array	NA	GO:0008544|GO:0005882|GO:0005198|GO:0005198	IPR016044 // Filament // 2.5E-108 /// IPR016044 // Filament // 5.1E-108 /// IPR016044 // Filament // 1.2E-107 /// IPR016044 // Filament // 1.7E-107	NA	602763	NA	NA	NP_066293 /// XP_003403930	NM_021013 /// XM_003403882	NM_021013.3	NA	GenBank	Consensus sequence	NA	Homo sapiens	C4AMA3 /// I3L1M0 /// I3L2N9 /// O76011	gb:NM_021013.3 /DB_XREF=gi:14917118 /GEN=KRT34 /TID=Hs.296942.1 /CNT=47 /FEA=FLmRNA /TIER=FL+Stack /STK=11 /LL=3885 /UG=Hs.296942 /DEF=Homo sapiens keratin 34 (KRT34), mRNA. /PROD=keratin 34 /FL=gb:BC041070.1 gb:NM_021013.3 /REP_ORG=H. sapiens	NA
11753073_a_at	4.04062e-05	0.0657006	4.76765	4.86068	4.97575	8.8754	8.5821	8.91557	TNFSF4	7292	0001816 // cytokine production // inferred from electronic annotation /// 0002215 // defense response to nematode // inferred from sequence or structural similarity /// 0002215 // defense response to nematode // inferred from electronic annotation /// 0002526 // acute inflammatory response // inferred from sequence or structural similarity /// 0002526 // acute inflammatory response // inferred fr…	0005615 // extracellular space // inferred from direct assay /// 0005615 // extracellular space // inferred from electronic annotation /// 0005887 // integral to plasma membrane // non-traceable author statement /// 0005887 // integral to plasma membrane // traceable author statement /// 0009986 // cell surface // inferred from direct assay /// 0009986 // cell surface // inferred from electronic …	0005102 // receptor binding // traceable author statement /// 0005125 // cytokine activity // inferred from electronic annotation /// 0005164 // tumor necrosis factor receptor binding // inferred from electronic annotation /// 0032813 // tumor necrosis factor receptor superfamily binding // inferred from sequence or structural similarity /// 0032813 // tumor necrosis factor receptor superfamily b…	chr1:173154837-173174612 (-) // 92.58 // q25.1	NA	41211	This probe set was annotated using the Matching Probes based pipeline to a Entrez Gene identifier using 7 transcripts. // false // Matching Probes // A	NA	AK297932(11),BC041663(11),D90224(11),ENST00000281834(11),ENST00000367718(11),ENST00000545292(11),NM_003326(11)	Hs.181097	chr1q25	173174612	chr1	92.58	173154837	-	NA	ENSG00000117586	NA	tumor necrosis factor (ligand) superfamily, member 4	Human Genome PrimeView Array	NA	GO:0001816|GO:0002215|GO:0002215|GO:0002526|GO:0002526|GO:0002726|GO:0002726|GO:0002819|GO:0002819|GO:0002830|GO:0002830|GO:0002891|GO:0002891|GO:0006954|GO:0006955|GO:0007165|GO:0008203|GO:0008284|GO:0009615|GO:0009615|GO:0032689|GO:0032689|GO:0032700|GO:0032729|GO:0032729|GO:0032733|GO:0032733|GO:0032735|GO:0032735|GO:0032736|GO:0032736|GO:0032743|GO:0032753|GO:0032753|GO:0032755|GO:0032755|GO:…	IPR006052 // Tumour necrosis factor // 3.3E-16 /// IPR006052 // Tumour necrosis factor // 9.2E-16	NA	603594 /// 608446	NA	NA	NP_003317	NM_003326	AK297932.1	NA	GenBank	Consensus sequence	NA	Homo sapiens	P23510 /// Q6FGS4 /// Q8IV74	gb:AK297932.1 /DB_XREF=gi:194388561 /TID=Hs.181097.3 /CNT=1 /FEA=FLmRNA /TIER=FL /STK=1 /LL=7292 /UG_GENE=TNFSF4 /UG=Hs.181097 /UG_TITLE=Tumor necrosis factor (ligand) superfamily, member 4 /DEF=Homo sapiens cDNA FLJ50815 complete cds, highly similar to Tumor necrosis factor ligand superfamilymember 4. /FL=gb:AK297932.1 /REP_ORG=H. sapiens	NA
11731407_x_at	0.00068697	0.0676252	5.25185	6.06452	5.74747	8.96669	9.75371	9.94243	IFIT3	3437	0019221 // cytokine-mediated signaling pathway // traceable author statement /// 0035457 // cellular response to interferon-alpha // inferred from electronic annotation /// 0060337 // type I interferon-mediated signaling pathway // traceable author statement	0005829 // cytosol // traceable author statement	0005515 // protein binding // inferred from physical interaction	chr10:91087575-91100725 (+) // 85.33 // q23.31	NA	41211	This probe set was annotated using the Matching Probes based pipeline to a Entrez Gene identifier using 12 transcripts. // false // Matching Probes // A	BT007284 // gb // 6 // Cross Hyb Matching Probes /// GENSCAN00000023885 // ensembl // 6 // Cross Hyb Matching Probes	AF026939(11),AF083470(11),AK290427(11),AK297137(11),BC001383(11),BC004977(11),ENST00000371811(11),ENST00000371818(11),ENST00000543062(11),NM_001031683(11),NM_001549(11),U52513(10)	Hs.714337	chr10q24	91100725	chr10	85.33	91087575	+	NA	ENSG00000119917	NA	interferon-induced protein with tetratricopeptide repeats 3	Human Genome PrimeView Array	NA	GO:0019221|GO:0035457|GO:0060337|GO:0005829|GO:0005515	NA	NA	604650	NA	NA	NP_001026853 /// NP_001540	NM_001031683 /// NM_001549	AK290427.1	NA	GenBank	Consensus sequence	NA	Homo sapiens	B4DLS7 /// O14879 /// Q5T765	gb:AK290427.1 /DB_XREF=gi:158261876 /TID=Hs.714337.1 /CNT=294 /FEA=FLmRNA /TIER=FL+Stack /STK=7 /LL=3437 /UG_GENE=IFIT3 /UG=Hs.714337 /UG_TITLE=Interferon-induced protein with tetratricopeptide repeats 3 /DEF=Homo sapiens cDNA FLJ75638 complete cds, highly similar to Homo sapiens interferon-induced protein with tetratricopeptide repeats 3 (IFIT3), mRNA. /FL=gb:AK290427.1 gb:U52513.1 gb:NM_001549.…	NA
11721399_a_at	0.000717742	0.068801	5.60446	6.16869	5.1395	9.14376	9.54827	9.89288	SLIT2	9353	0001656 // metanephros development // inferred from electronic annotation /// 0001657 // ureteric bud development // inferred from mutant phenotype /// 0001701 // in utero embryonic development // inferred from electronic annotation /// 0001933 // negative regulation of protein phosphorylation // inferred from direct assay /// 0002042 // cell migration involved in sprouting angiogenesis // inferr…	0005576 // extracellular region // traceable author statement /// 0005576 // extracellular region // inferred from electronic annotation /// 0005615 // extracellular space // inferred from direct assay /// 0005615 // extracellular space // inferred from electronic annotation /// 0005737 // cytoplasm // inferred from direct assay /// 0005886 // plasma membrane // traceable author statement /// 000…	0005095 // GTPase inhibitor activity // inferred from direct assay /// 0005509 // calcium ion binding // non-traceable author statement /// 0005509 // calcium ion binding // inferred from electronic annotation /// 0005515 // protein binding // inferred from physical interaction /// 0008201 // heparin binding // inferred from direct assay /// 0008201 // heparin binding // inferred from electronic …	chr4:20254882-20621341 (+) // 99.81 // p15.31	NA	41211	This probe set was annotated using the Matching Probes based pipeline to a Entrez Gene identifier using 13 transcripts. // false // Matching Probes // A	NA	AB017168(10),AF055585(11),AF133270(11),AK126459(11),BC117190(10),BC143978(10),ENST00000273739(11),ENST00000382173(11),ENST00000503823(11),ENST00000503837(11),ENST00000504154(11),ENST00000508541(11),NM_004787(10)	Hs.29802	chr4p15.2	20621341	chr4	99.81	20254882	+	NA	ENSG00000145147	NA	slit homolog 2 (Drosophila)	Human Genome PrimeView Array	NA	GO:0001656|GO:0001657|GO:0001701|GO:0001933|GO:0002042|GO:0002689|GO:0006935|GO:0007275|GO:0007399|GO:0007409|GO:0007411|GO:0007411|GO:0007411|GO:0008045|GO:0008285|GO:0010593|GO:0010596|GO:0010629|GO:0014912|GO:0016337|GO:0021772|GO:0021834|GO:0021836|GO:0021972|GO:0022029|GO:0030154|GO:0030308|GO:0030336|GO:0030336|GO:0030837|GO:0031290|GO:0031290|GO:0032870|GO:0033563|GO:0035385|GO:0035385|GO:…	IPR000372 // Leucine-rich repeat-containing N-terminal // 1.9E-10 /// IPR000372 // Leucine-rich repeat-containing N-terminal // 1.4E-10 /// IPR000372 // Leucine-rich repeat-containing N-terminal // 5.6E-10 /// IPR000372 // Leucine-rich repeat-containing N-terminal // 1.9E-9 /// IPR000372 // Leucine-rich repeat-containing N-terminal // 5.6E-10 /// IPR000372 // Leucine-rich repeat-containing N-term…	NA	603746	NA	NA	NP_004778	NM_004787	NM_004787.1	NA	GenBank	Consensus sequence	NA	Homo sapiens	B3KNE2 /// E9PCX4 /// F5H0U4 /// H0Y968 /// H0Y9Z6 /// H7BYF5 /// O94813	gb:NM_004787.1 /DB_XREF=gi:4759145 /GEN=SLIT2 /TID=Hs.29802.1 /CNT=109 /FEA=FLmRNA /TIER=FL+Stack /STK=39 /LL=9353 /UG=Hs.29802 /DEF=Homo sapiens slit homolog 2 (Drosophila) (SLIT2), mRNA. /PROD=slit homolog 2 /FL=gb:AB017168.1 gb:BC117190.1 gb:NM_004787.1 gb:BC143978.1 gb:AF133270.1 gb:AF055585.1 /REP_ORG=H. sapiens	NA
11743112_at	0.00101082	0.0698417	6.15446	6.77027	6.14344	9.54673	10.4405	10.5092	S100A10	6281	0007165 // signal transduction // non-traceable author statement /// 0051099 // positive regulation of binding // inferred from electronic annotation /// 0071229 // cellular response to acid // inferred from electronic annotation	0019897 // extrinsic to plasma membrane // inferred from electronic annotation	0005102 // receptor binding // non-traceable author statement /// 0005509 // calcium ion binding // inferred from electronic annotation	chr1:151955395-151966851 (-) // 81.08 // q21.3	NA	41211	This probe set was annotated using the Matching Probes based pipeline to a Entrez Gene identifier using 10 transcripts. // false // Matching Probes // A	ENST00000478348 // ensembl // 6 // Cross Hyb Matching Probes	AK291073(11),BC015973(11),BC105786(11),CR542162(9),ENST00000368809(10),ENST00000368811(11),ENST00000478574(10),M38591(10),M81457(11),NM_002966(11)	Hs.143873	chr1q21	151966851	chr1	81.08	151955395	-	NA	ENSG00000197747	NA	S100 calcium binding protein A10	Human Genome PrimeView Array	NA	GO:0007165|GO:0051099|GO:0071229|GO:0019897|GO:0005102|GO:0005509	IPR013787 // S100/CaBP-9k-type, calcium binding, subdomain // 2.8E-19	NA	114085	NA	NA	NP_002957	NM_002966	CR542162.1	NA	GenBank	Consensus sequence	NA	Homo sapiens	P60903 /// Q6FGE5	gb:CR542162.1 /DB_XREF=gi:49457319 /TID=Hs.143873.1 /CNT=419 /FEA=FLmRNA /TIER=FL+Stack /STK=6 /LL=6281 /UG_GENE=S100A10 /UG=Hs.143873 /UG_TITLE=S100 calcium binding protein A10 /DEF=Homo sapiens full open reading frame cDNA clone RZPDo834A0524D for gene S100A10, S100 calcium binding protein A10 (annexin II ligand, calpactin I, light polypeptide (p11)); complete cds, without stopcodon. /FL=gb:M81…	NA
11718903_a_at	0.000462681	0.074094	7.3464	6.51493	7.03995	11.1094	10.8116	10.2288	FILIP1L	11259	NA	0005634 // nucleus // inferred from electronic annotation /// 0005737 // cytoplasm // inferred from electronic annotation /// 0016020 // membrane // inferred from electronic annotation /// 0016459 // myosin complex // non-traceable author statement	NA	chr3:99566204-99833349 (-) // 98.37 // q12.1	NA	41211	This probe set was annotated using the Matching Probes based pipeline to a Entrez Gene identifier using 6 transcripts. // false // Matching Probes // A	NA	BC027860(11),ENST00000331335(11),ENST00000383694(11),NM_001042459(11),NM_014890(11),U53445(11)	Hs.104672	chr3q12.1	99833349	chr3	98.37	99566204	-	NA	ENSG00000168386	NA	filamin A interacting protein 1-like	Human Genome PrimeView Array	NA	GO:0005634|GO:0005737|GO:0016020|GO:0016459	IPR019131 // Cortactin-binding protein-2, N-terminal // 1.9E-88	NA	612993	NA	NA	NP_001035924 /// NP_055705 /// NP_878913	NM_001042459 /// NM_014890 /// NM_182909	NM_001042459.1	NA	GenBank	Consensus sequence	NA	Homo sapiens	C9JN41 /// C9JYJ6 /// H7C4M0 /// Q4L180	gb:NM_001042459.1 /DB_XREF=gi:109659846 /GEN=FILIP1L /TID=Hs.104672.1 /CNT=172 /FEA=FLmRNA /TIER=FL+Stack /STK=58 /LL=11259 /UG=Hs.104672 /DEF=Homo sapiens filamin A interacting protein 1-like (FILIP1L), transcript variant 3, mRNA. /PROD=filamin A interacting protein 1-like isoform 3 /FL=gb:NM_001042459.1 gb:AF514869.1 gb:AF514868.1 /REP_ORG=H. sapiens	NA
11723147_a_at	0.00978918	0.0767969	7.31949	5.81327	7.43644	10.4128	10.5596	11.1001	NAV3	89795	NA	0005634 // nucleus // inferred from electronic annotation /// 0005635 // nuclear envelope // inferred from electronic annotation /// 0005640 // nuclear outer membrane // inferred from electronic annotation /// 0016020 // membrane // inferred from electronic annotation	0000166 // nucleotide binding // inferred from electronic annotation /// 0005524 // ATP binding // inferred from electronic annotation /// 0017111 // nucleoside-triphosphatase activity // inferred from electronic annotation	chr12:78224684-78606787 (+) // 98.21 // q21.2	NA	41211	This probe set was annotated using the Matching Probes based pipeline to a Entrez Gene identifier using 6 transcripts. // false // Matching Probes // A	NA	ENST00000228327(11),ENST00000266692(11),ENST00000378640(11),ENST00000397909(11),ENST00000552895(11),NM_014903(11)	Hs.655301	chr12q14.3	78606787	chr12	98.21	78224684	+	NA	ENSG00000067798	NA	neuron navigator 3	Human Genome PrimeView Array	NA	GO:0005634|GO:0005635|GO:0005640|GO:0016020|GO:0000166|GO:0005524|GO:0017111	IPR001715 // Calponin homology domain // 3.1E-16 /// IPR001715 // Calponin homology domain // 2.8E-16 /// IPR003959 // ATPase, AAA-type, core // 4.7E-9 /// IPR003959 // ATPase, AAA-type, core // 1.1E-9 /// IPR003959 // ATPase, AAA-type, core // 4.6E-9 /// IPR003959 // ATPase, AAA-type, core // 4.2E-9 /// IPR003959 // ATPase, AAA-type, core // 1.2E-9	NA	611629	NA	NA	NP_055718	NM_014903	NM_014903.4	NA	GenBank	Consensus sequence	NA	Homo sapiens	B4DH94 /// B4DPW6 /// E7ER12 /// E7EUA9 /// E7EUC6 /// F8VZV4 /// H0YHA8 /// H0YHX7 /// H0YI04 /// H0YI14 /// Q6PJB7 /// Q8IVL0	gb:NM_014903.4 /DB_XREF=gi:120953250 /GEN=NAV3 /TID=Hs.655301.1 /CNT=134 /FEA=FLmRNA /TIER=FL+Stack /STK=30 /LL=89795 /UG=Hs.655301 /DEF=Homo sapiens neuron navigator 3 (NAV3), mRNA. /PROD=neuron navigator 3 /FL=gb:NM_014903.4 /REP_ORG=H. sapiens	NA
11731123_a_at	0.00505401	0.0768204	4.81376	5.10175	5.57764	8.1597	8.54232	9.59989	TMEM200A	114801	NA	0016020 // membrane // inferred from electronic annotation /// 0016021 // integral to membrane // inferred from electronic annotation	NA	chr6:130758261-130764212 (+) // 93.26 // q23.1	NA	41211	This probe set was annotated using the Matching Probes based pipeline to a Entrez Gene identifier using 12 transcripts. // false // Matching Probes // A	NA	AB052099(11),AB067500(11),AK290166(11),AK315824(11),BC044246(11),ENST00000296978(11),ENST00000392429(11),ENST00000545622(11),NM_001258276(11),NM_001258277(11),NM_001258278(11),NM_052913(11)	Hs.591341	chr6q23.1	130764212	chr6	93.26	130758261	+	NA	ENSG00000164484	NA	transmembrane protein 200A	Human Genome PrimeView Array	NA	GO:0016020|GO:0016021	IPR018787 // Protein of unknown function DUF2371, TMEM200 // 1.6E-64	NA	NA	NA	NA	NP_001245205 /// NP_001245206 /// NP_001245207 /// NP_443145	NM_001258276 /// NM_001258277 /// NM_001258278 /// NM_052913	AK294359.1	NA	GenBank	Consensus sequence	NA	Homo sapiens	A8K2A1 /// B4DG12 /// Q86VY9	gb:AK294359.1 /DB_XREF=gi:194377349 /TID=Hs.591341.1 /CNT=51 /FEA=FLmRNA /TIER=FL /STK=1 /LL=114801 /UG_GENE=TMEM200A /UG=Hs.591341 /UG_TITLE=Transmembrane protein 200A /DEF=Homo sapiens cDNA FLJ52599 complete cds. /FL=gb:AB052099.1 gb:AK294359.1 gb:NM_052913.2 /REP_ORG=H. sapiens	NA
11741504_a_at	0.0079977	0.0769035	4.56536	4.19236	4.80021	8.97889	7.7666	7.53578	NREP	9315	0017015 // regulation of transforming growth factor beta receptor signaling pathway // inferred from electronic annotation /// 0031103 // axon regeneration // inferred from electronic annotation /// 0045664 // regulation of neuron differentiation // inferred from electronic annotation	0005634 // nucleus // inferred from electronic annotation /// 0005737 // cytoplasm // inferred from direct assay /// 0005737 // cytoplasm // inferred from electronic annotation	NA	chr5:111064999-111312628 (-) // 99.91 // q22.1	NA	41211	This probe set was annotated using the Matching Probes based pipeline to a Entrez Gene identifier using 23 transcripts. // false // Matching Probes // A	GENSCAN00000015014 // ensembl // 11 // Negative Strand Matching Probes	AF119859(11),AK298779(11),BC011050(11),BC019068(11),BC072013(11),BC072443(11),ENST00000257435(11),ENST00000379671(11),ENST00000395634(11),ENST00000446294(11),ENST00000447165(11),NM_001142474(11),NM_001142475(11),NM_001142476(11),NM_001142477(11),NM_001142478(11),NM_001142479(11),NM_001142480(11),NM_001142481(11),NM_001142482(11),NM_001142483(11),NM_004772(11),U30521(11)	Hs.36053	chr5q22.1	111312628	chr5	99.91	111064999	-	NA	ENSG00000134986	NA	neuronal regeneration related protein homolog (rat)	Human Genome PrimeView Array	NA	GO:0017015|GO:0031103|GO:0045664|GO:0005634|GO:0005737|GO:0005737	IPR024417 // Neuronal protein 3.1 // 8.0E-47 /// IPR024417 // Neuronal protein 3.1 // 4.4E-45	NA	607332	NA	NA	NP_001135946 /// NP_001135947 /// NP_001135948 /// NP_001135949 /// NP_001135950 /// NP_001135951 /// NP_001135952 /// NP_001135953 /// NP_001135954 /// NP_001135955 /// NP_004763	NM_001142474 /// NM_001142475 /// NM_001142476 /// NM_001142477 /// NM_001142478 /// NM_001142479 /// NM_001142480 /// NM_001142481 /// NM_001142482 /// NM_001142483 /// NM_004772	AK298779.1	NA	GenBank	Consensus sequence	NA	Homo sapiens	D6R982 /// D6R9Y7 /// D6REJ5 /// D6RIC9 /// Q16612 /// Q9P187	gb:AK298779.1 /DB_XREF=gi:221042381 /TID=Hs.36053.6 /CNT=7 /FEA=FLmRNA /TIER=FL /STK=1 /LL=9315 /UG_GENE=C5orf13 /UG=Hs.36053 /UG_TITLE=Chromosome 5 open reading frame 13 /DEF=Homo sapiens cDNA FLJ55239 complete cds, moderately similar to Neuronal protein 3.1. /FL=gb:NM_001142475.1 gb:AK298779.1 /REP_ORG=H. sapiens	NA
11730102_at	6.94653e-05	0.0772339	4.6405	4.30533	4.84707	8.16533	8.15875	8.565	SCN9A	6335	0006810 // transport // inferred from electronic annotation /// 0006811 // ion transport // inferred from electronic annotation /// 0006814 // sodium ion transport // traceable author statement /// 0006814 // sodium ion transport // inferred from electronic annotation /// 0034765 // regulation of ion transmembrane transport // inferred from electronic annotation /// 0035725 // sodium ion transmem…	0001518 // voltage-gated sodium channel complex // inferred from electronic annotation /// 0016020 // membrane // inferred from electronic annotation /// 0016021 // integral to membrane // inferred from electronic annotation	0005216 // ion channel activity // inferred from electronic annotation /// 0005244 // voltage-gated ion channel activity // inferred from electronic annotation /// 0005248 // voltage-gated sodium channel activity // inferred from electronic annotation /// 0005248 // voltage-gated sodium channel activity // traceable author statement /// 0005272 // sodium channel activity // inferred from electron…	chr2:167051698-167232497 (-) // 95.97 // q24.3	NA	41211	This probe set was annotated using the Matching Probes based pipeline to a Entrez Gene identifier using 6 transcripts. // false // Matching Probes // A	NA	DQ857292(11),ENST00000303354(11),ENST00000375387(11),ENST00000409435(11),ENST00000409672(11),NM_002977(11)	Hs.439145	chr2q24	167232497	chr2	95.97	167051698	-	NA	ENSG00000169432	NA	sodium channel, voltage-gated, type IX, alpha subunit	Human Genome PrimeView Array	NA	GO:0006810|GO:0006811|GO:0006814|GO:0006814|GO:0034765|GO:0035725|GO:0055085|GO:0001518|GO:0016020|GO:0016021|GO:0005216|GO:0005244|GO:0005248|GO:0005248|GO:0005272	IPR005821 // Ion transport domain // 7.4E-79 /// IPR005821 // Ion transport domain // 3.5E-48 /// IPR005821 // Ion transport domain // 1.3E-56 /// IPR005821 // Ion transport domain // 1.1E-52 /// IPR005821 // Ion transport domain // 7.5E-79 /// IPR005821 // Ion transport domain // 3.5E-48 /// IPR005821 // Ion transport domain // 1.3E-56 /// IPR005821 // Ion transport domain // 1.1E-52 /// IPR0058…	NA	133020 /// 167400 /// 243000 /// 603415 /// 604403 /// 607208 /// 613863	NA	NA	NP_002968	NM_002977	DQ857292.1	NA	GenBank	Consensus sequence	NA	Homo sapiens	E9PBA5 /// E9PF08 /// H7C064 /// Q15858	gb:DQ857292.1 /DB_XREF=gi:114150658 /GEN=SCN9A /TID=Hs.439145.1 /CNT=44 /FEA=FLmRNA /TIER=FL /STK=1 /LL=6335 /UG=Hs.439145 /DEF=Homo sapiens voltage-gated sodium channel Nav1.7 (SCN9A) mRNA, complete cds. /PROD=voltage-gated sodium channel Nav1.7 /FL=gb:DQ857292.1 gb:NM_002977.2 /REP_ORG=H. sapiens	NA
11749789_a_at	0.000898976	0.0780828	6.52717	6.39527	6.46959	10.4242	9.98674	9.97368	TP53I3	9540	0006739 // NADP metabolic process // inferred from direct assay /// 0008631 // induction of apoptosis by oxidative stress // non-traceable author statement /// 0055114 // oxidation-reduction process // inferred from electronic annotation	NA	0000166 // nucleotide binding // inferred from electronic annotation /// 0003960 // NADPH:quinone reductase activity // inferred from direct assay /// 0008270 // zinc ion binding // inferred from electronic annotation /// 0016491 // oxidoreductase activity // inferred from electronic annotation /// 0042803 // protein homodimerization activity // inferred from physical interaction /// 0048038 // q…	chr2:24300051-24307642 (-) // 95.37 // p23.3	NA	41211	This probe set was annotated using the Matching Probes based pipeline to a Entrez Gene identifier using 9 transcripts. // false // Matching Probes // A	AY371700 // gb // 4 // Cross Hyb Matching Probes /// BT007149 // gb // 7 // Cross Hyb Matching Probes /// GENSCAN00000031683 // ensembl // 7 // Cross Hyb Matching Probes /// ENST00000407482 // ensembl // 4 // Cross Hyb Matching Probes	AF010309(10),AK297579(11),BC000474(11),ENST00000238721(11),ENST00000313482(11),ENST00000335934(11),NM_001206802(11),NM_004881(11),NM_147184(11)	Hs.50649	chr2p23.3	24307642	chr2	95.37	24300051	-	NA	ENSG00000115129	NA	tumor protein p53 inducible protein 3	Human Genome PrimeView Array	NA	GO:0006739|GO:0008631|GO:0055114|GO:0000166|GO:0003960|GO:0008270|GO:0016491|GO:0042803|GO:0048038|GO:0070402	IPR013149 // Alcohol dehydrogenase, C-terminal // 3.3E-30 /// IPR013149 // Alcohol dehydrogenase, C-terminal // 1.2E-15 /// IPR013154 // Alcohol dehydrogenase GroES-like // 1.9E-12 /// IPR013154 // Alcohol dehydrogenase GroES-like // 1.4E-12	NA	605171	NA	NA	NP_001193731 /// NP_004872 /// NP_671713	NM_001206802 /// NM_004881 /// NM_147184	AK297579.1	NA	GenBank	Consensus sequence	NA	Homo sapiens	B4DMQ7 /// H7BZH6 /// Q53FA7	gb:AK297579.1 /DB_XREF=gi:194387205 /TID=Hs.50649.2 /CNT=3 /FEA=FLmRNA /TIER=FL /STK=1 /LL=9540 /UG_GENE=TP53I3 /UG=Hs.50649 /UG_TITLE=Tumor protein p53 inducible protein 3 /DEF=Homo sapiens cDNA FLJ61719 complete cds, highly similar to quinone oxidoreductase (EC 1.-.-.-). /FL=gb:AK297579.1 /REP_ORG=H. sapiens	NA
11725155_at	0.00715796	0.0792088	8.23315	6.81993	7.95261	11.5296	11.6293	11.1218	FJX1	24147	NA	0005576 // extracellular region // inferred from electronic annotation /// 0005615 // extracellular space // inferred from electronic annotation /// 0005615 // extracellular space // traceable author statement	NA	chr11:35639649-35642416 (+) // 92.9 // p13	NA	41211	This probe set was annotated using the Matching Probes based pipeline to a Entrez Gene identifier using 4 transcripts. // false // Matching Probes // A	GENSCAN00000031515 // ensembl // 1 // Cross Hyb Matching Probes /// ENST00000532914 // ensembl // 5 // Cross Hyb Matching Probes	BC049171(10),BC071898(10),ENST00000317811(11),NM_014344(11)	Hs.39384	chr11p13	35642416	chr11	92.9	35639649	+	NA	ENSG00000179431	NA	four jointed box 1 (Drosophila)	Human Genome PrimeView Array	NA	GO:0005576|GO:0005615|GO:0005615	IPR009581 // Domain of unknown function DUF1193 // 1.6E-9	NA	612206	NA	NA	NP_055159	NM_014344	NM_014344.3	NA	GenBank	Consensus sequence	NA	Homo sapiens	Q86VR8	gb:NM_014344.3 /DB_XREF=gi:195222723 /GEN=FJX1 /TID=Hs.39384.1 /CNT=67 /FEA=FLmRNA /TIER=FL+Stack /STK=22 /LL=24147 /UG=Hs.39384 /DEF=Homo sapiens four jointed box 1 (Drosophila) (FJX1), mRNA. /PROD=four jointed box 1 /FL=gb:NM_014344.3 gb:BC071898.1 gb:BC049171.1 /REP_ORG=H. sapiens	NA
11732078_a_at	0.000895825	0.0795859	3.66725	3.71763	3.84575	7.04622	7.55183	7.53746	FAM176A	84141	0006914 // autophagy // inferred from electronic annotation /// 0006915 // apoptotic process // inferred from electronic annotation	0005764 // lysosome // inferred from electronic annotation /// 0005765 // lysosomal membrane // inferred from electronic annotation /// 0005783 // endoplasmic reticulum // inferred from electronic annotation /// 0005789 // endoplasmic reticulum membrane // inferred from electronic annotation /// 0005886 // plasma membrane // inferred from direct assay /// 0016020 // membrane // inferred from elec…	NA	chr2:75719443-75796848 (-) // 84.18 // p12	NA	41211	This probe set was annotated using the Matching Probes based pipeline to a Entrez Gene identifier using 8 transcripts. // false // Matching Probes // A	NA	AF177337(11),BC016157(11),BC063016(11),ENST00000233712(11),ENST00000393913(11),ENST00000410113(11),NM_001135032(11),NM_032181(11)	Hs.302346	chr2p12	75796848	chr2	84.18	75719443	-	NA	ENSG00000115363	NA	family with sequence similarity 176, member A	Human Genome PrimeView Array	NA	GO:0006914|GO:0006915|GO:0005764|GO:0005765|GO:0005783|GO:0005789|GO:0005886|GO:0016020|GO:0016021|GO:0043231	NA	NA	NA	NA	NA	NP_001128504 /// NP_115557	NM_001135032 /// NM_032181	NM_032181.2	NA	GenBank	Consensus sequence	NA	Homo sapiens	B8ZZF5 /// C9J5M4 /// C9JX09 /// Q9H8M9	gb:NM_032181.2 /DB_XREF=gi:205277350 /GEN=FAM176A /TID=Hs.302346.2 /CNT=11 /FEA=FLmRNA /TIER=FL+Stack /STK=7 /LL=84141 /UG=Hs.302346 /DEF=Homo sapiens family with sequence similarity 176, member A (FAM176A), transcript variant 2, mRNA. /PROD=family with sequence similarity 176, member A /FL=gb:NM_032181.2 /REP_ORG=H. sapiens	NA
11756054_x_at	2.35027e-05	0.0852679	9.08138	8.87742	8.69255	12.5863	12.5043	12.2171	HSPB1	3315	0001525 // angiogenesis // inferred from mutant phenotype /// 0006446 // regulation of translational initiation // traceable author statement /// 0006469 // negative regulation of protein kinase activity // inferred from sequence or structural similarity /// 0006469 // negative regulation of protein kinase activity // inferred from electronic annotation /// 0006916 // anti-apoptosis // traceable …	0000502 // proteasome complex // inferred from sequence or structural similarity /// 0000502 // proteasome complex // inferred from electronic annotation /// 0005622 // intracellular // inferred from electronic annotation /// 0005625 // soluble fraction // inferred from electronic annotation /// 0005626 // insoluble fraction // inferred from electronic annotation /// 0005634 // nucleus // inferre…	0005080 // protein kinase C binding // inferred from sequence or structural similarity /// 0005080 // protein kinase C binding // inferred from electronic annotation /// 0005515 // protein binding // inferred from physical interaction /// 0008426 // protein kinase C inhibitor activity // inferred from sequence or structural similarity /// 0008426 // protein kinase C inhibitor activity // inferred…	chr7:75932353-75933609 (+) // 100.0 // q11.23	NA	41211	This probe set was annotated using the Matching Probes based pipeline to a Entrez Gene identifier using 15 transcripts. // false // Matching Probes // A	TCONS_l2_00029402-XLOC_l2_015238 // broad-tucp // 3 // Cross Hyb Matching Probes /// TCONS_l2_00029401-XLOC_l2_015238 // broad-tucp // 3 // Cross Hyb Matching Probes /// BC012292 // gb // 7 // Cross Hyb Matching Probes /// GENSCAN00000000793 // ensembl // 5 // Cross Hyb Matching Probes /// GENSCAN00000011649 // ensembl // 5 // Cross Hyb Matching Probes /// ENST00000448722 // ensembl // 5 // Cross…	AB020027(11),AK296890(11),AK311446(9),BC000510(11),BC012768(11),BC073768(11),BT019888(11),CR407614(11),CR536489(11),ENST00000248553(11),ENST00000429938(9),ENST00000432276(11),ENST00000447574(9),NM_001540(11),U90906(11)	Hs.520973	chr7q11.23	75933609	chr7	100	75932353	+	NA	ENSG00000106211	NA	heat shock 27kDa protein 1	Human Genome PrimeView Array	NA	GO:0001525|GO:0006446|GO:0006469|GO:0006469|GO:0006916|GO:0006928|GO:0006950|GO:0006986|GO:0006986|GO:0008219|GO:0009615|GO:0010467|GO:0016070|GO:0016071|GO:0032731|GO:0032731|GO:0035767|GO:0035924|GO:0042535|GO:0042535|GO:0043066|GO:0043066|GO:0043122|GO:0043122|GO:0043534|GO:0000502|GO:0000502|GO:0005622|GO:0005625|GO:0005626|GO:0005634|GO:0005634|GO:0005737|GO:0005737|GO:0005737|GO:0005819|GO:…	IPR002068 // Alpha crystallin/Hsp20 domain // 5.8E-30 /// IPR002068 // Alpha crystallin/Hsp20 domain // 3.4E-11 /// IPR002068 // Alpha crystallin/Hsp20 domain // 3.6E-30	NA	602195 /// 606595 /// 608634	NA	NA	NP_001531	NM_001540	X16477.1	NA	GenBank	Consensus sequence	NA	Homo sapiens	B4DL87 /// C9J3N8 /// F8WE04 /// P04792	gb:X16477.1 /DB_XREF=gi:35181 /TID=Hs.520973.5 /CNT=1 /FEA=mRNA /TIER=ConsEnd /STK=0 /LL=3315 /UG_GENE=HSPB1 /UG=Hs.520973 /UG_TITLE=Heat shock 27kDa protein 1 /DEF=Human mRNA fragment for estrogen-regulated 24k protein. /REP_ORG=H. sapiens	NA
11725055_at	3.5491e-05	0.0857623	4.83227	4.78262	5.18619	8.63171	8.53772	8.27311	HNMT	3176	0002347 // response to tumor cell // inferred from electronic annotation /// 0006950 // response to stress // inferred from electronic annotation /// 0006972 // hyperosmotic response // inferred from electronic annotation /// 0007420 // brain development // inferred from electronic annotation /// 0007585 // respiratory gaseous exchange // traceable author statement /// 0014075 // response to amin…	0005634 // nucleus // inferred from direct assay /// 0005730 // nucleolus // inferred from direct assay /// 0005737 // cytoplasm // inferred from direct assay /// 0005737 // cytoplasm // inferred from electronic annotation /// 0019717 // synaptosome // inferred from electronic annotation	0008168 // methyltransferase activity // inferred from electronic annotation /// 0008170 // N-methyltransferase activity // inferred from electronic annotation /// 0016740 // transferase activity // inferred from electronic annotation /// 0046539 // histamine N-methyltransferase activity // inferred from electronic annotation	chr2:138721807-138774388 (+) // 88.1 // q22.1	NA	41211	This probe set was annotated using the Matching Probes based pipeline to a Entrez Gene identifier using 2 transcripts. // false // Matching Probes // A	NA	ENST00000280097(11),NM_006895(11)	Hs.42151	chr2q22.1	138774388	chr2	88.1	138721807	+	EC:2.1.1.8	ENSG00000150540	NA	histamine N-methyltransferase	Human Genome PrimeView Array	NA	GO:0002347|GO:0006950|GO:0006972|GO:0007420|GO:0007585|GO:0014075|GO:0032259|GO:0042220|GO:0051384|GO:0070555|GO:0005634|GO:0005730|GO:0005737|GO:0005737|GO:0019717|GO:0008168|GO:0008170|GO:0016740|GO:0046539	IPR013217 // Methyltransferase type 12 // 2.1E-11	NA	600807 /// 605238	NA	NA	NP_001019245 /// NP_001019246 /// NP_008826	NM_001024074 /// NM_001024075 /// NM_006895	NM_006895.2	NA	GenBank	Consensus sequence	NA	Homo sapiens	B4DWC1 /// P50135	gb:NM_006895.2 /DB_XREF=gi:66932961 /GEN=HNMT /TID=Hs.42151.1 /CNT=226 /FEA=FLmRNA /TIER=FL+Stack /STK=22 /LL=3176 /UG=Hs.42151 /DEF=Homo sapiens histamine N-methyltransferase (HNMT), transcript variant 1, mRNA. /PROD=histamine N-methyltransferase isoform 1 /FL=gb:D16224.1 gb:BC020677.1 gb:NM_006895.2 gb:AF523360.1 gb:U08092.1 gb:AF523359.1 gb:AF523358.1 /REP_ORG=H. sapiens	NA
11744034_a_at	0.000520018	0.0885536	6.88021	6.67058	7.02278	10.3434	10.4065	10.3361	VASP	7408	0001843 // neural tube closure // inferred from electronic annotation /// 0007411 // axon guidance // traceable author statement /// 0007411 // axon guidance // inferred from electronic annotation /// 0008154 // actin polymerization or depolymerization // inferred from electronic annotation /// 0030036 // actin cytoskeleton organization // inferred from electronic annotation /// 0034329 // cell j…	0005737 // cytoplasm // inferred from direct assay /// 0005737 // cytoplasm // inferred from electronic annotation /// 0005829 // cytosol // traceable author statement /// 0005856 // cytoskeleton // inferred from electronic annotation /// 0005886 // plasma membrane // inferred from direct assay /// 0005886 // plasma membrane // inferred from electronic annotation /// 0005925 // focal adhesion // …	0003779 // actin binding // inferred from electronic annotation /// 0005515 // protein binding // inferred from physical interaction /// 0005522 // profilin binding // inferred from physical interaction /// 0017124 // SH3 domain binding // inferred from electronic annotation	chr19:46010694-46030241 (+) // 89.99 // q13.32	NA	41211	This probe set was annotated using the Matching Probes based pipeline to a Entrez Gene identifier using 4 transcripts. // false // Matching Probes // A	GENSCAN00000000718 // ensembl // 5 // Cross Hyb Matching Probes	BC026019(11),BC038224(11),ENST00000245932(11),NM_003370(11)	Hs.515469	chr19q13.32	46030241	chr19	89.99	46010694	+	NA	ENSG00000125753	NA	vasodilator-stimulated phosphoprotein	Human Genome PrimeView Array	NA	GO:0001843|GO:0007411|GO:0007411|GO:0008154|GO:0030036|GO:0034329|GO:0050852|GO:0051289|GO:0005737|GO:0005737|GO:0005829|GO:0005856|GO:0005886|GO:0005886|GO:0005925|GO:0005925|GO:0015629|GO:0016020|GO:0030027|GO:0030054|GO:0030175|GO:0031258|GO:0031527|GO:0042995|GO:0003779|GO:0005515|GO:0005522|GO:0017124	IPR000697 // EVH1 // 2.4E-42 /// IPR014885 // VASP tetramerisation // 9.4E-23	NA	601703	Integrin-mediated_cell_adhesion_KEGG // GenMAPP	NA	NP_003361	NM_001008736 /// NM_003370	AL571788	NA	GenBank	Consensus sequence	NA	Homo sapiens	P50552	gb:AL571788 /DB_XREF=gi:46245118 /DB_XREF=AL571788 /CLONE=CS0DI030YD22 /TID=Hs.515469.1 /CNT=398 /FEA=FLmRNA /TIER=Stack /STK=18 /LL=7408 /UG_GENE=VASP /UG=Hs.515469 /UG_TITLE=Vasodilator-stimulated phosphoprotein /FL=gb:BC038224.1 gb:NM_003370.3 gb:BC026019.1 /REP_ORG=H. sapiens	NA
11724283_a_at	0.00796964	0.088975	3.60059	3.8748	3.80495	6.49527	7.69078	7.33517	ANXA3	306	0006909 // phagocytosis // inferred from direct assay /// 0010595 // positive regulation of endothelial cell migration // inferred from direct assay /// 0021766 // hippocampus development // inferred from electronic annotation /// 0031100 // organ regeneration // inferred from electronic annotation /// 0042742 // defense response to bacterium // inferred from direct assay /// 0043312 // neutrophi…	0005737 // cytoplasm // inferred from direct assay /// 0005886 // plasma membrane // inferred from direct assay /// 0016020 // membrane // inferred from direct assay /// 0030424 // axon // inferred from electronic annotation /// 0030425 // dendrite // inferred from electronic annotation /// 0030670 // phagocytic vesicle membrane // inferred from direct assay /// 0042581 // specific granule // inf…	0004859 // phospholipase inhibitor activity // inferred from electronic annotation /// 0005509 // calcium ion binding // inferred from electronic annotation /// 0005544 // calcium-dependent phospholipid binding // inferred from direct assay /// 0005544 // calcium-dependent phospholipid binding // inferred from electronic annotation /// 0019834 // phospholipase A2 inhibitor activity // inferred fr…	chr4:79472741-79531605 (+) // 97.53 // q21.21	NA	41211	This probe set was annotated using the Matching Probes based pipeline to a Entrez Gene identifier using 10 transcripts. // false // Matching Probes // A	CR407648 // gb // 4 // Cross Hyb Matching Probes /// GENSCAN00000031007 // ensembl // 3 // Cross Hyb Matching Probes	AB209868(11),BC000871(11),ENST00000264908(11),ENST00000503570(11),ENST00000503776(11),ENST00000505805(9),ENST00000512884(11),M20560(11),M63310(10),NM_005139(11)	Hs.480042	chr4q21.21	79531605	chr4	97.53	79472741	+	EC:3.1.4.43	ENSG00000138772	NA	annexin A3	Human Genome PrimeView Array	NA	GO:0006909|GO:0010595|GO:0021766|GO:0031100|GO:0042742|GO:0043312|GO:0045766|GO:0051054|GO:0051091|GO:0051384|GO:0070848|GO:0005737|GO:0005886|GO:0016020|GO:0030424|GO:0030425|GO:0030670|GO:0042581|GO:0043025|GO:0004859|GO:0005509|GO:0005544|GO:0005544|GO:0019834	IPR018502 // Annexin repeat // 2.2E-29 /// IPR018502 // Annexin repeat // 1.8E-30 /// IPR018502 // Annexin repeat // 8.5E-29 /// IPR018502 // Annexin repeat // 4.8E-28 /// IPR018502 // Annexin repeat // 2.0E-21 /// IPR018502 // Annexin repeat // 1.5E-30 /// IPR018502 // Annexin repeat // 6.9E-29 /// IPR018502 // Annexin repeat // 3.9E-28	NA	106490	Prostaglandin_synthesis_regulation // GenMAPP	NA	NP_005130	NM_005139	NM_005139.2	NA	GenBank	Consensus sequence	NA	Homo sapiens	D6RA82 /// D6RAZ8 /// D6RCA8 /// D6RFG5 /// D6RFJ9 /// P12429 /// Q59EE3	gb:NM_005139.2 /DB_XREF=gi:96304463 /GEN=ANXA3 /TID=Hs.480042.1 /CNT=61 /FEA=FLmRNA /TIER=FL+Stack /STK=25 /LL=306 /UG=Hs.480042 /DEF=Homo sapiens annexin A3 (ANXA3), mRNA. /PROD=annexin A3 /FL=gb:NM_005139.2 gb:M20560.1 gb:M63310.1 gb:BC000871.1 gb:CR407648.1 /REP_ORG=H. sapiens	NA
11719692_a_at	0.0014489	0.0894888	4.41911	4.31271	3.80734	7.61986	8.14735	7.10169	RARRES3	5920	0006644 // phospholipid metabolic process // inferred from direct assay /// 0008285 // negative regulation of cell proliferation // traceable author statement /// 0016042 // lipid catabolic process // inferred from electronic annotation	NA	0004623 // phospholipase A2 activity // inferred from direct assay /// 0016787 // hydrolase activity // inferred from electronic annotation	chr11:63304270-63313988 (+) // 96.38 // q12.3	NA	41211	This probe set was annotated using the Matching Probes based pipeline to a Entrez Gene identifier using 12 transcripts. // false // Matching Probes // A	AF277625 // gb // 1 // Cross Hyb Matching Probes	AB030815(11),AB453252(11),AF060228(11),AF092922(11),AK293357(11),BC009678(11),ENST00000255688(11),ENST00000354445(11),ENST00000439013(11),ENST00000537871(11),ENST00000544107(11),NM_004585(11)	Hs.17466	chr11q23	63313988	chr11	96.38	63304270	+	NA	ENSG00000133321	NA	retinoic acid receptor responder (tazarotene induced) 3	Human Genome PrimeView Array	NA	GO:0006644|GO:0008285|GO:0016042|GO:0004623|GO:0016787	IPR007053 // LRAT-like domain // 3.2E-30 /// IPR007053 // LRAT-like domain // 7.9E-31	NA	605092	NA	NA	NP_004576	NM_004585	NM_004585.3	NA	GenBank	Consensus sequence	NA	Homo sapiens	A6NG31 /// Q9UL19	gb:NM_004585.3 /DB_XREF=gi:149588790 /GEN=RARRES3 /TID=Hs.17466.1 /CNT=120 /FEA=FLmRNA /TIER=FL+Stack /STK=50 /LL=5920 /UG=Hs.17466 /DEF=Homo sapiens retinoic acid receptor responder (tazarotene induced) 3 (RARRES3), mRNA. /PROD=retinoic acid receptor responder (tazaroteneinduced) 3 /FL=gb:AF060228.1 gb:BC009678.1 gb:AB030815.1 gb:AB453252.1 gb:AF092922.1 gb:NM_004585.3 /REP_ORG=H. sapiens	NA
11739390_at	0.00795682	0.0894955	8.71446	8.41638	8.59991	11.2718	12.2787	12.4001	OXTR	5021	0001967 // suckling behavior // inferred from electronic annotation /// 0001975 // response to amphetamine // inferred from electronic annotation /// 0006936 // muscle contraction // traceable author statement /// 0006950 // response to stress // inferred from electronic annotation /// 0007165 // signal transduction // inferred from electronic annotation /// 0007166 // cell surface receptor signa…	0005886 // plasma membrane // traceable author statement /// 0005886 // plasma membrane // inferred from electronic annotation /// 0005887 // integral to plasma membrane // traceable author statement /// 0005902 // microvillus // inferred from electronic annotation /// 0005913 // cell-cell adherens junction // inferred from electronic annotation /// 0016020 // membrane // inferred from electronic…	0004871 // signal transducer activity // inferred from electronic annotation /// 0004872 // receptor activity // inferred from electronic annotation /// 0004930 // G-protein coupled receptor activity // inferred from electronic annotation /// 0004990 // oxytocin receptor activity // inferred from electronic annotation /// 0004990 // oxytocin receptor activity // traceable author statement /// 000…	chr3:8791486-8811314 (-) // 60.56 // p25.3	NA	41211	This probe set was annotated using the Matching Probes based pipeline to a Entrez Gene identifier using 2 transcripts. // false // Matching Probes // A	NA	ENST00000316793(11),NM_000916(11)	Hs.2820	chr3p25	8811314	chr3	60.56	8791486	-	NA	ENSG00000180914	NA	oxytocin receptor	Human Genome PrimeView Array	NA	GO:0001967|GO:0001975|GO:0006936|GO:0006950|GO:0007165|GO:0007166|GO:0007186|GO:0007204|GO:0007507|GO:0007565|GO:0007565|GO:0007595|GO:0007613|GO:0010701|GO:0014070|GO:0021537|GO:0030431|GO:0032230|GO:0032355|GO:0032570|GO:0034059|GO:0034097|GO:0035176|GO:0042220|GO:0042493|GO:0042711|GO:0042713|GO:0042755|GO:0043434|GO:0044058|GO:0045777|GO:0048545|GO:0048565|GO:0051965|GO:0051968|GO:0060137|GO:…	IPR000276 // GPCR, rhodopsin-like, 7TM // 1.9E-54 /// IPR019424 // 7TM GPCR, olfactory receptor/chemoreceptor Srsx // 1.0E-10 /// IPR019426 // 7TM GPCR, serpentine receptor class v (Srv) // 1.9E-10	NA	167055	GPCRDB_Class_A_Rhodopsin-like // GenMAPP /// Peptide_GPCRs // GenMAPP /// Smooth_muscle_contraction // GenMAPP	NA	NP_000907	NM_000916	NM_000916.3	NA	GenBank	Consensus sequence	NA	Homo sapiens	B2R9L7 /// C9JN09 /// C9JQC4 /// P30559	gb:NM_000916.3 /DB_XREF=gi:32307151 /GEN=OXTR /TID=Hs.2820.1 /CNT=101 /FEA=FLmRNA /TIER=FL /STK=1 /LL=5021 /UG=Hs.2820 /DEF=Homo sapiens oxytocin receptor (OXTR), mRNA. /PROD=oxytocin receptor /FL=gb:NM_000916.3 gb:BC137443.1 gb:AY389507.1 /REP_ORG=H. sapiens	NA
11741135_s_at	5.93631e-06	0.0896138	5.71675	5.79638	5.79939	9.29531	9.15266	9.30159	CHN1	1123	0007165 // signal transduction // inferred from electronic annotation /// 0007264 // small GTPase mediated signal transduction // traceable author statement /// 0007399 // nervous system development // inferred from electronic annotation /// 0008045 // motor axon guidance // inferred from sequence or structural similarity /// 0008045 // motor axon guidance // inferred from electronic annotation /…	0005622 // intracellular // inferred from electronic annotation /// 0005829 // cytosol // traceable author statement	0005070 // SH3/SH2 adaptor activity // traceable author statement /// 0005096 // GTPase activator activity // inferred from electronic annotation /// 0046872 // metal ion binding // inferred from electronic annotation /// 0046875 // ephrin receptor binding // inferred from electronic annotation	chr2:175664041-175870170 (-) // 98.05 // q31.1	NA	41211	This probe set was annotated using the Matching Probes based pipeline to a Entrez Gene identifier using 11 transcripts. // false // Matching Probes // A	NA	AK289941(11),BC011393(11),ENST00000295497(11),ENST00000409597(11),ENST00000409900(11),ENST00000488080(11),NM_001025201(11),NM_001206602(11),NM_001822(11),NR_038133(11),X51408(11)	Hs.654534	chr2q31.1	175870170	chr2	98.05	175664041	-	NA	ENSG00000128656	NA	chimerin (chimaerin) 1	Human Genome PrimeView Array	NA	GO:0007165|GO:0007264|GO:0007399|GO:0008045|GO:0008045|GO:0032314|GO:0035556|GO:0043547|GO:0048013|GO:0048013|GO:0050770|GO:0050770|GO:0051056|GO:0005622|GO:0005829|GO:0005070|GO:0005096|GO:0046872|GO:0046875	IPR000198 // Rho GTPase-activating protein domain // 3.0E-54 /// IPR000198 // Rho GTPase-activating protein domain // 1.0E-54 /// IPR000198 // Rho GTPase-activating protein domain // 6.1E-55 /// IPR000980 // SH2 domain // 4.6E-17 /// IPR002219 // Protein kinase C-like, phorbol ester/diacylglycerol binding // 7.5E-19 /// IPR002219 // Protein kinase C-like, phorbol ester/diacylglycerol binding // 3…	NA	118423 /// 604356	NA	NA	NP_001020372 /// NP_001193531 /// NP_001813	NM_001025201 /// NM_001206602 /// NM_001822 /// NR_038133	NM_001025201.2	NA	GenBank	Consensus sequence	NA	Homo sapiens	B8ZZ96 /// C9J1N1 /// C9J3G1 /// C9J3V9 /// C9JR98 /// F8W6K2 /// F8WAY4 /// F8WCQ9 /// P15882 /// Q59EM3 /// Q6IBE0	gb:NM_001025201.2 /DB_XREF=gi:209364622 /GEN=CHN1 /TID=Hs.654534.2 /CNT=21 /FEA=FLmRNA /TIER=FL /STK=1 /LL=1123 /UG=Hs.654534 /DEF=Homo sapiens chimerin (chimaerin) 1 (CHN1), transcript variant 2, mRNA. /PROD=chimerin (chimaerin) 1 isoform b /FL=gb:AK300890.1 gb:NM_001025201.2 /REP_ORG=H. sapiens	NA
11737791_s_at	0.00222716	0.0943941	4.35222	4.7722	4.89611	8.04539	8.55938	7.49088	APOL1	23780 /// 8542	0006629 // lipid metabolic process // non-traceable author statement /// 0006629 // lipid metabolic process // inferred from electronic annotation /// 0006810 // transport // inferred from electronic annotation /// 0006821 // chloride transport // inferred from direct assay /// 0006869 // lipid transport // non-traceable author statement /// 0006869 // lipid transport // inferred from electronic …	0005576 // extracellular region // inferred from electronic annotation /// 0005615 // extracellular space // inferred from direct assay /// 0005737 // cytoplasm // inferred from electronic annotation /// 0005789 // endoplasmic reticulum membrane // non-traceable author statement /// 0031224 // intrinsic to membrane // inferred by curator /// 0034361 // very-low-density lipoprotein particle // inf…	0005102 // receptor binding // non-traceable author statement /// 0005254 // chloride channel activity // inferred from direct assay /// 0005515 // protein binding // inferred from physical interaction /// 0008035 // high-density lipoprotein particle binding // non-traceable author statement /// 0008289 // lipid binding // non-traceable author statement /// 0008289 // lipid binding // inferred fr…	chr22:36622254-36635689 (-) // 74.18 // q12.3	NA	41211	This probe set was annotated using the Matching Probes based pipeline to a Entrez Gene identifier using 22 transcripts. // true // Matching Probes // A	NA	AF019225(10),AF305224(11),AF305428(11),AF305429(11),AF323540(10),AF324223(11),AF324224(11),BC141823(11),BC142720(11),ENST00000358502(11),ENST00000249066(11),ENST00000397278(11),ENST00000319136(11),ENST00000416338(11),ENST00000422706(11),ENST00000426053(11),NM_003661(11),NM_145343(11),NM_001136540(11),NM_001136541(11),NM_145637(11),NM_030882(11)	Hs.474740	chr22q12 /// chr22q13.1	36635689	chr22	74.18	36622254	-	NA	ENSG00000100342 /// ENSG00000128335	NA	apolipoprotein L, 1 /// apolipoprotein L, 2	Human Genome PrimeView Array	NA	GO:0006629|GO:0006629|GO:0006810|GO:0006821|GO:0006869|GO:0006869|GO:0006953|GO:0007275|GO:0008202|GO:0008203|GO:0008203|GO:0019835|GO:0031640|GO:0042157|GO:0045087|GO:0060135|GO:0005576|GO:0005615|GO:0005737|GO:0005789|GO:0031224|GO:0034361|GO:0034364|GO:0034364|GO:0005102|GO:0005254|GO:0005515|GO:0008035|GO:0008289|GO:0008289|GO:0008289	IPR008405 // Apolipoprotein L // 3.0E-136 /// IPR008405 // Apolipoprotein L // 2.7E-125 /// IPR008405 // Apolipoprotein L // 3.1E-125 /// IPR008405 // Apolipoprotein L // 2.3E-125	NA	181500 /// 603743 /// 607252 /// 612551	NA	NA	NP_001130012 /// NP_001130013 /// NP_003652 /// NP_112092 /// NP_663318 /// NP_663612	NM_001136540 /// NM_001136541 /// NM_003661 /// NM_030882 /// NM_145343 /// NM_145344 /// NM_145637	NM_030882.2	NA	GenBank	Consensus sequence	NA	Homo sapiens	A5PL32 /// B0QYK8 /// B1AH94 /// B1AH95 /// B1AH96 /// B2R9E5 /// B4DNT5 /// B4DU12 /// B4E1N5 /// B4E1T5 /// E9PF24 /// E9PM95 /// F8WB77 /// F8WCH3 /// G8JL88 /// O14791 /// Q1WWL5 /// Q29RW7 /// Q2KHQ6 /// Q9BQE5	gb:NM_030882.2 /DB_XREF=gi:22035654 /GEN=APOL2 /TID=Hs.474740.2 /CNT=41 /FEA=FLmRNA /TIER=FL /STK=2 /LL=23780 /UG=Hs.474740 /DEF=Homo sapiens apolipoprotein L, 2 (APOL2), transcript variant alpha, mRNA. /PROD=apolipoprotein L2 /FL=gb:NM_030882.2 gb:AF324223.1 /REP_ORG=H. sapiens	NA
11739989_a_at	0.00349882	0.0955446	4.33424	4.21548	3.85655	6.82625	7.76827	7.81813	CPPED1	55313	NA	NA	0016787 // hydrolase activity // inferred from electronic annotation /// 0046872 // metal ion binding // inferred from electronic annotation	chr16:12753656-12897744 (-) // 75.2 // p13.12	NA	41211	This probe set was annotated using the Matching Probes based pipeline to a Entrez Gene identifier using 5 transcripts. // false // Matching Probes // A	NA	ENST00000261660(11),ENST00000381774(11),ENST00000433677(11),NM_001099455(11),NM_018340(11)	Hs.460002	chr16p13.12	12897744	chr16	75.2	12753656	-	EC:3.1.-.-	ENSG00000103381	NA	calcineurin-like phosphoesterase domain containing 1	Human Genome PrimeView Array	NA	GO:0016787|GO:0046872	IPR004843 // Metallophosphoesterase domain // 4.9E-14	NA	NA	NA	NA	NP_001092925 /// NP_060810	NM_001099455 /// NM_018340	BX640805.1	NA	GenBank	Consensus sequence	NA	Homo sapiens	B3KSL3 /// B4DQ68 /// Q9BRF8	gb:BX640805.1 /DB_XREF=gi:34364932 /GEN=DKFZp686M14237 /TID=Hs.460002.2 /CNT=30 /FEA=FLmRNA /TIER=Stack /STK=20 /LL=55313 /UG=Hs.460002 /DEF=Homo sapiens mRNA; cDNA DKFZp686M14237 (from clone DKFZp686M14237). /PROD=hypothetical protein /FL=gb:NM_001099455.1 /REP_ORG=H. sapiens	NA
11743861_a_at	0.00155649	0.0956846	5.7874	5.04588	5.43457	8.21359	8.81173	9.29515	NIPSNAP3A	25934	NA	0005737 // cytoplasm // inferred from electronic annotation /// 0005829 // cytosol // inferred from electronic annotation	0005515 // protein binding // inferred from physical interaction	chr9:107509870-107522400 (+) // 96.54 // q31.1	NA	41211	This probe set was annotated using the Matching Probes based pipeline to a Entrez Gene identifier using 5 transcripts. // false // Matching Probes // A	GENSCAN00000024133 // ensembl // 8 // Cross Hyb Matching Probes /// ENST00000471001 // ensembl // 8 // Cross Hyb Matching Probes	AF161417(9),AK301410(11),BC005935(11),ENST00000374767(11),NM_015469(11)	Hs.530275	chr9q31.1	107522400	chr9	96.54	107509870	+	NA	ENSG00000136783	NA	nipsnap homolog 3A (C. elegans)	Human Genome PrimeView Array	NA	GO:0005737|GO:0005829|GO:0005515	IPR012577 // NIPSNAP // 5.9E-33 /// IPR012577 // NIPSNAP // 1.2E-31	NA	608871	NA	NA	NP_056284	NM_015469	BQ014433	NA	GenBank	Consensus sequence	NA	Homo sapiens	B4DW81 /// Q9UFN0	gb:BQ014433 /DB_XREF=gi:19739334 /DB_XREF=UI-H-ED1-axt-e-09-0-UI.s1 /CLONE=IMAGE:5833328 /TID=Hs.530275.1 /CNT=129 /FEA=FLmRNA /TIER=Stack /STK=7 /LL=25934 /UG_GENE=NIPSNAP3A /UG=Hs.530275 /UG_TITLE=Nipsnap homolog 3A (C. elegans) /FL=gb:NM_015469.1 gb:BC005935.1 /REP_ORG=H. sapiens	NA
11762406_s_at	4.15924e-05	0.0961375	3.52532	3.81465	3.8966	6.86877	7.25354	7.24397	GBP2	2634	0006184 // GTP catabolic process // inferred from electronic annotation /// 0006955 // immune response // traceable author statement /// 0019221 // cytokine-mediated signaling pathway // traceable author statement /// 0060333 // interferon-gamma-mediated signaling pathway // traceable author statement /// 0060337 // type I interferon-mediated signaling pathway // traceable author statement	0005829 // cytosol // traceable author statement /// 0005886 // plasma membrane // inferred from electronic annotation /// 0016020 // membrane // inferred from electronic annotation	0000166 // nucleotide binding // inferred from electronic annotation /// 0003924 // GTPase activity // inferred from electronic annotation /// 0005525 // GTP binding // inferred from electronic annotation /// 0005525 // GTP binding // traceable author statement	chr1:89571842-89616139 (-) // 96.52 // p22.2	NA	41211	This probe set was annotated using the Matching Probes based pipeline to a Entrez Gene identifier using 1 transcripts. // false // Matching Probes // A	NA	ENST00000464839(9)	NA	chr1p22.2	89616139	chr1	96.52	89571842	-	NA	ENSG00000162645	NA	guanylate binding protein 2, interferon-inducible	Human Genome PrimeView Array	NA	GO:0006184|GO:0006955|GO:0019221|GO:0060333|GO:0060337|GO:0005829|GO:0005886|GO:0016020|GO:0000166|GO:0003924|GO:0005525|GO:0005525	IPR003191 // Guanylate-binding protein, C-terminal // 9.0E-132 /// IPR015894 // Guanylate-binding protein, N-terminal // 3.7E-129	NA	600412	NA	NA	NP_004111	NM_004120	AL832451.2	NA	GenBank	Consensus sequence	NA	Homo sapiens	P32456 /// Q8TCE5	gb:AL832451.2 /DB_XREF=gi:30268253 /GEN=DKFZp451C2311 /TID=HsAffx.1827.1 /CNT=1 /FEA=FLmRNA /TIER=FL /STK=1 /NOTE=sequence(s) not in UniGene /DEF=Homo sapiens mRNA; cDNA DKFZp451C2311 (from clone DKFZp451C2311); complete cds. /PROD=hypothetical protein /FL=gb:AL832451.2 /REP_ORG=H. sapiens	NA
11718490_s_at	0.0029211	0.0974503	4.04543	4.60274	5.31307	7.50019	7.81067	8.71824	FABP5	2171 /// 220832	0006006 // glucose metabolic process // inferred from electronic annotation /// 0006629 // lipid metabolic process // traceable author statement /// 0006629 // lipid metabolic process // inferred from electronic annotation /// 0006656 // phosphatidylcholine biosynthetic process // inferred from electronic annotation /// 0006810 // transport // inferred from electronic annotation /// 0008544 // ep…	0005737 // cytoplasm // traceable author statement /// 0005737 // cytoplasm // inferred from electronic annotation	0005215 // transporter activity // inferred from electronic annotation /// 0005504 // fatty acid binding // traceable author statement /// 0005515 // protein binding // inferred from physical interaction /// 0008289 // lipid binding // inferred from electronic annotation /// 0008289 // lipid binding // traceable author statement	chr8:82192597-82197012 (+) // 84.01 // q21.13	NA	41211	This probe set was annotated using the Genome Target Overlap based pipeline to a Entrez Gene identifier using 10 transcripts. // true // Genome Target Overlap // B	TCONS_l2_00018301-XLOC_l2_009446 // broad-tucp // 8 // Cross Hyb Matching Probes /// GENSCAN00000021648 // ensembl // 1 // Cross Hyb Matching Probes /// ENST00000449131 // ensembl // 1 // Cross Hyb Matching Probes /// ENST00000559487 // ensembl // 1 // Cross Hyb Matching Probes /// ENST00000477993 // ensembl // 8 // Cross Hyb Matching Probes /// NR_002935 // refseq // 8 // Cross Hyb Matching Prob…	GENSCAN00000007453,ENST00000524732,ENST00000423401,ENST00000430910,GENSCAN00000025662,ENST00000481695,GENSCAN00000043633,ENST00000396359,ENST00000437960,ENST00000458175,GENSCAN00000001403,ENST00000439042,ENST00000297258,ENST00000559181,NM_001444,M94856,BT007449,ENST00000486269,BC070303,ENST00000420287,BC019385,GENSCAN00000028640	Hs.408061	chr7q36.1 /// chr8q21.13	82197012	chr8	84.01	82192597	+	NA	ENSG00000164687 /// ENSG00000234964 /// ENSG00000236044 /// ENSG00000236972 /// ENSG00000240122 /// ENSG00000241735 /// ENSG00000259308	NA	fatty acid binding protein 5 (psoriasis-associated) /// fatty acid binding protein 5 pseudogene 3	Human Genome PrimeView Array	NA	GO:0006006|GO:0006629|GO:0006629|GO:0006656|GO:0006810|GO:0008544|GO:0015758|GO:0005737|GO:0005737|GO:0005215|GO:0005504|GO:0005515|GO:0008289|GO:0008289	IPR000566 // Lipocalin/cytosolic fatty-acid binding protein domain // 5.5E-24 /// IPR000566 // Lipocalin/cytosolic fatty-acid binding protein domain // 8.9E-15	NA	605168	NA	NA	NP_001435	NM_001444 /// NR_002935	NM_001444.1	NA	GenBank	Consensus sequence	NA	Homo sapiens	E7DVW5 /// Q01469	gb:NM_001444.1 /DB_XREF=gi:4557580 /GEN=FABP5 /TID=Hs.408061.1 /CNT=242 /FEA=FLmRNA /TIER=FL+Stack /STK=62 /LL=2171 /UG=Hs.408061 /DEF=Homo sapiens fatty acid binding protein 5 (psoriasis-associated) (FABP5), mRNA. /PROD=fatty acid binding protein 5(psoriasis-associated) /FL=gb:BC019385.2 gb:M94856.1 gb:BT007449.1 gb:BC070303.1 gb:NM_001444.1 /REP_ORG=H. sapiens	NA
11719788_s_at	2.82336e-05	0.0992793	8.53293	8.67164	8.44061	11.6838	11.945	12.0033	TUBB2A	7280	0006184 // GTP catabolic process // inferred from electronic annotation /// 0006457 // protein folding // traceable author statement /// 0007017 // microtubule-based process // inferred from electronic annotation /// 0007018 // microtubule-based movement // inferred from electronic annotation /// 0007067 // mitosis // inferred from electronic annotation /// 0030182 // neuron differentiation // in…	0005737 // cytoplasm // inferred from electronic annotation /// 0005856 // cytoskeleton // inferred from electronic annotation /// 0005874 // microtubule // inferred from direct assay /// 0005874 // microtubule // inferred from electronic annotation /// 0043234 // protein complex // inferred from electronic annotation	0000166 // nucleotide binding // inferred from electronic annotation /// 0003924 // GTPase activity // inferred from electronic annotation /// 0005198 // structural molecule activity // inferred from electronic annotation /// 0005525 // GTP binding // inferred from electronic annotation /// 0042277 // peptide binding // inferred from electronic annotation	chr6:3153911-3157809 (-) // 96.98 // p25.2	NA	41211	This probe set was annotated using the Matching Probes based pipeline to a Entrez Gene identifier using 4 transcripts. // false // Matching Probes // A	AY159127 // gb // 7 // Cross Hyb Matching Probes	BC001194(11),BC018780(11),ENST00000333628(11),NM_001069(11)	Hs.654543	chr6p25	3157809	chr6	96.98	3153911	-	NA	ENSG00000137267	NA	tubulin, beta 2A class IIa	Human Genome PrimeView Array	NA	GO:0006184|GO:0006457|GO:0007017|GO:0007018|GO:0007067|GO:0030182|GO:0044267|GO:0051084|GO:0051258|GO:0005737|GO:0005856|GO:0005874|GO:0005874|GO:0043234|GO:0000166|GO:0003924|GO:0005198|GO:0005525|GO:0042277	IPR003008 // Tubulin/FtsZ, GTPase domain // 5.0E-74 /// IPR018316 // Tubulin/FtsZ, 2-layer sandwich domain // 5.3E-55 /// IPR019605 // Misato Segment II, myosin-like // 2.4E-9	NA	NA	NA	NA	NP_001060	NM_001069	NM_001069.2	NA	GenBank	Consensus sequence	NA	Homo sapiens	A5D906 /// A5D907 /// B2R6L0 /// Q13885	gb:NM_001069.2 /DB_XREF=gi:68299771 /GEN=TUBB2A /TID=Hs.654543.1 /CNT=303 /FEA=FLmRNA /TIER=FL+Stack /STK=49 /LL=7280 /UG=Hs.654543 /DEF=Homo sapiens tubulin, beta 2A (TUBB2A), mRNA. /PROD=tubulin, beta 2 /FL=gb:CR541958.1 gb:BC001194.1 gb:NM_001069.2 gb:BC018780.1 gb:AY159127.1 /REP_ORG=H. sapiens	NA
11716932_a_at	0.00110922	0.100749	4.90927	5.57681	5.89334	8.52118	9.21912	8.6388	CCDC80	151887	0010811 // positive regulation of cell-substrate adhesion // inferred from electronic annotation /// 0030198 // extracellular matrix organization // inferred from electronic annotation	0005576 // extracellular region // inferred from electronic annotation /// 0005578 // proteinaceous extracellular matrix // inferred from electronic annotation /// 0005604 // basement membrane // inferred from electronic annotation /// 0005614 // interstitial matrix // inferred from electronic annotation /// 0031012 // extracellular matrix // inferred from electronic annotation	0001968 // fibronectin binding // inferred from electronic annotation /// 0005539 // glycosaminoglycan binding // inferred from electronic annotation /// 0008201 // heparin binding // inferred from electronic annotation	chr3:112323006-112360270 (-) // 86.91 // q13.2	NA	41211	This probe set was annotated using the Matching Probes based pipeline to a Entrez Gene identifier using 16 transcripts. // false // Matching Probes // A	NA	AB052098(11),AB266387(11),AF506819(11),AK075210(11),AK292881(11),AY333429(11),AY526612(11),AY548106(11),AY548107(11),BC023639(11),BC110842(11),BC116178(11),ENST00000206423(11),ENST00000439685(11),NM_199511(11),NM_199512(11)	Hs.477128	chr3q13.2	112360270	chr3	86.91	112323006	-	NA	ENSG00000091986	NA	coiled-coil domain containing 80	Human Genome PrimeView Array	NA	GO:0010811|GO:0030198|GO:0005576|GO:0005578|GO:0005604|GO:0005614|GO:0031012|GO:0001968|GO:0005539|GO:0008201	NA	NA	608298	NA	NA	NP_955805 /// NP_955806	NM_199511 /// NM_199512	BC086876.1	NA	GenBank	Consensus sequence	NA	Homo sapiens	A3KC71 /// A8KA16 /// B4E342 /// C9J8I6 /// E7ENF7 /// H7C5K4 /// Q76M96	gb:BC086876.1 /DB_XREF=gi:56269573 /TID=Hs.477128.1 /CNT=629 /FEA=FLmRNA /TIER=Stack /STK=44 /LL=151887 /UG_GENE=CCDC80 /UG=Hs.477128 /UG_TITLE=Coiled-coil domain containing 80 /DEF=Homo sapiens coiled-coil domain containing 80, mRNA (cDNA clone IMAGE:30707734), partial cds. /FL=gb:BC110842.1 gb:AY548107.1 gb:AY548106.1 gb:AK292881.1 gb:BC116178.1 gb:AB052098.1 gb:AY333429.1 gb:AB266387.1 gb:NM_1…	NA
11718308_at	0.000174412	0.101808	7.61303	7.10333	7.12175	10.6295	10.7638	10.3649	HEG1	57493	0001570 // vasculogenesis // inferred from electronic annotation /// 0001701 // in utero embryonic development // inferred from electronic annotation /// 0001885 // endothelial cell development // inferred from electronic annotation /// 0001886 // endothelial cell morphogenesis // inferred from electronic annotation /// 0001944 // vasculature development // inferred from electronic annotation ///…	0005576 // extracellular region // inferred from electronic annotation /// 0005886 // plasma membrane // inferred from electronic annotation /// 0005911 // cell-cell junction // inferred from electronic annotation /// 0009897 // external side of plasma membrane // inferred from electronic annotation /// 0009986 // cell surface // inferred from electronic annotation /// 0016020 // membrane // infe…	0005509 // calcium ion binding // inferred from electronic annotation	chr3:124684553-124774802 (-) // 93.14 // q21.2	NA	41211	This probe set was annotated using the Matching Probes based pipeline to a Entrez Gene identifier using 3 transcripts. // false // Matching Probes // A	NA	ENST00000311127(10),ENST00000487661(10),NM_020733(10)	Hs.477420	chr3q21.2	124774802	chr3	93.14	124684553	-	NA	ENSG00000173706	NA	HEG homolog 1 (zebrafish)	Human Genome PrimeView Array	NA	GO:0001570|GO:0001701|GO:0001885|GO:0001886|GO:0001944|GO:0001945|GO:0003017|GO:0003209|GO:0003281|GO:0007275|GO:0007507|GO:0009791|GO:0030324|GO:0035264|GO:0045216|GO:0048845|GO:0050878|GO:0060039|GO:0005576|GO:0005886|GO:0005911|GO:0009897|GO:0009986|GO:0016020|GO:0016021|GO:0030054|GO:0005509	IPR001881 // EGF-like calcium-binding // 1.4E-12 /// IPR006209 // EGF-like domain // 3.2E-9 /// IPR006209 // EGF-like domain // 5.0E-9	NA	614182	NA	NA	NP_065784	NM_020733	AB033063.2	NA	GenBank	Consensus sequence	NA	Homo sapiens	H7C4K2 /// H7C4M4 /// Q7Z2S9 /// Q9ULI3	gb:AB033063.2 /DB_XREF=gi:34327973 /TID=Hs.477420.1 /CNT=375 /FEA=FLmRNA /TIER=Stack /STK=56 /LL=57493 /UG_GENE=HEG1 /UG=Hs.477420 /UG_TITLE=HEG homolog 1 (zebrafish) /DEF=Homo sapiens mRNA for KIAA1237 protein, partial cds. /FL=gb:NM_020733.1 /REP_ORG=H. sapiens	NA
11751610_a_at	0.00479895	0.102089	4.46343	5.52753	5.08038	9.08891	7.92502	7.72624	DPYSL3	1809	0006208 // pyrimidine base catabolic process // inferred from electronic annotation /// 0007399 // nervous system development // inferred from electronic annotation /// 0007411 // axon guidance // traceable author statement /// 0010976 // positive regulation of neuron projection development // inferred from sequence or structural similarity /// 0010977 // negative regulation of neuron projection …	0005615 // extracellular space // inferred from sequence or structural similarity /// 0005737 // cytoplasm // inferred from electronic annotation /// 0005829 // cytosol // inferred from sequence or structural similarity /// 0005829 // cytosol // traceable author statement /// 0030027 // lamellipodium // inferred from sequence or structural similarity /// 0030426 // growth cone // inferred from se…	0016787 // hydrolase activity // inferred from electronic annotation /// 0016810 // hydrolase activity, acting on carbon-nitrogen (but not peptide) bonds // inferred from electronic annotation /// 0016812 // hydrolase activity, acting on carbon-nitrogen (but not peptide) bonds, in cyclic amides // inferred from electronic annotation /// 0017124 // SH3 domain binding // inferred from sequence or s…	chr5:146773252-146833251 (-) // 99.81 // q32	NA	41211	This probe set was annotated using the Matching Probes based pipeline to a Entrez Gene identifier using 9 transcripts. // false // Matching Probes // A	ENST00000520473 // ensembl // 2 // Cross Hyb Matching Probes	AK297223(11),BC039006(11),BC077077(11),D78014(11),ENST00000343218(11),ENST00000398514(11),ENST00000534907(11),NM_001197294(11),NM_001387(11)	Hs.519659	chr5q32	146833251	chr5	99.81	146773252	-	NA	ENSG00000113657	NA	dihydropyrimidinase-like 3	Human Genome PrimeView Array	NA	GO:0006208|GO:0007399|GO:0007411|GO:0010976|GO:0010977|GO:0030336|GO:0048678|GO:0051017|GO:0051260|GO:0051491|GO:0051764|GO:0071345|GO:0005615|GO:0005737|GO:0005829|GO:0005829|GO:0030027|GO:0030426|GO:0030426|GO:0031941|GO:0042995|GO:0044297|GO:0070382|GO:0016787|GO:0016810|GO:0016812|GO:0017124|GO:0035374|GO:0051219	IPR006680 // Amidohydrolase 1 // 1.9E-38 /// IPR006680 // Amidohydrolase 1 // 3.2E-38 /// IPR006680 // Amidohydrolase 1 // 6.5E-10	NA	601168	NA	NA	NP_001184223 /// NP_001378	NM_001197294 /// NM_001387	AK297223.1	NA	GenBank	Consensus sequence	NA	Homo sapiens	B4DLZ4 /// D6RF19 /// F5GWI3 /// H0YB87 /// H0YBT4 /// Q14195 /// Q6DEN2 /// Q8IXW6	gb:AK297223.1 /DB_XREF=gi:194386283 /TID=Hs.519659.3 /CNT=2 /FEA=FLmRNA /TIER=FL /STK=1 /LL=1809 /UG_GENE=DPYSL3 /UG=Hs.519659 /UG_TITLE=Dihydropyrimidinase-like 3 /DEF=Homo sapiens cDNA FLJ57528 complete cds, highly similar to Dihydropyrimidinase-related protein 3. /FL=gb:AK297223.1 /REP_ORG=H. sapiens	NA
11749774_x_at	3.27673e-05	0.103379	5.01133	5.06671	5.24211	8.53876	8.19074	8.40168	C21orf7	56911	NA	0005634 // nucleus // inferred from direct assay /// 0005829 // cytosol // inferred from direct assay	0005515 // protein binding // inferred from physical interaction	chr21:30458131-30547751 (+) // 70.3 // q21.3	NA	41211	This probe set was annotated using the Matching Probes based pipeline to a Entrez Gene identifier using 21 transcripts. // false // Matching Probes // A	ENST00000460883 // ensembl // 5 // Cross Hyb Matching Probes /// ENST00000399926 // ensembl // 5 // Cross Hyb Matching Probes /// ENST00000399925 // ensembl // 5 // Cross Hyb Matching Probes /// ENST00000470800 // ensembl // 8 // Cross Hyb Matching Probes	AF269161(11),AF269162(11),AF269163(11),AF269164(11),AK056341(11),AK122780(11),AK294287(11),AY171599(11),BC008567(11),EF219158(11),EF219159(11),EF219160(11),ENST00000286791(11),ENST00000339024(11),ENST00000341618(11),ENST00000399928(11),ENST00000399934(11),ENST00000399935(11),ENST00000399947(11),ENST00000545939(11),NM_020152(11)	Hs.222802	chr21q22.3	30547751	chr21	70.3	30458131	+	NA	ENSG00000156265	NA	chromosome 21 open reading frame 7	Human Genome PrimeView Array	NA	GO:0005634|GO:0005829|GO:0005515	NA	NA	611110	NA	NA	NP_064537	NM_020152	AK294287.1	NA	GenBank	Consensus sequence	NA	Homo sapiens	B0EVZ6 /// B0EVZ7 /// B0EVZ8 /// B4DFW0 /// C9J990 /// C9JLK6 /// P57077	gb:AK294287.1 /DB_XREF=gi:194376849 /TID=Hs.222802.7 /CNT=3 /FEA=FLmRNA /TIER=FL /STK=1 /LL=56911 /UG_GENE=C21orf7 /UG=Hs.222802 /UG_TITLE=Chromosome 21 open reading frame 7 /DEF=Homo sapiens cDNA FLJ60482 complete cds, highly similar to TAK1-like protein. /FL=gb:AK294287.1 /REP_ORG=H. sapiens	NA
11758842_at	0.00411311	0.10356	7.66327	6.50597	7.32052	10.8005	10.3192	10.3635	THBS1	7057	0000187 // activation of MAPK activity // inferred from mutant phenotype /// 0001666 // response to hypoxia // non-traceable author statement /// 0001937 // negative regulation of endothelial cell proliferation // inferred from direct assay /// 0001937 // negative regulation of endothelial cell proliferation // inferred from mutant phenotype /// 0001953 // negative regulation of cell-matrix adhes…	0005576 // extracellular region // traceable author statement /// 0005576 // extracellular region // inferred from electronic annotation /// 0005577 // fibrinogen complex // inferred from direct assay /// 0005615 // extracellular space // inferred from direct assay /// 0005615 // extracellular space // inferred from electronic annotation /// 0009897 // external side of plasma membrane // inferred…	0001786 // phosphatidylserine binding // inferred from direct assay /// 0001948 // glycoprotein binding // non-traceable author statement /// 0001968 // fibronectin binding // inferred from direct assay /// 0005178 // integrin binding // inferred from mutant phenotype /// 0005509 // calcium ion binding // non-traceable author statement /// 0005509 // calcium ion binding // inferred from electroni…	chr15:39873133-39891116 (+) // 96.06 // q14	NA	41211	This probe set was annotated using the Matching Probes based pipeline to a Entrez Gene identifier using 1 transcripts. // false // Matching Probes // A	NA	ENST00000260356(9)	Hs.164226	chr15q15	39891116	chr15	96.06	39873133	+	NA	ENSG00000137801	NA	thrombospondin 1	Human Genome PrimeView Array	NA	GO:0000187|GO:0001666|GO:0001937|GO:0001937|GO:0001953|GO:0002040|GO:0002544|GO:0002576|GO:0002581|GO:0002605|GO:0003417|GO:0006916|GO:0006917|GO:0006954|GO:0006955|GO:0007050|GO:0007155|GO:0007155|GO:0007596|GO:0009749|GO:0010595|GO:0010596|GO:0010748|GO:0010751|GO:0010754|GO:0010757|GO:0010759|GO:0010763|GO:0010811|GO:0016477|GO:0016525|GO:0016525|GO:0018149|GO:0030168|GO:0030194|GO:0030335|GO:…	IPR000884 // Thrombospondin, type 1 repeat // 3.3E-15 /// IPR000884 // Thrombospondin, type 1 repeat // 9.3E-21 /// IPR000884 // Thrombospondin, type 1 repeat // 5.8E-20 /// IPR001007 // von Willebrand factor, type C // 6.5E-16 /// IPR001881 // EGF-like calcium-binding // 2.7E-9 /// IPR003367 // Thrombospondin, type 3-like repeat // 2.3E-5 /// IPR003367 // Thrombospondin, type 3-like repeat // 0.…	NA	188060	Inflammatory_Response_Pathway // GenMAPP /// TGF_Beta_Signaling_Pathway // GenMAPP	NA	NP_003237	NM_003246	AW139567	NA	GenBank	Consensus sequence	NA	Homo sapiens	A0PJG0 /// A8MZG1 /// B4DDK8 /// B4E3J7 /// P07996 /// Q59E99	gb:AW139567 /DB_XREF=gi:6144285 /DB_XREF=UI-H-BI1-aea-d-06-0-UI.s1 /CLONE=IMAGE:2718754 /TID=Hs.164226.1 /CNT=875 /FEA=FLmRNA /TIER=Stack /STK=6 /LL=7057 /UG_GENE=THBS1 /UG=Hs.164226 /UG_TITLE=Thrombospondin 1 /FL=gb:BC136470.1 gb:BC136469.1 gb:NM_003246.2 gb:AK291639.1 /REP_ORG=H. sapiens	NA
11725413_x_at	0.00067611	0.104029	4.68595	5.014	5.3262	7.76833	8.44543	8.55869	TRIM14	9830	NA	0005622 // intracellular // inferred from electronic annotation /// 0005737 // cytoplasm // inferred from direct assay	0008270 // zinc ion binding // inferred from electronic annotation /// 0046872 // metal ion binding // inferred from electronic annotation	chr9:100846468-100881695 (-) // 79.6 // q22.33	NA	41211	This probe set was annotated using the Matching Probes based pipeline to a Entrez Gene identifier using 4 transcripts. // false // Matching Probes // A	NA	AF220131(11),D50919(11),ENST00000341469(11),NM_014788(11)	Hs.575631	chr9q22.33	100881695	chr9	79.6	100846468	-	NA	ENSG00000106785	NA	tripartite motif containing 14	Human Genome PrimeView Array	NA	GO:0005622|GO:0005737|GO:0008270|GO:0046872	IPR000315 // Zinc finger, B-box // 5.3E-13 /// IPR003877 // SPla/RYanodine receptor SPRY // 4.1E-21	NA	606556	NA	NA	NP_055603 /// NP_150088 /// NP_150089	NM_014788 /// NM_033219 /// NM_033220 /// NM_033221	NM_014788.2	NA	GenBank	Consensus sequence	NA	Homo sapiens	B4E0G2 /// B7ZAZ9 /// F2Z2M2 /// F8W956 /// Q14142 /// Q548W9 /// Q6ZWL7	gb:NM_014788.2 /DB_XREF=gi:15208662 /GEN=TRIM14 /TID=Hs.575631.1 /CNT=209 /FEA=FLmRNA /TIER=FL+Stack /STK=21 /LL=9830 /UG=Hs.575631 /DEF=Homo sapiens tripartite motif-containing 14 (TRIM14), transcript variant 1, mRNA. /PROD=tripartite motif protein TRIM14 isoform alpha /FL=gb:AK292825.1 gb:AK316464.1 gb:D50919.1 gb:NM_014788.2 gb:AK303366.1 /REP_ORG=H. sapiens	NA
11726328_x_at	0.00120966	0.104853	7.10054	7.08177	7.14416	10.285	10.5936	10.1761	GBP1	2633	0006184 // GTP catabolic process // inferred from electronic annotation /// 0019221 // cytokine-mediated signaling pathway // traceable author statement /// 0060333 // interferon-gamma-mediated signaling pathway // traceable author statement	0005829 // cytosol // traceable author statement /// 0005886 // plasma membrane // inferred from electronic annotation /// 0016020 // membrane // inferred from electronic annotation	0000166 // nucleotide binding // inferred from electronic annotation /// 0003924 // GTPase activity // inferred from electronic annotation /// 0005525 // GTP binding // inferred from electronic annotation /// 0005525 // GTP binding // traceable author statement	chr1:89517986-89531043 (-) // 99.77 // p22.2	NA	41211	This probe set was annotated using the Matching Probes based pipeline to a Entrez Gene identifier using 4 transcripts. // false // Matching Probes // A	NA	AB208912(11),ENST00000370473(9),M55542(10),NM_002053(9)	Hs.62661	chr1p22.2	89531043	chr1	99.77	89517986	-	NA	ENSG00000117228	NA	guanylate binding protein 1, interferon-inducible	Human Genome PrimeView Array	NA	GO:0006184|GO:0019221|GO:0060333|GO:0005829|GO:0005886|GO:0016020|GO:0000166|GO:0003924|GO:0005525|GO:0005525	IPR003191 // Guanylate-binding protein, C-terminal // 2.9E-131 /// IPR015894 // Guanylate-binding protein, N-terminal // 1.9E-127	NA	600411	NA	NA	NP_002044	NM_002053	NM_002053.2	NA	GenBank	Consensus sequence	NA	Homo sapiens	B4DNS2 /// B4E1L5 /// P32455 /// Q59H47 /// Q5D1D5	gb:NM_002053.2 /DB_XREF=gi:166706902 /GEN=GBP1 /TID=Hs.62661.1 /CNT=122 /FEA=FLmRNA /TIER=FL+Stack /STK=18 /LL=2633 /UG=Hs.62661 /DEF=Homo sapiens guanylate binding protein 1, interferon-inducible, 67kDa (GBP1), mRNA. /PROD=guanylate binding protein 1,interferon-inducible, 67kDa /FL=gb:AY920436.1 gb:NM_002053.2 gb:BC002666.2 gb:AK291783.1 gb:M55542.1 gb:BT006847.1 /REP_ORG=H. sapiens	NA
11745046_a_at	0.00617086	0.10603	4.11025	4.51242	4.66384	6.84669	7.91289	8.02851	C12orf59	120939	NA	0016020 // membrane // inferred from electronic annotation /// 0016021 // integral to membrane // inferred from electronic annotation	NA	chr12:10331901-10344398 (+) // 80.99 // p13.2	NA	41211	This probe set was annotated using the Matching Probes based pipeline to a Entrez Gene identifier using 7 transcripts. // false // Matching Probes // A	NA	AY358845(11),BC098571(11),BC131523(11),ENST00000298530(10),ENST00000381923(10),ENST00000536952(10),NM_153022(10)	Hs.226422	chr12p13.2	10344398	chr12	80.99	10331901	+	NA	ENSG00000165685	NA	chromosome 12 open reading frame 59	Human Genome PrimeView Array	NA	GO:0016020|GO:0016021	NA	NA	NA	NA	NA	NP_694567	NM_153022	BC131523.1	NA	GenBank	Consensus sequence	NA	Homo sapiens	F5H230 /// Q4KMG9	gb:BC131523.1 /DB_XREF=gi:124297714 /GEN=C12orf59 /TID=Hs.226422.2 /CNT=10 /FEA=FLmRNA /TIER=FL /STK=1 /LL=120939 /UG=Hs.226422 /DEF=Homo sapiens chromosome 12 open reading frame 59, mRNA (cDNA clone MGC:141779 IMAGE:40032531), complete cds. /PROD=C12orf59 protein /FL=gb:BC098571.1 gb:BC131523.1 /REP_ORG=H. sapiens	NA
11745822_x_at	0.000314193	0.109036	6.00115	6.45527	6.16017	9.07876	9.35761	9.73352	SRSF6	6431	0000398 // nuclear mRNA splicing, via spliceosome // traceable author statement /// 0006366 // transcription from RNA polymerase II promoter // traceable author statement /// 0006369 // termination of RNA polymerase II transcription // traceable author statement /// 0006376 // mRNA splice site selection // traceable author statement /// 0006397 // mRNA processing // inferred from electronic annot…	0005634 // nucleus // inferred from direct assay /// 0005634 // nucleus // inferred from electronic annotation /// 0005654 // nucleoplasm // traceable author statement /// 0005730 // nucleolus // inferred from direct assay	0000166 // nucleotide binding // inferred from electronic annotation /// 0003676 // nucleic acid binding // inferred from electronic annotation /// 0003723 // RNA binding // inferred from electronic annotation	chr20:42086504-42090199 (+) // 98.28 // q13.11	NA	41211	This probe set was annotated using the Matching Probes based pipeline to a Entrez Gene identifier using 9 transcripts. // false // Matching Probes // A	U30829 // gb // 1 // Cross Hyb Matching Probes /// GENSCAN00000010038 // ensembl // 1 // Cross Hyb Matching Probes /// ENST00000414124 // ensembl // 1 // Cross Hyb Matching Probes	AK291203(10),AK300411(11),BC006832(11),ENST00000244020(11),ENST00000483871(11),NM_006275(11),NR_034009(11),U30828(11),U30883(11)	Hs.6891	chr20q12-q13.1	42090199	chr20	98.28	42086504	+	NA	ENSG00000124193	NA	serine/arginine-rich splicing factor 6	Human Genome PrimeView Array	NA	GO:0000398|GO:0006366|GO:0006369|GO:0006376|GO:0006397|GO:0006406|GO:0008380|GO:0008380|GO:0010467|GO:0031124|GO:0048025|GO:0005634|GO:0005634|GO:0005654|GO:0005730|GO:0000166|GO:0003676|GO:0003723	IPR000504 // RNA recognition motif domain // 2.7E-20 /// IPR000504 // RNA recognition motif domain // 1.2E-17 /// IPR000504 // RNA recognition motif domain // 2.2E-21 /// IPR014886 // RNA-binding motif // 2.1E-8	NA	601944	mRNA_processing_Reactome // GenMAPP	NA	NP_006266	NM_006275 /// NR_034009	AK300411.1	NA	GenBank	Consensus sequence	NA	Homo sapiens	A8K588 /// B5BU15 /// Q13247 /// Q59GY3	gb:AK300411.1 /DB_XREF=gi:221043203 /TID=Hs.6891.2 /CNT=58 /FEA=FLmRNA /TIER=FL /STK=1 /LL=6431 /UG_GENE=SFRS6 /UG=Hs.6891 /UG_TITLE=Splicing factor, arginineserine-rich 6 /DEF=Homo sapiens cDNA FLJ50863 complete cds, moderately similar to Splicing factor, arginineserine-rich 6. /FL=gb:AK300411.1 gb:AB451251.1 /REP_ORG=H. sapiens	NA
11716408_a_at	0.00891172	0.109154	6.42966	6.59825	6.32761	9.12642	9.33843	10.2371	MET	4233	0000187 // activation of MAPK activity // inferred from electronic annotation /// 0001101 // response to acid // inferred from electronic annotation /// 0001764 // neuron migration // inferred from electronic annotation /// 0001889 // liver development // inferred from electronic annotation /// 0001890 // placenta development // inferred from electronic annotation /// 0006468 // protein phosphory…	0005576 // extracellular region // inferred from electronic annotation /// 0005615 // extracellular space // inferred from electronic annotation /// 0005624 // membrane fraction // inferred from electronic annotation /// 0005737 // cytoplasm // inferred from electronic annotation /// 0005886 // plasma membrane // traceable author statement /// 0005886 // plasma membrane // inferred from electroni…	0000166 // nucleotide binding // inferred from electronic annotation /// 0004672 // protein kinase activity // inferred from electronic annotation /// 0004713 // protein tyrosine kinase activity // non-traceable author statement /// 0004713 // protein tyrosine kinase activity // traceable author statement /// 0004713 // protein tyrosine kinase activity // inferred from electronic annotation /// 0…	chr7:116312458-116438433 (+) // 94.38 // q31.2	NA	41211	This probe set was annotated using the Matching Probes based pipeline to a Entrez Gene identifier using 3 transcripts. // false // Matching Probes // A	NA	ENST00000397752(11),NM_000245(11),NM_001127500(11)	Hs.132966	chr7q31	116438433	chr7	94.38	116312458	+	EC:2.7.10.1	ENSG00000105976	NA	met proto-oncogene (hepatocyte growth factor receptor)	Human Genome PrimeView Array	NA	GO:0000187|GO:0001101|GO:0001764|GO:0001889|GO:0001890|GO:0006468|GO:0007165|GO:0007166|GO:0007169|GO:0007275|GO:0007411|GO:0007420|GO:0007517|GO:0007519|GO:0007569|GO:0007595|GO:0008283|GO:0008584|GO:0009611|GO:0010628|GO:0010800|GO:0010801|GO:0010828|GO:0010976|GO:0014003|GO:0014070|GO:0014812|GO:0014902|GO:0016310|GO:0021953|GO:0030317|GO:0030534|GO:0031016|GO:0033138|GO:0042493|GO:0042593|GO:…	IPR000719 // Protein kinase, catalytic domain // 4.0E-46 /// IPR001245 // Serine-threonine/tyrosine-protein kinase catalytic domain // 1.9E-96 /// IPR001627 // Semaphorin/CD100 antigen // 5.1E-110 /// IPR002165 // Plexin // 1.6E-10 /// IPR002909 // Cell surface receptor IPT/TIG // 2.4E-16 /// IPR002909 // Cell surface receptor IPT/TIG // 3.7E-17 /// IPR002909 // Cell surface receptor IPT/TIG // 1…	NA	114550 /// 164860 /// 605074 /// 611015	NA	NA	NP_000236 /// NP_001120972	NM_000245 /// NM_001127500	NM_001127500.1	NA	GenBank	Consensus sequence	NA	Homo sapiens	A0PJF7 /// A5D6Q9 /// B4DLF5 /// B4DPY6 /// B5A929 /// B5A930 /// B5A931 /// B5A933 /// B5A934 /// B5A935 /// B5A936 /// B5A937 /// B5A938 /// B5A939 /// B5A940 /// B5A941 /// B5A942 /// B5A943 /// C9JKM5 /// C9JVH4 /// E6Y365 /// H7C130 /// H7C174 /// P08581 /// Q59EB3	gb:NM_001127500.1 /DB_XREF=gi:188595715 /GEN=MET /TID=Hs.132966.1 /CNT=269 /FEA=FLmRNA /TIER=FL+Stack /STK=107 /LL=4233 /UG=Hs.132966 /DEF=Homo sapiens met proto-oncogene (hepatocyte growth factor receptor) (MET), transcript variant 1, mRNA. /PROD=met proto-oncogene isoform a precursor /FL=gb:EU826576.1 gb:EU826575.1 gb:EU826573.1 gb:EU826572.1 gb:EU826571.1 gb:NM_001127500.1 gb:J02958.1 gb:EU826…	NA
11740068_at	0.000597993	0.112281	6.14871	5.34334	5.64513	9.20208	8.87504	8.57239	CCDC8	83987	0010923 // negative regulation of phosphatase activity // inferred from direct assay	0005886 // plasma membrane // inferred from direct assay	NA	chr19:46913585-46916919 (-) // 84.7 // q13.32	NA	41211	This probe set was annotated using the Matching Probes based pipeline to a Entrez Gene identifier using 3 transcripts. // false // Matching Probes // A	NA	BC025243(11),ENST00000307522(11),NM_032040(11)	Hs.97876	chr19q13.32	46916919	chr19	84.7	46913585	-	NA	ENSG00000169515	NA	coiled-coil domain containing 8	Human Genome PrimeView Array	NA	GO:0010923|GO:0005886	NA	NA	614145 /// 614205	NA	NA	NP_114429	NM_032040	BC025243.1	NA	GenBank	Consensus sequence	NA	Homo sapiens	B4DMW8 /// G8IFA7 /// Q9H0W5	gb:BC025243.1 /DB_XREF=gi:19263914 /GEN=CCDC8 /TID=Hs.97876.1 /CNT=52 /FEA=FLmRNA /TIER=FL /STK=1 /LL=83987 /UG=Hs.97876 /DEF=Homo sapiens coiled-coil domain containing 8, mRNA (cDNA clone MGC:39101 IMAGE:4553965), complete cds. /PROD=coiled-coil domain containing 8 /FL=gb:BC025243.1 gb:NM_032040.3 /REP_ORG=H. sapiens	NA
11715351_at	0.00904126	0.112639	10.1081	8.4483	9.77213	13.2966	12.5285	12.196	COL1A1	1277	0001501 // skeletal system development // inferred from mutant phenotype /// 0001501 // skeletal system development // inferred from electronic annotation /// 0001503 // ossification // inferred from electronic annotation /// 0001568 // blood vessel development // inferred from mutant phenotype /// 0001568 // blood vessel development // inferred from electronic annotation /// 0001649 // osteoblas…	0005576 // extracellular region // traceable author statement /// 0005576 // extracellular region // inferred from electronic annotation /// 0005578 // proteinaceous extracellular matrix // inferred from electronic annotation /// 0005581 // collagen // inferred from electronic annotation /// 0005584 // collagen type I // inferred from mutant phenotype /// 0005584 // collagen type I // inferred fr…	0005201 // extracellular matrix structural constituent // inferred from electronic annotation /// 0005515 // protein binding // inferred from physical interaction /// 0042802 // identical protein binding // inferred from direct assay /// 0048407 // platelet-derived growth factor binding // inferred from direct assay	chr17:48260649-48279005 (-) // 87.66 // q21.33	NA	41211	This probe set was annotated using the Matching Probes based pipeline to a Entrez Gene identifier using 3 transcripts. // false // Matching Probes // A	NA	ENST00000225964(11),NM_000088(11),Z74615(9)	Hs.172928	chr17q21.33	48279005	chr17	87.66	48260649	-	NA	ENSG00000108821	NA	collagen, type I, alpha 1	Human Genome PrimeView Array	NA	GO:0001501|GO:0001501|GO:0001503|GO:0001568|GO:0001568|GO:0001649|GO:0001957|GO:0001958|GO:0007411|GO:0007584|GO:0007596|GO:0007601|GO:0007605|GO:0009612|GO:0010035|GO:0010718|GO:0010812|GO:0015031|GO:0030168|GO:0030199|GO:0030335|GO:0031960|GO:0032964|GO:0034504|GO:0034505|GO:0042542|GO:0043434|GO:0043588|GO:0043589|GO:0045893|GO:0048705|GO:0048706|GO:0050900|GO:0051591|GO:0060325|GO:0060346|GO:…	IPR000885 // Fibrillar collagen, C-terminal // 7.3E-101 /// IPR001007 // von Willebrand factor, type C // 2.5E-15 /// IPR008160 // Collagen triple helix repeat // 1.6E-11 /// IPR008160 // Collagen triple helix repeat // 4.4E-13 /// IPR008160 // Collagen triple helix repeat // 1.6E-15 /// IPR008160 // Collagen triple helix repeat // 2.8E-14 /// IPR008160 // Collagen triple helix repeat // 2.8E-13 …	NA	114000 /// 120150 /// 130000 /// 130060 /// 166200 /// 166210 /// 166220 /// 166710 /// 259420	Inflammatory_Response_Pathway // GenMAPP	NA	NP_000079	NM_000088	NM_000088.3	NA	GenBank	Consensus sequence	NA	Homo sapiens	B7Z4S2 /// I3L3H7 /// P02452	gb:NM_000088.3 /DB_XREF=gi:110349771 /GEN=COL1A1 /TID=Hs.172928.1 /CNT=3363 /FEA=FLmRNA /TIER=FL+Stack /STK=220 /LL=1277 /UG=Hs.172928 /DEF=Homo sapiens collagen, type I, alpha 1 (COL1A1), mRNA. /PROD=alpha 1 type I collagen preproprotein /FL=gb:BC036531.2 gb:NM_000088.3 /REP_ORG=H. sapiens	NA
11728524_a_at	0.000517316	0.113255	6.84255	6.83873	6.8773	10.1477	9.94663	9.87786	SPOCD1	90853	0006351 // transcription, DNA-dependent // inferred from electronic annotation /// 0010923 // negative regulation of phosphatase activity // inferred from direct assay	NA	NA	chr1:32256024-32280976 (-) // 97.84 // p35.2	NA	41211	This probe set was annotated using the Matching Probes based pipeline to a Entrez Gene identifier using 13 transcripts. // false // Matching Probes // A	NA	AK131447(11),BC007910(11),BC029069(11),BC039870(11),BC114430(10),ENST00000257100(11),ENST00000294514(11),ENST00000360482(11),ENST00000373648(11),ENST00000452755(10),ENST00000473361(11),ENST00000533231(10),NM_144569(11)	Hs.62604	chr1p35.2	32280976	chr1	97.84	32256024	-	NA	ENSG00000134668	NA	SPOC domain containing 1	Human Genome PrimeView Array	NA	GO:0006351|GO:0010923	IPR003618 // Transcription elongation factor S-II, central domain // 1.7E-28 /// IPR003618 // Transcription elongation factor S-II, central domain // 3.7E-28 /// IPR003618 // Transcription elongation factor S-II, central domain // 5.6E-27 /// IPR003618 // Transcription elongation factor S-II, central domain // 2.0E-27 /// IPR012921 // Spen paralogue and orthologue SPOC, C-terminal // 7.6E-23 /// …	NA	NA	NA	NA	NP_653170	NM_144569	NM_144569.4	NA	GenBank	Consensus sequence	NA	Homo sapiens	A6NLX9 /// E9PGU8 /// E9PKC3 /// E9PMX0 /// E9PPM7 /// E9PQH7 /// H0YF46 /// H7BXK3 /// Q05C62 /// Q6ZMY3 /// Q96I05	gb:NM_144569.4 /DB_XREF=gi:142366582 /GEN=SPOCD1 /TID=Hs.62604.1 /CNT=49 /FEA=FLmRNA /TIER=FL+Stack /STK=13 /LL=90853 /UG=Hs.62604 /DEF=Homo sapiens SPOC domain containing 1 (SPOCD1), mRNA. /PROD=SPOC domain containing 1 /FL=gb:NM_144569.4 /REP_ORG=H. sapiens	NA
11720704_s_at	0.00452977	0.115469	6.77456	6.45266	5.61404	9.13455	9.59166	9.63887	TPD52L1	7164	0000086 // G2/M transition of mitotic cell cycle // inferred from direct assay /// 0006309 // apoptotic DNA fragmentation // inferred from direct assay /// 0006917 // induction of apoptosis // inferred from direct assay /// 0006919 // activation of cysteine-type endopeptidase activity involved in apoptotic process // inferred from direct assay /// 0043406 // positive regulation of MAP kinase acti…	0005737 // cytoplasm // inferred from direct assay /// 0048471 // perinuclear region of cytoplasm // inferred from direct assay	0005515 // protein binding // inferred from physical interaction /// 0008656 // cysteine-type endopeptidase activator activity involved in apoptotic process // inferred from direct assay /// 0042802 // identical protein binding // inferred from physical interaction /// 0042803 // protein homodimerization activity // inferred from direct assay /// 0046982 // protein heterodimerization activity // …	chr6:125474964-125584643 (+) // 97.05 // q22.31	NA	41211	This probe set was annotated using the Matching Probes based pipeline to a Entrez Gene identifier using 18 transcripts. // false // Matching Probes // A	AK291872 // gb // 8 // Cross Hyb Matching Probes /// ENST00000527711 // ensembl // 1 // Cross Hyb Matching Probes /// ENST00000530868 // ensembl // 3 // Cross Hyb Matching Probes	AF004427(11),AK090516(11),AK291866(11),AK291887(11),BC002375(11),ENST00000304877(11),ENST00000368388(11),ENST00000368402(11),ENST00000392482(11),ENST00000392484(11),ENST00000534000(11),ENST00000571678(11),NM_001003395(11),NM_001003396(11),NM_001003397(11),NM_003287(11),U44427(11),U44429(11)	Hs.591347	chr6q22-q23	125584643	chr6	97.05	125474964	+	NA	ENSG00000111907	NA	tumor protein D52-like 1	Human Genome PrimeView Array	NA	GO:0000086|GO:0006309|GO:0006917|GO:0006919|GO:0043406|GO:0046330|GO:0005737|GO:0048471|GO:0005515|GO:0008656|GO:0042802|GO:0042803|GO:0046982	IPR007327 // Tumour protein D52 // 5.3E-76 /// IPR007327 // Tumour protein D52 // 5.3E-76 /// IPR007327 // Tumour protein D52 // 1.3E-54 /// IPR007327 // Tumour protein D52 // 1.0E-54 /// IPR007327 // Tumour protein D52 // 2.6E-49	NA	604069	NA	NA	NP_001003395 /// NP_001003396 /// NP_001003397 /// NP_003278	NM_001003395 /// NM_001003396 /// NM_001003397 /// NM_003287	NM_001003395.1	NA	GenBank	Consensus sequence	NA	Homo sapiens	E9PNK6 /// E9PNQ9 /// E9PPQ1 /// F6V707 /// H9KV92 /// Q15730 /// Q16890	gb:NM_001003395.1 /DB_XREF=gi:51173743 /GEN=TPD52L1 /TID=Hs.591347.1 /CNT=80 /FEA=FLmRNA /TIER=FL+Stack /STK=43 /LL=7164 /UG=Hs.591347 /DEF=Homo sapiens tumor protein D52-like 1 (TPD52L1), transcript variant 2, mRNA. /PROD=tumor protein D52-like 1 isoform 2 /FL=gb:NM_001003395.1 /REP_ORG=H. sapiens	NA
11759342_at	0.00702204	0.116918	4.26732	4.06149	4.37597	6.90433	6.98872	7.89672	FMN1	100653168 /// 342184	0016043 // cellular component organization // inferred from electronic annotation /// 0030036 // actin cytoskeleton organization // inferred from electronic annotation	0005634 // nucleus // inferred from electronic annotation /// 0005737 // cytoplasm // inferred from electronic annotation /// 0005886 // plasma membrane // inferred from electronic annotation /// 0005912 // adherens junction // inferred from electronic annotation /// 0015629 // actin cytoskeleton // inferred from electronic annotation /// 0016020 // membrane // inferred from electronic annotation…	0003779 // actin binding // inferred from electronic annotation	chr15:33057746-33360085 (-) // 96.18 // q13.3	NA	41211	This probe set was annotated using the Matching Probes based pipeline to a Entrez Gene identifier using 4 transcripts. // true // Matching Probes // A	NA	ENST00000334528(9),NM_001103184(9)	Hs.657649	chr15q13.3	33360085	chr15	96.18	33057746	-	NA	ENSG00000248905	NA	formin 1 /// formin-1-like	Human Genome PrimeView Array	NA	GO:0016043|GO:0030036|GO:0005634|GO:0005737|GO:0005886|GO:0005912|GO:0015629|GO:0016020|GO:0030054|GO:0003779	IPR015425 // Actin-binding FH2 // 8.1E-100	NA	136535	NA	NA	NP_001096654 /// XP_003403502 /// XP_003403720	NM_001103184 /// NM_198500 /// XM_003403454 /// XM_003403672	DB303475	NA	GenBank	Consensus sequence	NA	Homo sapiens	H0YL93 /// H0YLM7 /// H0YM30 /// H0YMP0 /// Q68DA7	gb:DB303475 /DB_XREF=gi:83108637 /DB_XREF=DB303475 /CLONE=BRAMY3018092 /TID=Hs.657649.1 /CNT=76 /FEA=FLmRNA /TIER=Stack /STK=8 /LL=342184 /UG_GENE=FMN1 /UG=Hs.657649 /UG_TITLE=Formin 1 /FL=gb:NM_001103184.1 /REP_ORG=H. sapiens	NA
11732554_a_at	0.00719633	0.11893	5.0043	4.7936	4.86168	7.32095	8.20822	8.18932	FAIM	55179	0006915 // apoptotic process // inferred from electronic annotation /// 0006916 // anti-apoptosis // inferred from electronic annotation /// 0043066 // negative regulation of apoptotic process // inferred from electronic annotation	0005737 // cytoplasm // inferred from electronic annotation	NA	chr3:138327446-138352211 (+) // 97.93 // q22.3	NA	41211	This probe set was annotated using the Matching Probes based pipeline to a Entrez Gene identifier using 11 transcripts. // false // Matching Probes // A	AK125477 // gb // 4 // Cross Hyb Matching Probes /// ENST00000470889 // ensembl // 5 // Cross Hyb Matching Probes /// ENST00000491175 // ensembl // 4 // Cross Hyb Matching Probes /// ENST00000479848 // ensembl // 5 // Cross Hyb Matching Probes	BC012478(11),CR457122(11),ENST00000338446(11),ENST00000360570(11),ENST00000393034(11),ENST00000393035(11),ENST00000464668(11),NM_001033030(11),NM_001033031(11),NM_001033032(11),NM_018147(11)	Hs.173438	chr3q22.3	138352211	chr3	97.93	138327446	+	NA	ENSG00000158234	NA	Fas apoptotic inhibitory molecule	Human Genome PrimeView Array	NA	GO:0006915|GO:0006916|GO:0043066|GO:0005737	IPR010695 // Fas apoptotic inhibitory molecule // 5.7E-96 /// IPR010695 // Fas apoptotic inhibitory molecule // 4.2E-96 /// IPR010695 // Fas apoptotic inhibitory molecule // 2.7E-96	NA	NA	NA	NA	NP_001028202 /// NP_001028203 /// NP_001028204 /// NP_060617	NM_001033030 /// NM_001033031 /// NM_001033032 /// NM_018147	NM_001033032.1	NA	GenBank	Consensus sequence	NA	Homo sapiens	C9JDZ2 /// Q9NVQ4	gb:NM_001033032.1 /DB_XREF=gi:74271889 /GEN=FAIM /TID=Hs.173438.2 /CNT=24 /FEA=FLmRNA /TIER=FL+Stack /STK=6 /LL=55179 /UG=Hs.173438 /DEF=Homo sapiens Fas apoptotic inhibitory molecule (FAIM), transcript variant 3, mRNA. /PROD=Fas apoptotic inhibitory molecule isoform c /FL=gb:CR457122.1 gb:NM_001033032.1 gb:BC012478.1 /REP_ORG=H. sapiens	NA
11731068_s_at	0.00766822	0.119259	4.58499	4.30698	4.60926	7.06261	7.28561	8.14048	FIGNL1	63979	0001649 // osteoblast differentiation // inferred from sequence or structural similarity /// 0001649 // osteoblast differentiation // inferred from electronic annotation /// 0033687 // osteoblast proliferation // inferred from sequence or structural similarity /// 0033687 // osteoblast proliferation // inferred from electronic annotation /// 0043066 // negative regulation of apoptotic process // …	0005634 // nucleus // inferred from sequence or structural similarity /// 0005634 // nucleus // inferred from electronic annotation /// 0005737 // cytoplasm // inferred from sequence or structural similarity /// 0005737 // cytoplasm // inferred from electronic annotation	0000166 // nucleotide binding // inferred from electronic annotation /// 0000287 // magnesium ion binding // inferred from sequence or structural similarity /// 0005524 // ATP binding // inferred from electronic annotation /// 0016787 // hydrolase activity // inferred from sequence or structural similarity /// 0016787 // hydrolase activity // inferred from electronic annotation /// 0017111 // nuc…	chr7:50511833-50518088 (-) // 88.98 // p12.1	NA	41211	This probe set was annotated using the Matching Probes based pipeline to a Entrez Gene identifier using 5 transcripts. // false // Matching Probes // A	NA	BC051867(11),ENST00000356889(11),ENST00000395556(11),NM_001042762(11),NM_022116(11)	Hs.137516	chr7p12.1	50518088	chr7	88.98	50511833	-	NA	ENSG00000132436	NA	fidgetin-like 1	Human Genome PrimeView Array	NA	GO:0001649|GO:0001649|GO:0033687|GO:0033687|GO:0043066|GO:0043066|GO:0046034|GO:0051726|GO:0051726|GO:0005634|GO:0005634|GO:0005737|GO:0005737|GO:0000166|GO:0000287|GO:0005524|GO:0016787|GO:0016787|GO:0017111|GO:0046872	IPR003959 // ATPase, AAA-type, core // 1.1E-41 /// IPR008824 // DNA helicase, Holliday junction RuvB type, N-terminal // 3.1E-8 /// IPR015415 // Vps4 oligomerisation, C-terminal // 2.7E-9	NA	NA	NA	NA	NP_001036227 /// NP_071399	NM_001042762 /// NM_022116	NM_022116.3	NA	GenBank	Consensus sequence	NA	Homo sapiens	B3KNH6 /// C9JHJ4 /// C9JKI6 /// C9JP37 /// C9JSC4 /// C9JTB2 /// C9JTG6 /// Q6PIW4	gb:NM_022116.3 /DB_XREF=gi:112789544 /GEN=FIGNL1 /TID=Hs.137516.1 /CNT=31 /FEA=FLmRNA /TIER=FL+Stack /STK=8 /LL=63979 /UG=Hs.137516 /DEF=Homo sapiens fidgetin-like 1 (FIGNL1), transcript variant 2, mRNA. /PROD=fidgetin-like 1 /FL=gb:NM_022116.3 /REP_ORG=H. sapiens	NA
11727773_at	0.00205257	0.119799	8.05719	8.20887	8.08537	10.8033	11.3578	11.3157	LARP6	55323	0006396 // RNA processing // inferred from electronic annotation /// 0006417 // regulation of translation // inferred from electronic annotation	0005634 // nucleus // inferred from direct assay /// 0005634 // nucleus // inferred from electronic annotation /// 0005730 // nucleolus // inferred from direct assay /// 0005737 // cytoplasm // inferred from electronic annotation /// 0005794 // Golgi apparatus // inferred from direct assay /// 0030529 // ribonucleoprotein complex // inferred from electronic annotation /// 0043231 // intracellular…	0000166 // nucleotide binding // inferred from electronic annotation /// 0003723 // RNA binding // inferred from electronic annotation	chr15:71143765-71146498 (-) // 54.42 // q23	NA	41211	This probe set was annotated using the Matching Probes based pipeline to a Entrez Gene identifier using 4 transcripts. // false // Matching Probes // A	NA	BC039153(11),ENST00000344870(11),ENST00000559140(10),NM_197958(11)	Hs.416755	chr15q23	71146498	chr15	54.42	71143765	-	NA	ENSG00000166173 /// ENSG00000259537	NA	La ribonucleoprotein domain family, member 6	Human Genome PrimeView Array	NA	GO:0006396|GO:0006417|GO:0005634|GO:0005634|GO:0005730|GO:0005737|GO:0005794|GO:0030529|GO:0043231|GO:0000166|GO:0003723	NA	NA	611300	NA	NA	NP_060827 /// NP_932062	NM_018357 /// NM_197958	NM_197958.1	NA	GenBank	Consensus sequence	NA	Homo sapiens	H0YMC6 /// Q9BRS8	gb:NM_197958.1 /DB_XREF=gi:37537705 /GEN=LARP6 /TID=Hs.416755.2 /CNT=16 /FEA=FLmRNA /TIER=FL+Stack /STK=15 /LL=55323 /UG=Hs.416755 /DEF=Homo sapiens La ribonucleoprotein domain family, member 6 (LARP6), transcript variant 2, mRNA. /PROD=acheron isoform 2 /FL=gb:BC039153.1 gb:NM_197958.1 /REP_ORG=H. sapiens	NA
11748375_a_at	0.00126561	0.124894	4.41043	4.34576	4.34056	7.56602	7.13804	7.36577	TEK	7010	0001525 // angiogenesis // inferred from sequence or structural similarity /// 0001525 // angiogenesis // inferred from electronic annotation /// 0001934 // positive regulation of protein phosphorylation // inferred from direct assay /// 0001934 // positive regulation of protein phosphorylation // inferred from mutant phenotype /// 0001935 // endothelial cell proliferation // inferred from sequen…	0001725 // stress fiber // inferred from direct assay /// 0005576 // extracellular region // inferred from electronic annotation /// 0005737 // cytoplasm // inferred from electronic annotation /// 0005856 // cytoskeleton // inferred from electronic annotation /// 0005884 // actin filament // inferred from direct assay /// 0005886 // plasma membrane // traceable author statement /// 0005886 // pla…	0000166 // nucleotide binding // inferred from electronic annotation /// 0004672 // protein kinase activity // traceable author statement /// 0004672 // protein kinase activity // inferred from electronic annotation /// 0004713 // protein tyrosine kinase activity // inferred from direct assay /// 0004713 // protein tyrosine kinase activity // traceable author statement /// 0004713 // protein tyro…	chr9:27109138-27229685 (+) // 98.25 // p21.2	NA	41211	This probe set was annotated using the Matching Probes based pipeline to a Entrez Gene identifier using 8 transcripts. // false // Matching Probes // A	NA	AK291775(10),AK294887(11),AK295043(11),BC035514(11),ENST00000380036(11),ENST00000406359(11),ENST00000519097(11),NM_000459(11)	Hs.89640	chr9p21	27229685	chr9	98.25	27109138	+	EC:2.7.10.1	ENSG00000120156	NA	TEK tyrosine kinase, endothelial	Human Genome PrimeView Array	NA	GO:0001525|GO:0001525|GO:0001934|GO:0001934|GO:0001935|GO:0001938|GO:0002040|GO:0006468|GO:0006468|GO:0007165|GO:0007169|GO:0007169|GO:0007169|GO:0007267|GO:0007507|GO:0007596|GO:0010595|GO:0010595|GO:0010740|GO:0014068|GO:0016310|GO:0016525|GO:0018108|GO:0032878|GO:0034446|GO:0043066|GO:0043114|GO:0043552|GO:0045766|GO:0045766|GO:0046777|GO:0048014|GO:0050728|GO:0050900|GO:0051259|GO:0051894|GO:…	IPR000719 // Protein kinase, catalytic domain // 9.8E-51 /// IPR000719 // Protein kinase, catalytic domain // 1.6E-50 /// IPR000719 // Protein kinase, catalytic domain // 1.5E-50 /// IPR001245 // Serine-threonine/tyrosine-protein kinase catalytic domain // 2.9E-94 /// IPR001245 // Serine-threonine/tyrosine-protein kinase catalytic domain // 4.6E-94 /// IPR001245 // Serine-threonine/tyrosine-prote…	NA	600195 /// 600221	NA	NA	NP_000450	NM_000459	AK294887.1	NA	GenBank	Consensus sequence	NA	Homo sapiens	B5A953 /// B5A954 /// E5RIV9 /// G8JLD0 /// Q02763 /// Q59HG2 /// Q8IXB8	gb:AK294887.1 /DB_XREF=gi:194378461 /TID=Hs.89640.2 /CNT=8 /FEA=FLmRNA /TIER=FL /STK=1 /LL=7010 /UG_GENE=TEK /UG=Hs.89640 /UG_TITLE=TEK tyrosine kinase, endothelial /DEF=Homo sapiens cDNA FLJ58359 complete cds, highly similar to Angiopoietin-1 receptor precursor (EC 2.7.10.1). /FL=gb:AK294887.1 /REP_ORG=H. sapiens	NA
11762056_at	0.000121997	0.126431	6.23877	6.00841	6.4385	9.19214	8.96126	9.46986	LOC100133299	100133299	NA	NA	NA	chr5:14341396-14343198 (+) // 84.19 // p15.2	NA	41211	This probe set was annotated using the Matching Probes based pipeline to a Entrez Gene identifier using 1 transcripts. // false // Matching Probes // A	NA	AY358688(9)	Hs.679984	chr5p15.2	14343198	chr5	84.19	14341396	+	NA	NA	NA	GALI1870	Human Genome PrimeView Array	NA	NA	NA	NA	NA	NA	NA	NA	XR_108564 /// XR_112714	AY358688.1	NA	GenBank	Consensus sequence	NA	Homo sapiens	Q6UWR0	gb:AY358688.1 /DB_XREF=gi:37182497 /TID=Hs.679984.1 /CNT=2 /FEA=FLmRNA /TIER=FL /STK=1 /LL=100133299 /UG_GENE=UNQ1870 /UG=Hs.679984 /DEF=Homo sapiens clone DNA62312 GALI1870 (UNQ1870) mRNA, complete cds. /PROD=GALI1870 /FL=gb:AY358688.1 /REP_ORG=H. sapiens	NA
11758672_s_at	4.22806e-07	0.12966	10.0275	10.0463	9.95222	12.952	13.016	12.899	UCHL1	7345	0006508 // proteolysis // inferred from electronic annotation /// 0006511 // ubiquitin-dependent protein catabolic process // inferred from electronic annotation /// 0006950 // response to stress // inferred from electronic annotation /// 0007409 // axonogenesis // inferred from electronic annotation /// 0007412 // axon target recognition // inferred from electronic annotation /// 0007628 // adul…	0005622 // intracellular // inferred from electronic annotation /// 0005634 // nucleus // inferred from direct assay /// 0005730 // nucleolus // inferred from direct assay /// 0005737 // cytoplasm // inferred from direct assay /// 0005737 // cytoplasm // inferred from sequence or structural similarity /// 0005737 // cytoplasm // traceable author statement /// 0005737 // cytoplasm // inferred from…	0004197 // cysteine-type endopeptidase activity // inferred from direct assay /// 0004221 // ubiquitin thiolesterase activity // traceable author statement /// 0004221 // ubiquitin thiolesterase activity // inferred from electronic annotation /// 0005515 // protein binding // inferred from physical interaction /// 0008233 // peptidase activity // inferred from electronic annotation /// 0008234 //…	chr4:41270170-41270440 (+) // 96.43 // p13	NA	41211	This probe set was annotated using the Matching Probes based pipeline to a Entrez Gene identifier using 9 transcripts. // false // Matching Probes // A	AK054579 // gb // 8 // Cross Hyb Matching Probes /// ENST00000503431 // ensembl // 1 // Cross Hyb Matching Probes	BC000332(11),BC005117(11),BC006305(11),ENST00000284440(11),ENST00000381760(11),ENST00000472501(11),ENST00000512419(11),ENST00000514764(11),NM_004181(11)	Hs.713715	chr4p14	41270440	chr4	96.43	41270170	+	EC:3.4.19.12	ENSG00000154277	NA	ubiquitin carboxyl-terminal esterase L1 (ubiquitin thiolesterase)	Human Genome PrimeView Array	NA	GO:0006508|GO:0006511|GO:0006950|GO:0007409|GO:0007412|GO:0007628|GO:0008219|GO:0008283|GO:0016579|GO:0019896|GO:0042755|GO:0043407|GO:0050905|GO:0005622|GO:0005634|GO:0005730|GO:0005737|GO:0005737|GO:0005737|GO:0005737|GO:0005783|GO:0005789|GO:0005829|GO:0005886|GO:0016020|GO:0030424|GO:0043025|GO:0043231|GO:0004197|GO:0004221|GO:0004221|GO:0005515|GO:0008233|GO:0008234|GO:0008242|GO:0016787|GO:…	IPR001578 // Peptidase C12, ubiquitin carboxyl-terminal hydrolase 1 // 2.3E-73	NA	168600 /// 191342 /// 613643	NA	NA	NP_004172	NM_004181	AI241904	NA	GenBank	Consensus sequence	NA	Homo sapiens	A6NLJ7 /// B2RD14 /// D6RJD9 /// P09936 /// Q59GS1	gb:AI241904 /DB_XREF=gi:3837301 /DB_XREF=qu71g10.x1 /CLONE=IMAGE:1977570 /TID=Hs.713715.2 /CNT=1 /FEA=EST /TIER=ConsEnd /STK=1 /UG=Hs.713715 /UG_TITLE=Transcribed locus, weakly similar to XP_001097839.1 PREDICTED: similar to Ubiquitin carboxyl-terminal hydrolase isozyme L1 (UCH-L1) (Ubiquitin thioesterase L1) (Neuron cytoplasmic protein 9.5) (PGP 9.5) (PGP9.5) (Macaca mulatta) /REP_ORG=H. sapiens	NA
11755625_a_at	0.00239052	0.129738	5.69766	5.13319	5.82243	8.43768	8.46584	8.66681	CCDC81	60494	NA	NA	NA	chr11:86106230-86134150 (+) // 96.28 // q14.2	NA	41211	This probe set was annotated using the Matching Probes based pipeline to a Entrez Gene identifier using 11 transcripts. // false // Matching Probes // A	GENSCAN00000030448 // ensembl // 4 // Cross Hyb Matching Probes	AK027167(11),AK298875(9),BC126412(11),ENST00000278487(11),ENST00000354755(11),ENST00000445632(11),ENST00000525247(11),ENST00000528728(11),ENST00000531587(11),NM_001156474(11),NM_021827(11)	Hs.144913	chr11q14.2	86134150	chr11	96.28	86106230	+	NA	ENSG00000149201	NA	coiled-coil domain containing 81	Human Genome PrimeView Array	NA	NA	NA	NA	NA	NA	NA	NP_001149946 /// NP_068599	NM_001156474 /// NM_021827	AK027167.1	NA	GenBank	Consensus sequence	NA	Homo sapiens	B4DQN0 /// Q6ZN84	gb:AK027167.1 /DB_XREF=gi:10440229 /TID=Hs.144913.3 /CNT=3 /FEA=mRNA /TIER=ConsEnd /STK=0 /LL=60494 /UG_GENE=CCDC81 /UG=Hs.144913 /UG_TITLE=Coiled-coil domain containing 81 /DEF=Homo sapiens cDNA: FLJ23514 fis, clone LNG04628. /REP_ORG=H. sapiens	NA
11727643_s_at	0.00334154	0.130096	5.99084	5.26657	6.03793	8.9179	8.67888	8.63033	TRERF1	55809	0006351 // transcription, DNA-dependent // inferred from electronic annotation /// 0006355 // regulation of transcription, DNA-dependent // inferred from electronic annotation /// 0006694 // steroid biosynthetic process // non-traceable author statement /// 0006707 // cholesterol catabolic process // non-traceable author statement /// 0007275 // multicellular organismal development // non-traceab…	0005622 // intracellular // inferred from electronic annotation /// 0005634 // nucleus // inferred from direct assay /// 0005634 // nucleus // inferred from electronic annotation	0001104 // RNA polymerase II transcription cofactor activity // non-traceable author statement /// 0003676 // nucleic acid binding // inferred from electronic annotation /// 0003677 // DNA binding // inferred from electronic annotation /// 0003700 // sequence-specific DNA binding transcription factor activity // inferred from direct assay /// 0008134 // transcription factor binding // inferred fr…	chr6:42192668-42419865 (-) // 92.84 // p21.1	NA	41211	This probe set was annotated using the Matching Probes based pipeline to a Entrez Gene identifier using 5 transcripts. // false // Matching Probes // A	NA	AM404182(11),ENST00000372917(11),ENST00000372922(11),ENST00000541110(11),NM_033502(11)	Hs.485392	chr6p21.1-p12.1	42419865	chr6	92.84	42192668	-	NA	ENSG00000124496	NA	transcriptional regulating factor 1	Human Genome PrimeView Array	NA	GO:0006351|GO:0006355|GO:0006694|GO:0006707|GO:0007275|GO:0042592|GO:0045893|GO:0046885|GO:0005622|GO:0005634|GO:0005634|GO:0001104|GO:0003676|GO:0003677|GO:0003700|GO:0008134|GO:0008270|GO:0008301|GO:0030374|GO:0046872	IPR000949 // ELM2 domain // 4.1E-18 /// IPR000949 // ELM2 domain // 4.2E-18 /// IPR000949 // ELM2 domain // 1.9E-18	NA	610322	NA	NA	NP_277037	NM_018415 /// NM_033501 /// NM_033502	AF111801.1	NA	GenBank	Consensus sequence	NA	Homo sapiens	B3KXK2 /// Q05GC8 /// Q8WYI6 /// Q96PN7	gb:AF111801.1 /DB_XREF=gi:17432226 /GEN=MST020 /TID=Hs.485392.1 /CNT=100 /FEA=FLmRNA /TIER=FL+Stack /STK=8 /LL=55809 /UG=Hs.485392 /DEF=Homo sapiens MSTP020 (MST020) mRNA, complete cds. /PROD=MSTP020 /FL=gb:AF297872.1 gb:NM_033502.2 gb:AF111801.1 /REP_ORG=H. sapiens	NA
11729887_at	0.00152521	0.130309	7.77772	7.66045	7.59952	10.2716	10.7605	10.7765	PTPLA	9200	0006470 // protein dephosphorylation // traceable author statement /// 0006633 // fatty acid biosynthetic process // inferred from electronic annotation /// 0007165 // signal transduction // non-traceable author statement /// 0007275 // multicellular organismal development // inferred from electronic annotation /// 0007275 // multicellular organismal development // traceable author statement /// …	0005783 // endoplasmic reticulum // inferred from electronic annotation /// 0005789 // endoplasmic reticulum membrane // inferred from electronic annotation /// 0016020 // membrane // inferred from electronic annotation /// 0016021 // integral to membrane // inferred from electronic annotation	0004725 // protein tyrosine phosphatase activity // traceable author statement /// 0016829 // lyase activity // inferred from electronic annotation	chr10:17631957-17659373 (-) // 96.31 // p12.33	NA	41211	This probe set was annotated using the Matching Probes based pipeline to a Entrez Gene identifier using 5 transcripts. // false // Matching Probes // A	AY455942 // gb // 1 // Cross Hyb Matching Probes /// ENST00000570254 // ensembl // 7 // Cross Hyb Matching Probes /// ENST00000565357 // ensembl // 6 // Cross Hyb Matching Probes /// ENST00000564036 // ensembl // 4 // Cross Hyb Matching Probes /// ENST00000498812 // ensembl // 7 // Cross Hyb Matching Probes /// ENST00000471481 // ensembl // 6 // Cross Hyb Matching Probes /// ENST00000466335 // en…	AF114494(11),BC010353(11),ENST00000361271(11),ENST00000564712(11),NM_014241(11)	Hs.114062	chr10p14-p13	17659373	chr10	96.31	17631957	-	NA	ENSG00000165996 /// ENSG00000261677	NA	protein tyrosine phosphatase-like (proline instead of catalytic arginine), member A	Human Genome PrimeView Array	NA	GO:0006470|GO:0006633|GO:0007165|GO:0007275|GO:0007275|GO:0008610|GO:0035335|GO:0005783|GO:0005789|GO:0016020|GO:0016021|GO:0004725|GO:0016829	IPR007482 // Protein-tyrosine phosphatase-like, PTPLA // 2.4E-62	NA	610467	NA	NA	NP_055056	NM_014241	BC010353.1	NA	GenBank	Consensus sequence	NA	Homo sapiens	B0YJ81	gb:BC010353.1 /DB_XREF=gi:14714454 /GEN=PTPLA /TID=Hs.114062.1 /CNT=50 /FEA=FLmRNA /TIER=FL+Stack /STK=10 /LL=9200 /UG=Hs.114062 /DEF=Homo sapiens protein tyrosine phosphatase-like (proline instead of catalytic arginine), member A, mRNA (cDNA clone MGC:13358 IMAGE:4293342), complete cds. /PROD=protein tyrosine phosphatase-like (prolineinstead of catalytic arginine), member A /FL=gb:BC010353.1 gb:…	NA
11720475_x_at	0.000680137	0.130358	7.67314	7.29324	7.29818	10.0913	10.1935	10.7435	SFPQ	6421	0000380 // alternative nuclear mRNA splicing, via spliceosome // inferred from mutant phenotype /// 0006281 // DNA repair // inferred from electronic annotation /// 0006310 // DNA recombination // inferred from electronic annotation /// 0006351 // transcription, DNA-dependent // inferred from electronic annotation /// 0006355 // regulation of transcription, DNA-dependent // inferred from electron…	0005634 // nucleus // inferred from electronic annotation /// 0005654 // nucleoplasm // inferred from direct assay /// 0005737 // cytoplasm // inferred from electronic annotation /// 0016363 // nuclear matrix // inferred from direct assay /// 0016363 // nuclear matrix // inferred from electronic annotation /// 0042382 // paraspeckles // inferred from direct assay	0000166 // nucleotide binding // inferred from electronic annotation /// 0003676 // nucleic acid binding // inferred from electronic annotation /// 0003677 // DNA binding // inferred from electronic annotation /// 0003723 // RNA binding // inferred from electronic annotation /// 0005515 // protein binding // inferred from physical interaction	chr1:35647906-35658982 (-) // 83.81 // p34.3	NA	41211	This probe set was annotated using the Matching Probes based pipeline to a Entrez Gene identifier using 4 transcripts. // false // Matching Probes // A	GENSCAN00000020543 // ensembl // 3 // Cross Hyb Matching Probes /// ENST00000460428 // ensembl // 3 // Cross Hyb Matching Probes /// ENST00000470472 // ensembl // 3 // Cross Hyb Matching Probes	BC027717(11),BC051192(11),ENST00000357214(11),NM_005066(11)	Hs.355934	chr1p34.3	35658982	chr1	83.81	35647906	-	NA	ENSG00000116560	NA	splicing factor proline/glutamine-rich	Human Genome PrimeView Array	NA	GO:0000380|GO:0006281|GO:0006310|GO:0006351|GO:0006355|GO:0006397|GO:0006397|GO:0006974|GO:0008380|GO:0008380|GO:0005634|GO:0005654|GO:0005737|GO:0016363|GO:0016363|GO:0042382|GO:0000166|GO:0003676|GO:0003677|GO:0003723|GO:0005515	IPR000504 // RNA recognition motif domain // 1.5E-16 /// IPR000504 // RNA recognition motif domain // 8.8E-19 /// IPR012975 // NOPS // 3.1E-33	NA	605199	NA	NA	NP_005057	NM_005066 /// XR_110484 /// XR_110485 /// XR_110486 /// XR_112062 /// XR_112063 /// XR_112064	BC051192.1	NA	GenBank	Consensus sequence	NA	Homo sapiens	H0Y9K7 /// H0Y9U2 /// P23246 /// Q6PIX2 /// Q86VG2 /// Q9BSV4	gb:BC051192.1 /DB_XREF=gi:29881666 /GEN=SFPQ /TID=Hs.355934.1 /CNT=575 /FEA=FLmRNA /TIER=FL+Stack /STK=44 /LL=6421 /UG=Hs.355934 /DEF=Homo sapiens splicing factor prolineglutamine-rich (polypyrimidine tract binding protein associated), mRNA (cDNA clone MGC:57191 IMAGE:5262885), complete cds. /PROD=splicing factor prolineglutamine-rich(polypyrimidine tract binding protein associated) /FL=gb:NM_005…	NA
11758539_s_at	1.75245e-05	0.132405	5.84229	5.85168	6.10864	8.77032	8.76776	9.0171	DOCK10	55619	NA	NA	0005085 // guanyl-nucleotide exchange factor activity // inferred from electronic annotation /// 0005089 // Rho guanyl-nucleotide exchange factor activity // inferred from electronic annotation /// 0005525 // GTP binding // inferred from electronic annotation /// 0005543 // phospholipid binding // inferred from electronic annotation /// 0017048 // Rho GTPase binding // inferred from electronic an…	chr2:225629807-225630241 (-) // 98.86 // q36.2	NA	41211	This probe set was annotated using the Matching Probes based pipeline to a Entrez Gene identifier using 7 transcripts. // false // Matching Probes // A	AK293879 // gb // 7 // Cross Hyb Matching Probes	AF250396(11),BC015018(11),ENST00000258390(11),ENST00000373702(11),ENST00000409592(11),ENST00000409802(11),NM_014689(11)	Hs.623875	chr2q36.2	225630241	chr2	98.86	225629807	-	NA	ENSG00000135905	NA	dedicator of cytokinesis 10	Human Genome PrimeView Array	NA	GO:0005085|GO:0005089|GO:0005525|GO:0005543|GO:0017048|GO:0051020	IPR001849 // Pleckstrin homology domain // 1.3E-13 /// IPR001849 // Pleckstrin homology domain // 1.3E-13 /// IPR010703 // Dedicator of cytokinesis // 9.4E-70 /// IPR010703 // Dedicator of cytokinesis // 9.4E-70 /// IPR010703 // Dedicator of cytokinesis // 5.8E-71 /// IPR021816 // Protein of unknown function DUF3398 // 1.4E-34 /// IPR021816 // Protein of unknown function DUF3398 // 1.4E-34	NA	611518	NA	NA	NP_055504	NM_014689 /// NM_017718	CA774167	NA	GenBank	Consensus sequence	NA	Homo sapiens	B3FL70 /// B4DEY4 /// B4DF07 /// E7EV00 /// F8WB48 /// F8WE73 /// H0YFC5 /// H7BZ07 /// H7C0I3 /// Q3LIC8 /// Q4W4X9 /// Q68DA4 /// Q96BY6	gb:CA774167 /DB_XREF=gi:26011624 /DB_XREF=in23b07.x1 /CLONE=IMAGE: /TID=Hs.623875.1 /CNT=1 /FEA=EST /TIER=ConsEnd /STK=1 /UG=Hs.623875 /UG_TITLE=Transcribed locus /REP_ORG=H. sapiens	NA
11744146_x_at	0.000593541	0.133278	8.53184	8.86836	8.48317	11.1689	11.8361	11.5556	RBM3	5935	0006396 // RNA processing // traceable author statement /// 0006412 // translation // inferred from electronic annotation /// 0006417 // regulation of translation // inferred from sequence or structural similarity /// 0006950 // response to stress // inferred from electronic annotation /// 0009409 // response to cold // inferred from electronic annotation /// 0035196 // production of miRNAs invol…	0005634 // nucleus // inferred from sequence or structural similarity /// 0005634 // nucleus // inferred from electronic annotation /// 0005737 // cytoplasm // inferred from sequence or structural similarity /// 0005737 // cytoplasm // inferred from electronic annotation /// 0015934 // large ribosomal subunit // inferred from sequence or structural similarity /// 0015934 // large ribosomal subuni…	0000166 // nucleotide binding // inferred from electronic annotation /// 0003676 // nucleic acid binding // inferred from electronic annotation /// 0003723 // RNA binding // inferred from electronic annotation /// 0003723 // RNA binding // traceable author statement /// 0043023 // ribosomal large subunit binding // inferred from electronic annotation	chrX:48432742-48436958 (+) // 73.0 // p11.23	NA	41211	This probe set was annotated using the Matching Probes based pipeline to a Entrez Gene identifier using 7 transcripts. // false // Matching Probes // A	AY358132 // gb // 5 // Cross Hyb Matching Probes /// ENST00000489344 // ensembl // 4 // Cross Hyb Matching Probes /// ENST00000376755 // ensembl // 8 // Cross Hyb Matching Probes	BC006825(11),BX647914(11),ENST00000354480(9),ENST00000376759(9),ENST00000430348(9),ENST00000466764(9),NM_006743(9)	Hs.301404	chrXp11.2	48436958	chrX	73	48432742	+	NA	ENSG00000102317	NA	RNA binding motif (RNP1, RRM) protein 3	Human Genome PrimeView Array	NA	GO:0006396|GO:0006412|GO:0006417|GO:0006950|GO:0009409|GO:0035196|GO:0045727|GO:0045727|GO:0005634|GO:0005634|GO:0005737|GO:0005737|GO:0015934|GO:0015934|GO:0030425|GO:0030425|GO:0042995|GO:0000166|GO:0003676|GO:0003723|GO:0003723|GO:0043023	IPR000504 // RNA recognition motif domain // 1.1E-28	NA	300027	NA	NA	NP_006734	NM_001017430 /// NM_001017431 /// NM_006743	AL540983	NA	GenBank	Consensus sequence	NA	Homo sapiens	A8K0P9 /// F5GZ81 /// P98179 /// Q6XYB6 /// Q6ZPC8 /// Q9H5V0	gb:AL540983 /DB_XREF=gi:45716577 /DB_XREF=AL540983 /CLONE=CS0DE004YM14 /TID=Hs.301404.1 /CNT=404 /FEA=FLmRNA /TIER=Stack /STK=9 /LL=5935 /UG_GENE=RBM3 /UG=Hs.301404 /UG_TITLE=RNA binding motif (RNP1, RRM) protein 3 /FL=gb:BC006825.1 gb:NM_006743.3 /REP_ORG=H. sapiens	NA
11742987_s_at	4.14627e-06	0.13362	7.11009	7.1295	7.24299	10.1149	10.0471	10.0343	EZR	7430	0007016 // cytoskeletal anchoring at plasma membrane // non-traceable author statement /// 0007159 // leukocyte cell-cell adhesion // inferred from expression pattern /// 0007411 // axon guidance // traceable author statement /// 0008360 // regulation of cell shape // inferred from electronic annotation /// 0022614 // membrane to membrane docking // inferred from expression pattern /// 0030855 //…	0001726 // ruffle // inferred from direct assay /// 0001931 // uropod // inferred from electronic annotation /// 0005622 // intracellular // inferred from electronic annotation /// 0005730 // nucleolus // inferred from direct assay /// 0005737 // cytoplasm // inferred from electronic annotation /// 0005829 // cytosol // inferred from direct assay /// 0005829 // cytosol // traceable author stateme…	0005515 // protein binding // inferred from physical interaction /// 0008092 // cytoskeletal protein binding // inferred from electronic annotation /// 0050839 // cell adhesion molecule binding // inferred from physical interaction /// 0051015 // actin filament binding // inferred from direct assay	chr6:159186779-159239340 (-) // 85.67 // q25.3	NA	41211	This probe set was annotated using the Matching Probes based pipeline to a Entrez Gene identifier using 8 transcripts. // false // Matching Probes // A	AK316031 // gb // 3 // Cross Hyb Matching Probes /// ENST00000274030 // ensembl // 1 // Cross Hyb Matching Probes /// ENST00000450251 // ensembl // 1 // Cross Hyb Matching Probes	AL162086(11),BC013903(11),BC068458(11),ENST00000337147(11),ENST00000367075(11),J05021(11),NM_001111077(11),NM_003379(11)	Hs.487027	chr6q25.3	159239340	chr6	85.67	159186779	-	NA	ENSG00000092820	NA	ezrin	Human Genome PrimeView Array	NA	GO:0007016|GO:0007159|GO:0007411|GO:0008360|GO:0022614|GO:0030855|GO:0035088|GO:0051017|GO:0001726|GO:0001931|GO:0005622|GO:0005730|GO:0005737|GO:0005829|GO:0005829|GO:0005856|GO:0005884|GO:0005886|GO:0005886|GO:0005902|GO:0005902|GO:0005925|GO:0005932|GO:0005938|GO:0015629|GO:0016020|GO:0016323|GO:0016323|GO:0016324|GO:0019898|GO:0019898|GO:0030175|GO:0030863|GO:0031528|GO:0032587|GO:0042995|GO:…	IPR011259 // Ezrin/radixin/moesin, C-terminal // 2.0E-77 /// IPR018979 // FERM, N-terminal // 3.5E-22 /// IPR018980 // FERM, C-terminal PH-like domain // 4.6E-37 /// IPR019748 // FERM central domain // 3.7E-28	NA	123900	NA	NA	NP_001104547 /// NP_003370	NM_001111077 /// NM_003379	J05021.1	NA	GenBank	Consensus sequence	NA	Homo sapiens	B2R6J2 /// B7Z437 /// B7Z5V2 /// B7Z9R6 /// E7EQR4 /// P15311 /// Q6NUR7 /// Q9UJU1 /// Q9UJZ2 /// Q9UJZ6 /// Q9UJZ7 /// Q9UJZ8 /// Q9UK20	gb:J05021.1 /DB_XREF=gi:340216 /GEN=VIL2 /TID=Hs.487027.1 /CNT=1579 /FEA=FLmRNA /TIER=FL+Stack /STK=8 /LL=7430 /UG=Hs.487027 /UG_TITLE=Ezrin /DEF=Human cytovillin 2 (VIL2) mRNA, complete cds. /FL=gb:J05021.1 gb:BC068458.1 gb:NM_001111077.1 gb:NM_003379.4 gb:AL162086.1 gb:BC013903.2 gb:AK316031.1 /REP_ORG=H. sapiens	NA
11755324_a_at	0.00490246	0.134654	6.56476	6.42315	6.67065	9.87716	9.32302	9.01119	NRXN3	9369	0001525 // angiogenesis // inferred from sequence or structural similarity /// 0001525 // angiogenesis // inferred from electronic annotation /// 0007155 // cell adhesion // inferred from electronic annotation /// 0007411 // axon guidance // traceable author statement	0005887 // integral to plasma membrane // traceable author statement /// 0016020 // membrane // inferred from electronic annotation /// 0016021 // integral to membrane // inferred from electronic annotation	0004872 // receptor activity // traceable author statement /// 0046872 // metal ion binding // inferred from electronic annotation	chr14:79745681-80328821 (+) // 98.76 // q31.1	NA	41211	This probe set was annotated using the Matching Probes based pipeline to a Entrez Gene identifier using 15 transcripts. // false // Matching Probes // A	AJ316284 // gb // 3 // Cross Hyb Matching Probes /// ENST00000554738 // ensembl // 3 // Cross Hyb Matching Probes	AJ493127(11),AK056530(11),BC059368(11),BC068469(11),BC142649(11),BC150194(11),BC152457(11),ENST00000281127(11),ENST00000428277(11),ENST00000554719(11),ENST00000555387(11),ENST00000557594(11),NM_001105250(11),NM_004796(11),NM_138970(11)	Hs.368307	chr14q31	80328821	chr14	98.76	79745681	+	NA	ENSG00000021645	NA	neurexin 3	Human Genome PrimeView Array	NA	GO:0001525|GO:0001525|GO:0007155|GO:0007411|GO:0005887|GO:0016020|GO:0016021|GO:0004872|GO:0046872	IPR001791 // Laminin G domain // 7.3E-34 /// IPR001791 // Laminin G domain // 1.2E-22 /// IPR001791 // Laminin G domain // 2.2E-31 /// IPR001791 // Laminin G domain // 4.2E-27 /// IPR001791 // Laminin G domain // 4.3E-29 /// IPR001791 // Laminin G domain // 7.9E-12 /// IPR001791 // Laminin G domain // 3.9E-23 /// IPR001791 // Laminin G domain // 2.0E-14 /// IPR001791 // Laminin G domain // 1.0E-2…	NA	600567	NA	NA	NP_001098720 /// NP_004787 /// NP_620426	NM_001105250 /// NM_004796 /// NM_138970	AK056530.1	NA	GenBank	Consensus sequence	NA	Homo sapiens	B3KTX7 /// C9JJR0 /// G3V247 /// G3V4R9 /// H0YJL2 /// H9KV42 /// Q9HDB5 /// Q9Y4C0	gb:AK056530.1 /DB_XREF=gi:16551955 /TID=Hs.368307.4 /CNT=12 /FEA=mRNA /TIER=ConsEnd /STK=0 /LL=9369 /UG_GENE=NRXN3 /UG=Hs.368307 /UG_TITLE=Neurexin 3 /DEF=Homo sapiens cDNA FLJ31968 fis, clone NT2RP7007975, highly similar to Neurexin-3-beta precursor. /REP_ORG=H. sapiens	NA
11723006_a_at	0.00975412	0.136884	7.617	7.99268	7.95575	9.94673	10.9303	11.0837	S100A4	6275	0001837 // epithelial to mesenchymal transition // traceable author statement /// 0043123 // positive regulation of I-kappaB kinase/NF-kappaB cascade // inferred from direct assay	0005634 // nucleus // inferred from direct assay /// 0043005 // neuron projection // inferred from electronic annotation /// 0048471 // perinuclear region of cytoplasm // inferred from direct assay	0005509 // calcium ion binding // inferred from electronic annotation /// 0005509 // calcium ion binding // traceable author statement /// 0005515 // protein binding // inferred from physical interaction /// 0042802 // identical protein binding // inferred from electronic annotation /// 0048306 // calcium-dependent protein binding // inferred from electronic annotation /// 0050786 // RAGE recepto…	chr1:153516094-153518282 (-) // 65.86 // q21.3	NA	41211	This probe set was annotated using the Matching Probes based pipeline to a Entrez Gene identifier using 15 transcripts. // false // Matching Probes // A	NA	AK292083(11),AY762982(11),BC000838(10),BC016300(11),CR450345(11),ENST00000354332(11),ENST00000368714(11),ENST00000368715(11),ENST00000368716(11),ENST00000468373(11),ENST00000481009(11),ENST00000545360(11),M80563(11),NM_002961(11),NM_019554(11)	Hs.654444	chr1q21	153518282	chr1	65.86	153516094	-	NA	ENSG00000196154	NA	S100 calcium binding protein A4	Human Genome PrimeView Array	NA	GO:0001837|GO:0043123|GO:0005634|GO:0043005|GO:0048471|GO:0005509|GO:0005509|GO:0005515|GO:0042802|GO:0048306|GO:0050786	IPR013787 // S100/CaBP-9k-type, calcium binding, subdomain // 3.1E-25 /// IPR013787 // S100/CaBP-9k-type, calcium binding, subdomain // 6.8E-22	NA	114210	NA	NA	NP_002952 /// NP_062427	NM_002961 /// NM_019554	NM_002961.2	NA	GenBank	Consensus sequence	NA	Homo sapiens	F5H3J5 /// P26447 /// Q5Q9Z3	gb:NM_002961.2 /DB_XREF=gi:9845514 /GEN=S100A4 /TID=Hs.654444.2 /CNT=170 /FEA=FLmRNA /TIER=FL+Stack /STK=30 /LL=6275 /UG=Hs.654444 /DEF=Homo sapiens S100 calcium binding protein A4 (S100A4), transcript variant 1, mRNA. /PROD=S100 calcium-binding protein A4 /FL=gb:AK292083.1 gb:M80563.1 gb:BC016300.1 gb:NM_002961.2 /REP_ORG=H. sapiens	NA
11729129_a_at	0.00263174	0.137705	4.77423	4.22729	5.29911	7.05665	7.79748	8.05014	CPA4	51200	0006508 // proteolysis // non-traceable author statement /// 0006508 // proteolysis // inferred from electronic annotation /// 0016573 // histone acetylation // non-traceable author statement	0005576 // extracellular region // inferred from electronic annotation	0004180 // carboxypeptidase activity // inferred from electronic annotation /// 0004181 // metallocarboxypeptidase activity // non-traceable author statement /// 0004181 // metallocarboxypeptidase activity // inferred from electronic annotation /// 0008233 // peptidase activity // inferred from electronic annotation /// 0008237 // metallopeptidase activity // inferred from electronic annotation /…	chr7:129932973-129964014 (+) // 85.97 // q32.2	NA	41211	This probe set was annotated using the Matching Probes based pipeline to a Entrez Gene identifier using 13 transcripts. // false // Matching Probes // A	GENSCAN00000025998 // ensembl // 1 // Cross Hyb Matching Probes	AF095719(11),AK290993(11),AK298550(11),AK298553(11),AK299023(11),AY358699(11),BC052289(11),ENST00000222482(9),ENST00000445470(9),ENST00000493259(9),ENST00000538687(9),NM_001163446(11),NM_016352(11)	Hs.93764	chr7q32	129964014	chr7	85.97	129932973	+	NA	ENSG00000128510	NA	carboxypeptidase A4	Human Genome PrimeView Array	NA	GO:0006508|GO:0006508|GO:0016573|GO:0005576|GO:0004180|GO:0004181|GO:0004181|GO:0008233|GO:0008237|GO:0008270|GO:0016787|GO:0046872	IPR000834 // Peptidase M14, carboxypeptidase A // 1.4E-88 /// IPR000834 // Peptidase M14, carboxypeptidase A // 2.7E-89 /// IPR000834 // Peptidase M14, carboxypeptidase A // 1.1E-88 /// IPR000834 // Peptidase M14, carboxypeptidase A // 1.1E-64 /// IPR003146 // Proteinase inhibitor, carboxypeptidase propeptide // 9.5E-26 /// IPR003146 // Proteinase inhibitor, carboxypeptidase propeptide // 1.3E-22	NA	607635	NA	NA	NP_001156918 /// NP_057436	NM_001163446 /// NM_016352	AK290993.1	NA	GenBank	Consensus sequence	NA	Homo sapiens	A4D1M3 /// B7Z577 /// B7Z5J4 /// C9J3P4 /// C9J6N7 /// C9J7D6 /// F5H0B9 /// F8WF19 /// Q9UI42	gb:AK290993.1 /DB_XREF=gi:158255421 /TID=Hs.93764.1 /CNT=207 /FEA=FLmRNA /TIER=FL /STK=1 /LL=51200 /UG_GENE=CPA4 /UG=Hs.93764 /UG_TITLE=Carboxypeptidase A4 /DEF=Homo sapiens cDNA FLJ75086 complete cds, highly similar to Homo sapiens carboxypeptidase A4, mRNA. /FL=gb:AK290993.1 gb:AF095719.1 gb:NM_016352.3 gb:BC052289.1 gb:AY358699.1 /REP_ORG=H. sapiens	NA
11744048_at	0.000762478	0.138324	5.56423	4.99243	4.90368	7.93448	7.86279	8.28162	MAP1B	4131	0001578 // microtubule bundle formation // inferred from electronic annotation /// 0007026 // negative regulation of microtubule depolymerization // inferred from electronic annotation /// 0007399 // nervous system development // inferred from electronic annotation /// 0007409 // axonogenesis // inferred from electronic annotation /// 0007416 // synapse assembly // inferred from electronic annota…	0005625 // soluble fraction // inferred from electronic annotation /// 0005737 // cytoplasm // inferred from electronic annotation /// 0005829 // cytosol // inferred from electronic annotation /// 0005856 // cytoskeleton // inferred from electronic annotation /// 0005874 // microtubule // inferred from electronic annotation /// 0005875 // microtubule associated complex // inferred from electronic…	0003779 // actin binding // inferred from electronic annotation /// 0005198 // structural molecule activity // non-traceable author statement /// 0005515 // protein binding // inferred from physical interaction /// 0008017 // microtubule binding // inferred from electronic annotation /// 0032403 // protein complex binding // inferred from electronic annotation	chr5:71403094-71505853 (+) // 94.39 // q13.2	NA	41211	This probe set was annotated using the Matching Probes based pipeline to a Entrez Gene identifier using 2 transcripts. // false // Matching Probes // A	GENSCAN00000037915 // ensembl // 5 // Cross Hyb Matching Probes	ENST00000296755(11),NM_005909(11)	Hs.335079	chr5q13	71505853	chr5	94.39	71403094	+	NA	ENSG00000131711	NA	microtubule-associated protein 1B	Human Genome PrimeView Array	NA	GO:0001578|GO:0007026|GO:0007399|GO:0007409|GO:0007416|GO:0007417|GO:0009611|GO:0009612|GO:0009743|GO:0009790|GO:0009987|GO:0010035|GO:0014012|GO:0016358|GO:0017085|GO:0021700|GO:0031116|GO:0031667|GO:0032355|GO:0032387|GO:0033189|GO:0042493|GO:0043434|GO:0045666|GO:0045773|GO:0047497|GO:0048666|GO:0048676|GO:0048678|GO:0051915|GO:0061162|GO:0005625|GO:0005737|GO:0005829|GO:0005856|GO:0005874|GO:…	IPR000102 // Neuraxin/MAP1B repeat // 3.8E-10 /// IPR000102 // Neuraxin/MAP1B repeat // 2.9E-10 /// IPR000102 // Neuraxin/MAP1B repeat // 1.9E-9 /// IPR000102 // Neuraxin/MAP1B repeat // 1.0E-8 /// IPR000102 // Neuraxin/MAP1B repeat // 1.3E-9	NA	157129	NA	NA	NP_005900	NM_005909 /// NM_032010	AW003634	NA	GenBank	Consensus sequence	NA	Homo sapiens	A5D6X1 /// A5D8X6 /// D6RA32 /// D6RA40 /// D6RCL2 /// D6RGJ3 /// P46821 /// Q05BW8 /// Q32NB7 /// Q4VBY4 /// Q5H9P1 /// Q6PJD3 /// Q86X89	gb:AW003634 /DB_XREF=gi:5850550 /DB_XREF=wx34e11.x1 /CLONE=IMAGE:2545580 /TID=Hs.335079.1 /CNT=1079 /FEA=FLmRNA /TIER=Stack /STK=7 /LL=4131 /UG_GENE=MAP1B /UG=Hs.335079 /UG_TITLE=Microtubule-associated protein 1B /FL=gb:NM_005909.3 /REP_ORG=H. sapiens	NA
11720749_a_at	8.21245e-06	0.138887	5.29756	5.40597	5.31842	8.12597	8.14355	8.29288	INMT	11185	0009308 // amine metabolic process // inferred from direct assay /// 0032259 // methylation // inferred from direct assay /// 0032259 // methylation // inferred from electronic annotation	0005737 // cytoplasm // inferred from electronic annotation /// 0005829 // cytosol // inferred from direct assay	0008168 // methyltransferase activity // inferred from electronic annotation /// 0016740 // transferase activity // inferred from electronic annotation /// 0030748 // amine N-methyltransferase activity // inferred from direct assay /// 0030748 // amine N-methyltransferase activity // inferred from electronic annotation	chr7:30791750-30796289 (+) // 42.12 // p14.3	NA	41211	This probe set was annotated using the Matching Probes based pipeline to a Entrez Gene identifier using 5 transcripts. // false // Matching Probes // A	NA	AF128846(11),AF128847(11),ENST00000013222(11),NM_001199219(11),NM_006774(11)	Hs.632629	chr7p14.3	30796289	chr7	42.12	30791750	+	EC:2.1.1.49	ENSG00000241644	NA	indolethylamine N-methyltransferase	Human Genome PrimeView Array	NA	GO:0009308|GO:0032259|GO:0032259|GO:0005737|GO:0005829|GO:0008168|GO:0016740|GO:0030748|GO:0030748	IPR000940 // Methyltransferase, NNMT/PNMT/TEMT // 1.2E-106	NA	604854	NA	NA	NP_001186148 /// NP_006765	NM_001199219 /// NM_006774	NM_006774.4	NA	GenBank	Consensus sequence	NA	Homo sapiens	B8ZZ69 /// O95050 /// Q3MIB5	gb:NM_006774.4 /DB_XREF=gi:66933017 /GEN=INMT /TID=Hs.632629.1 /CNT=68 /FEA=FLmRNA /TIER=FL+Stack /STK=43 /LL=11185 /UG=Hs.632629 /DEF=Homo sapiens indolethylamine N-methyltransferase (INMT), mRNA. /PROD=indolethylamine N-methyltransferase /FL=gb:BC106902.1 gb:AF128847.1 gb:AF128846.1 gb:BC106903.1 gb:NM_006774.4 /REP_ORG=H. sapiens	NA
11723441_a_at	0.00751535	0.139687	5.22516	4.70332	5.94828	7.27675	8.62275	8.43905	EPHA4	2043	0006468 // protein phosphorylation // inferred from electronic annotation /// 0007155 // cell adhesion // inferred from electronic annotation /// 0007169 // transmembrane receptor protein tyrosine kinase signaling pathway // inferred from electronic annotation /// 0007275 // multicellular organismal development // inferred from electronic annotation /// 0007399 // nervous system development // in…	0005737 // cytoplasm // inferred from sequence or structural similarity /// 0005768 // endosome // inferred from electronic annotation /// 0005769 // early endosome // inferred from electronic annotation /// 0005886 // plasma membrane // inferred from electronic annotation /// 0005887 // integral to plasma membrane // inferred from sequence or structural similarity /// 0005887 // integral to plas…	0000166 // nucleotide binding // inferred from electronic annotation /// 0004672 // protein kinase activity // inferred from direct assay /// 0004672 // protein kinase activity // inferred from electronic annotation /// 0004713 // protein tyrosine kinase activity // inferred from electronic annotation /// 0004714 // transmembrane receptor protein tyrosine kinase activity // inferred from electron…	chr2:222282754-222438922 (-) // 98.45 // q36.1	NA	41211	This probe set was annotated using the Matching Probes based pipeline to a Entrez Gene identifier using 3 transcripts. // false // Matching Probes // A	NA	ENST00000281821(11),ENST00000469354(11),NM_004438(11)	Hs.371218	chr2q36.1	222438922	chr2	98.45	222282754	-	EC:2.7.10.1	ENSG00000116106	NA	EPH receptor A4	Human Genome PrimeView Array	NA	GO:0006468|GO:0007155|GO:0007169|GO:0007275|GO:0007399|GO:0007411|GO:0007628|GO:0008045|GO:0008045|GO:0016310|GO:0018108|GO:0021957|GO:0021957|GO:0032314|GO:0032314|GO:0032317|GO:0032317|GO:0043507|GO:0046777|GO:0048013|GO:0048681|GO:0048681|GO:0048710|GO:0048710|GO:0050770|GO:0050770|GO:0061001|GO:0061001|GO:0097155|GO:0097155|GO:0097156|GO:0097156|GO:2001108|GO:0005737|GO:0005768|GO:0005769|GO:…	IPR000719 // Protein kinase, catalytic domain // 1.8E-49 /// IPR001090 // Ephrin receptor ligand binding domain // 9.9E-83 /// IPR001245 // Serine-threonine/tyrosine-protein kinase catalytic domain // 3.2E-97 /// IPR003961 // Fibronectin, type III // 1.1E-18 /// IPR003961 // Fibronectin, type III // 2.5E-17 /// IPR011510 // Sterile alpha motif, type 2 // 6.6E-23 /// IPR021129 // Sterile alpha mot…	NA	602188	NA	NA	NP_004429	NM_004438	NM_004438.3	NA	GenBank	Consensus sequence	NA	Homo sapiens	A8K2P1 /// B2R601 /// B7Z6Q8 /// C9JEM6 /// C9JFX5 /// C9JIX8 /// E9PG71 /// F5GZZ5 /// F8WBU0 /// H7C1N8 /// H7C2W7 /// P54764 /// Q58F15	gb:NM_004438.3 /DB_XREF=gi:45439363 /GEN=EPHA4 /TID=Hs.371218.1 /CNT=303 /FEA=FLmRNA /TIER=FL+Stack /STK=28 /LL=2043 /UG=Hs.371218 /DEF=Homo sapiens EPH receptor A4 (EPHA4), mRNA. /PROD=ephrin receptor EphA4 /FL=gb:L36645.1 gb:BC105002.1 gb:BC105000.1 gb:BC026327.1 gb:AK290306.1 gb:NM_004438.3 /REP_ORG=H. sapiens	NA
11723188_s_at	0.000741918	0.139779	7.75834	7.51096	7.78368	10.8486	10.3007	10.3719	ADAM19	8728	0006508 // proteolysis // inferred from electronic annotation	0016020 // membrane // inferred from electronic annotation /// 0016021 // integral to membrane // inferred from electronic annotation	0004222 // metalloendopeptidase activity // inferred from electronic annotation /// 0008233 // peptidase activity // inferred from electronic annotation /// 0008237 // metallopeptidase activity // inferred from electronic annotation /// 0008270 // zinc ion binding // inferred from electronic annotation /// 0016787 // hydrolase activity // inferred from electronic annotation /// 0017124 // SH3 dom…	chr5:156904312-157002783 (-) // 85.89 // q33.3	NA	41211	This probe set was annotated using the Matching Probes based pipeline to a Entrez Gene identifier using 4 transcripts. // false // Matching Probes // A	NA	ENST00000257527(11),ENST00000394020(11),ENST00000517374(11),NM_033274(11)	Hs.483944	chr5q33.3	157002783	chr5	85.89	156904312	-	NA	ENSG00000135074	NA	ADAM metallopeptidase domain 19	Human Genome PrimeView Array	NA	GO:0006508|GO:0016020|GO:0016021|GO:0004222|GO:0008233|GO:0008237|GO:0008270|GO:0016787|GO:0017124|GO:0046872	IPR001590 // Peptidase M12B, ADAM/reprolysin // 1.9E-66 /// IPR001590 // Peptidase M12B, ADAM/reprolysin // 1.9E-66 /// IPR001762 // Blood coagulation inhibitor, Disintegrin // 4.5E-25 /// IPR001762 // Blood coagulation inhibitor, Disintegrin // 2.7E-27 /// IPR001762 // Blood coagulation inhibitor, Disintegrin // 2.7E-27 /// IPR002870 // Peptidase M12B, propeptide // 1.7E-39 /// IPR002870 // Pept…	NA	603640	NA	NA	NP_150377	NM_023038 /// NM_033274	NM_033274.2	NA	GenBank	Consensus sequence	NA	Homo sapiens	E5RIS2 /// E7ENW4 /// E9PD32 /// H0YC66 /// Q8TBU7 /// Q9H013	gb:NM_033274.2 /DB_XREF=gi:73747890 /GEN=ADAM19 /TID=Hs.483944.1 /CNT=92 /FEA=FLmRNA /TIER=FL+Stack /STK=30 /LL=8728 /UG=Hs.483944 /DEF=Homo sapiens ADAM metallopeptidase domain 19 (meltrin beta) (ADAM19), transcript variant 2, mRNA. /PROD=ADAM metallopeptidase domain 19 isoform 2preproprotein /FL=gb:AF311317.1 gb:NM_033274.2 /REP_ORG=H. sapiens	NA
11758075_s_at	8.08316e-06	0.139791	4.69879	4.85264	4.69168	7.65086	7.54034	7.57142	SLC18B1	116843	0006810 // transport // inferred from electronic annotation /// 0055085 // transmembrane transport // inferred from electronic annotation	0016020 // membrane // inferred from electronic annotation /// 0016021 // integral to membrane // inferred from electronic annotation	NA	chr6:133090516-133091064 (-) // 99.27 // q23.2	NA	41211	This probe set was annotated using the Matching Probes based pipeline to a Entrez Gene identifier using 4 transcripts. // false // Matching Probes // A	NA	AJ420537(11),ENST00000275227(11),ENST00000367919(11),NM_052831(11)	Hs.706683	chr6q22.3-q23.3	133091064	chr6	99.27	133090516	-	NA	ENSG00000146409	NA	solute carrier family 18, subfamily B, member 1	Human Genome PrimeView Array	NA	GO:0006810|GO:0055085|GO:0016020|GO:0016021	IPR011701 // Major facilitator superfamily // 9.7E-40 /// IPR011701 // Major facilitator superfamily // 1.3E-25	NA	613361	NA	NA	NP_439896	NM_052831	DB314649	NA	GenBank	Consensus sequence	NA	Homo sapiens	B7Z1S5 /// Q5TBJ2 /// Q6NT16	gb:DB314649 /DB_XREF=gi:83219523 /DB_XREF=DB314649 /CLONE=D3OST2003095 /TID=Hs.706683.1 /CNT=2 /FEA=EST /TIER=ConsEnd /STK=2 /UG=Hs.706683 /UG_TITLE=Transcribed locus /REP_ORG=H. sapiens	NA
11755902_a_at	0.000447148	0.139939	5.61039	5.40802	5.64536	8.11494	8.41143	8.61648	TRPV2	51393	0006810 // transport // traceable author statement /// 0006810 // transport // inferred from electronic annotation /// 0006811 // ion transport // inferred from electronic annotation /// 0006816 // calcium ion transport // inferred from electronic annotation /// 0007600 // sensory perception // traceable author statement /// 0009266 // response to temperature stimulus // inferred from direct assa…	0005622 // intracellular // inferred from electronic annotation /// 0005737 // cytoplasm // inferred from electronic annotation /// 0005886 // plasma membrane // inferred from direct assay /// 0005886 // plasma membrane // inferred from electronic annotation /// 0005887 // integral to plasma membrane // traceable author statement /// 0009986 // cell surface // inferred from electronic annotation …	0004872 // receptor activity // inferred from electronic annotation /// 0005216 // ion channel activity // traceable author statement /// 0005216 // ion channel activity // inferred from electronic annotation /// 0005261 // cation channel activity // inferred from direct assay /// 0005261 // cation channel activity // inferred from electronic annotation /// 0005262 // calcium channel activity // …	chr17:16318925-16340315 (+) // 99.91 // p11.2	NA	41211	This probe set was annotated using the Matching Probes based pipeline to a Entrez Gene identifier using 8 transcripts. // false // Matching Probes // A	GENSCAN00000043369 // ensembl // 5 // Cross Hyb Matching Probes /// ENST00000475513 // ensembl // 8 // Cross Hyb Matching Probes /// ENST00000493434 // ensembl // 6 // Cross Hyb Matching Probes	AF103906(10),AF129112(11),AK289705(11),BC018926(11),BC051305(11),ENST00000338560(11),ENST00000489668(11),NM_016113(11)	Hs.279746	chr17p11.2	16340315	chr17	99.91	16318925	+	NA	ENSG00000187688	NA	transient receptor potential cation channel, subfamily V, member 2	Human Genome PrimeView Array	NA	GO:0006810|GO:0006810|GO:0006811|GO:0006816|GO:0007600|GO:0009266|GO:0009408|GO:0034220|GO:0045773|GO:0055085|GO:0070588|GO:0090280|GO:0005622|GO:0005737|GO:0005886|GO:0005886|GO:0005887|GO:0009986|GO:0012505|GO:0016020|GO:0016021|GO:0030424|GO:0032584|GO:0042470|GO:0044295|GO:0044297|GO:0004872|GO:0005216|GO:0005216|GO:0005261|GO:0005261|GO:0005262|GO:0015075	IPR002110 // Ankyrin repeat // 4.5E-11	NA	606676	NA	NA	NP_057197	NM_016113	AK001896.1	NA	GenBank	Consensus sequence	NA	Homo sapiens	B3KMH7 /// Q9Y5S1	gb:AK001896.1 /DB_XREF=gi:7023447 /TID=Hs.279746.3 /CNT=1 /FEA=mRNA /TIER=ConsEnd /STK=0 /LL=51393 /UG_GENE=TRPV2 /UG=Hs.279746 /UG_TITLE=Transient receptor potential cation channel, subfamily V, member 2 /DEF=Homo sapiens cDNA FLJ11034 fis, clone PLACE1004258, highly similar to Transient receptor potential cation channel subfamily V member 2. /REP_ORG=H. sapiens	NA
11742863_a_at	0.000509139	0.140388	4.77499	4.8933	5.04746	7.73299	7.98797	7.45661	CD200	4345	0050776 // regulation of immune response // traceable author statement	0005886 // plasma membrane // traceable author statement /// 0005886 // plasma membrane // inferred from electronic annotation /// 0005887 // integral to plasma membrane // traceable author statement /// 0016020 // membrane // inferred from electronic annotation /// 0016021 // integral to membrane // inferred from electronic annotation	0005515 // protein binding // inferred from physical interaction /// 0042802 // identical protein binding // inferred from electronic annotation	chr3:112051915-112081656 (+) // 92.72 // q13.2	NA	41211	This probe set was annotated using the Matching Probes based pipeline to a Entrez Gene identifier using 11 transcripts. // false // Matching Probes // A	AY603771 // gb // 3 // Cross Hyb Matching Probes /// ENST00000498096 // ensembl // 3 // Cross Hyb Matching Probes	AF063591(11),AK293399(9),AK297194(11),BC022522(11),BC031103(11),ENST00000315711(11),ENST00000383681(11),ENST00000473539(11),ENST00000478595(11),NM_001004196(11),NM_005944(11)	Hs.79015	chr3q12-q13	112081656	chr3	92.72	112051915	+	NA	ENSG00000091972	NA	CD200 molecule	Human Genome PrimeView Array	NA	GO:0050776|GO:0005886|GO:0005886|GO:0005887|GO:0016020|GO:0016021|GO:0005515|GO:0042802	IPR013106 // Immunoglobulin V-set // 1.2E-9 /// IPR013106 // Immunoglobulin V-set // 1.0E-9 /// IPR013151 // Immunoglobulin // 5.2E-9 /// IPR013151 // Immunoglobulin // 4.6E-10 /// IPR013151 // Immunoglobulin // 3.2E-15 /// IPR013151 // Immunoglobulin // 1.4E-9 /// IPR013151 // Immunoglobulin // 2.7E-15 /// IPR013151 // Immunoglobulin // 1.2E-9 /// IPR013162 // CD80-like, immunoglobulin C2-set //…	NA	155970	NA	NA	NP_001004196 /// NP_005935	NM_001004196 /// NM_001004197 /// NM_005944	AK293399.1	NA	GenBank	Consensus sequence	NA	Homo sapiens	B4DDZ6 /// F8W7G1 /// F8WC99 /// F8WEX3 /// P41217	gb:AK293399.1 /DB_XREF=gi:194373622 /TID=Hs.79015.2 /CNT=102 /FEA=FLmRNA /TIER=FL+Stack /STK=13 /LL=4345 /UG_GENE=CD200 /UG=Hs.79015 /UG_TITLE=CD200 molecule /DEF=Homo sapiens cDNA FLJ61211 complete cds, highly similar to OX-2 membrane glycoprotein precursor. /FL=gb:NM_001004196.2 gb:AK297194.1 gb:AK293399.1 /REP_ORG=H. sapiens	NA
11719891_s_at	0.0011906	0.140604	5.34765	5.5205	5.60686	7.9585	8.40787	8.54803	CRYZ	1429	0007601 // visual perception // traceable author statement /// 0042178 // xenobiotic catabolic process // inferred from direct assay /// 0051289 // protein homotetramerization // inferred from physical interaction /// 0055114 // oxidation-reduction process // inferred from electronic annotation	0005625 // soluble fraction // inferred from electronic annotation /// 0005737 // cytoplasm // inferred from direct assay /// 0005737 // cytoplasm // inferred from electronic annotation /// 0005794 // Golgi apparatus // inferred from direct assay /// 0005829 // cytosol // inferred from direct assay /// 0043231 // intracellular membrane-bounded organelle // inferred from direct assay	0000166 // nucleotide binding // inferred from electronic annotation /// 0003723 // RNA binding // inferred from electronic annotation /// 0003730 // mRNA 3'-UTR binding // inferred from direct assay /// 0003960 // NADPH:quinone reductase activity // inferred from direct assay /// 0003960 // NADPH:quinone reductase activity // inferred from electronic annotation /// 0008270 // zinc ion binding //…	chr1:75170275-75199092 (-) // 98.92 // p31.1	NA	41211	This probe set was annotated using the Matching Probes based pipeline to a Entrez Gene identifier using 12 transcripts. // false // Matching Probes // A	ENST00000370871 // ensembl // 1 // Cross Hyb Matching Probes	BC039578(11),BC070058(11),BX649061(11),ENST00000340866(11),ENST00000370872(11),ENST00000417775(11),ENST00000492102(11),L13278(11),NM_001130042(11),NM_001130043(11),NM_001134759(11),NM_001889(11)	Hs.83114	chr1p31-p22	75199092	chr1	98.92	75170275	-	EC:1.6.5.5	ENSG00000116791	NA	crystallin, zeta (quinone reductase)	Human Genome PrimeView Array	NA	GO:0007601|GO:0042178|GO:0051289|GO:0055114|GO:0005625|GO:0005737|GO:0005737|GO:0005794|GO:0005829|GO:0043231|GO:0000166|GO:0003723|GO:0003730|GO:0003960|GO:0003960|GO:0008270|GO:0016491|GO:0070402|GO:0070404	IPR013149 // Alcohol dehydrogenase, C-terminal // 1.2E-29 /// IPR013149 // Alcohol dehydrogenase, C-terminal // 1.5E-30 /// IPR013154 // Alcohol dehydrogenase GroES-like // 3.5E-17	NA	123691	NA	NA	NP_001123514 /// NP_001123515 /// NP_001128231 /// NP_001880	NM_001130042 /// NM_001130043 /// NM_001134759 /// NM_001889	NM_001130042.1	NA	GenBank	Consensus sequence	NA	Homo sapiens	A6NN60 /// A6NP24 /// C9JH92 /// Q08257	gb:NM_001130042.1 /DB_XREF=gi:194239673 /GEN=CRYZ /TID=Hs.83114.1 /CNT=158 /FEA=FLmRNA /TIER=FL+Stack /STK=49 /LL=1429 /UG=Hs.83114 /DEF=Homo sapiens crystallin, zeta (quinone reductase) (CRYZ), transcript variant 1, mRNA. /PROD=crystallin, zeta isoform a /FL=gb:NM_001130042.1 gb:NM_001889.3 gb:BC070058.1 /REP_ORG=H. sapiens	NA
11747684_a_at	0.00109757	0.141238	6.75135	7.40375	6.73669	9.35531	9.77839	10.209	SRSF1	6426	0000395 // nuclear mRNA 5'-splice site recognition // inferred from direct assay /// 0000398 // nuclear mRNA splicing, via spliceosome // inferred by curator /// 0000398 // nuclear mRNA splicing, via spliceosome // traceable author statement /// 0001701 // in utero embryonic development // inferred from electronic annotation /// 0006366 // transcription from RNA polymerase II promoter // traceabl…	0005634 // nucleus // inferred from electronic annotation /// 0005654 // nucleoplasm // inferred from direct assay /// 0005654 // nucleoplasm // traceable author statement /// 0005681 // spliceosomal complex // inferred from electronic annotation /// 0005737 // cytoplasm // inferred from electronic annotation /// 0016607 // nuclear speck // inferred from direct assay /// 0016607 // nuclear speck …	0000166 // nucleotide binding // inferred from electronic annotation /// 0003676 // nucleic acid binding // inferred from electronic annotation /// 0003723 // RNA binding // inferred from direct assay /// 0003723 // RNA binding // inferred from physical interaction /// 0003723 // RNA binding // inferred from electronic annotation /// 0005515 // protein binding // inferred from physical interactio…	chr17:56081713-56084604 (-) // 98.88 // q22	NA	41211	This probe set was annotated using the Matching Probes based pipeline to a Entrez Gene identifier using 6 transcripts. // false // Matching Probes // A	M69040 // gb // 3 // Cross Hyb Matching Probes	AB062124(11),AK298527(11),BC010264(11),ENST00000258962(11),NM_001078166(11),NM_006924(11)	Hs.68714	chr17q22	56084604	chr17	98.88	56081713	-	NA	ENSG00000136450	NA	serine/arginine-rich splicing factor 1	Human Genome PrimeView Array	NA	GO:0000395|GO:0000398|GO:0000398|GO:0001701|GO:0006366|GO:0006369|GO:0006376|GO:0006397|GO:0006397|GO:0006406|GO:0008380|GO:0008380|GO:0010467|GO:0031124|GO:0005634|GO:0005654|GO:0005654|GO:0005681|GO:0005737|GO:0016607|GO:0016607|GO:0071013|GO:0000166|GO:0003676|GO:0003723|GO:0003723|GO:0003723|GO:0005515|GO:0050733	IPR000504 // RNA recognition motif domain // 5.3E-21 /// IPR000504 // RNA recognition motif domain // 1.6E-17	NA	600812	NA	NA	NP_001071634 /// NP_008855	NM_001078166 /// NM_006924 /// NR_034041	AK298527.1	NA	GenBank	Consensus sequence	NA	Homo sapiens	A8K1L8 /// B7Z570 /// Q07955 /// Q59FA2	gb:AK298527.1 /DB_XREF=gi:221042257 /TID=Hs.68714.3 /CNT=15 /FEA=FLmRNA /TIER=FL /STK=1 /LL=6426 /UG_GENE=SFRS1 /UG=Hs.68714 /UG_TITLE=Splicing factor, arginineserine-rich 1 /DEF=Homo sapiens cDNA FLJ53078 complete cds, highly similar to Splicing factor, arginineserine-rich 1. /FL=gb:AK298527.1 /REP_ORG=H. sapiens	NA
11736596_s_at	0.00887814	0.142694	5.14447	4.34976	4.42687	6.87694	7.02312	8.19919	GINS4	84296	0000084 // S phase of mitotic cell cycle // traceable author statement /// 0000278 // mitotic cell cycle // traceable author statement /// 0006260 // DNA replication // inferred from electronic annotation /// 0006271 // DNA strand elongation involved in DNA replication // traceable author statement	0005634 // nucleus // inferred from electronic annotation /// 0005654 // nucleoplasm // traceable author statement /// 0005737 // cytoplasm // inferred from electronic annotation	NA	chr8:41386724-41403185 (+) // 65.21 // p11.21	NA	41211	This probe set was annotated using the Matching Probes based pipeline to a Entrez Gene identifier using 3 transcripts. // false // Matching Probes // A	NA	ENST00000276533(11),ENST00000523277(11),NM_032336(11)	Hs.656996	chr8p11.21	41403185	chr8	65.21	41386724	+	NA	ENSG00000147536	NA	GINS complex subunit 4 (Sld5 homolog)	Human Genome PrimeView Array	NA	GO:0000084|GO:0000278|GO:0006260|GO:0006271|GO:0005634|GO:0005654|GO:0005737	IPR021151 // GINS complex // 2.4E-12 /// IPR021151 // GINS complex // 3.3E-12	NA	610611	NA	NA	NP_115712	NM_032336	AK095334.1	NA	GenBank	Consensus sequence	NA	Homo sapiens	B4DRD5 /// E5RFF9 /// E5RH56 /// Q9BRT9	gb:AK095334.1 /DB_XREF=gi:21754573 /TID=Hs.656996.1 /CNT=65 /FEA=FLmRNA /TIER=Stack /STK=11 /LL=84296 /UG_GENE=GINS4 /UG=Hs.656996 /UG_TITLE=GINS complex subunit 4 (Sld5 homolog) /DEF=Homo sapiens cDNA FLJ38015 fis, clone CTONG2012661, highly similar to Homo sapiens SLD5 homolog (SLD5), mRNA. /FL=gb:NM_032336.2 gb:BC005995.1 /REP_ORG=H. sapiens	NA
11729040_at	0.00641172	0.143734	5.66652	5.81131	4.62425	8.61062	7.96399	8.10356	ZNF469	84627	0006351 // transcription, DNA-dependent // inferred from electronic annotation /// 0006355 // regulation of transcription, DNA-dependent // inferred from electronic annotation	0005622 // intracellular // inferred from electronic annotation /// 0005634 // nucleus // inferred from electronic annotation	0003676 // nucleic acid binding // inferred from electronic annotation /// 0003677 // DNA binding // inferred from electronic annotation /// 0008270 // zinc ion binding // inferred from electronic annotation /// 0046872 // metal ion binding // inferred from electronic annotation	chr16:88493878-88507161 (+) // 99.62 // q24.2	NA	41211	This probe set was annotated using the Matching Probes based pipeline to a Entrez Gene identifier using 3 transcripts. // false // Matching Probes // A	NA	ENST00000437464(11),ENST00000565624(11),NM_001127464(11)	Hs.54925	chr16q24	88507161	chr16	99.62	88493878	+	NA	ENSG00000225614	NA	zinc finger protein 469	Human Genome PrimeView Array	NA	GO:0006351|GO:0006355|GO:0005622|GO:0005634|GO:0003676|GO:0003677|GO:0008270|GO:0046872	NA	NA	229200 /// 612078	NA	NA	NP_001120936	NM_001127464	NM_001127464.1	NA	GenBank	Consensus sequence	NA	Homo sapiens	H3BS19 /// Q96JG9	gb:NM_001127464.1 /DB_XREF=gi:188536003 /GEN=ZNF469 /TID=Hs.54925.1 /CNT=32 /FEA=FLmRNA /TIER=FL+Stack /STK=12 /LL=84627 /UG=Hs.54925 /DEF=Homo sapiens zinc finger protein 469 (ZNF469), mRNA. /PROD=zinc finger protein 469 /FL=gb:NM_001127464.1 /REP_ORG=H. sapiens	NA
11715873_a_at	0.00658828	0.143972	8.24491	8.34379	8.37314	11.4351	11.1866	10.6138	OLFML3	56944	0007275 // multicellular organismal development // inferred from electronic annotation	0005576 // extracellular region // inferred from electronic annotation	NA	chr1:114521620-114524871 (+) // 95.42 // p13.2	NA	41211	This probe set was annotated using the Matching Probes based pipeline to a Entrez Gene identifier using 11 transcripts. // false // Matching Probes // A	AK297902 // gb // 1 // Cross Hyb Matching Probes	AF201945(11),AK075544(11),AK092766(11),AY358954(11),AY464015(11),BC009920(11),ENST00000320334(11),ENST00000369551(11),ENST00000393300(11),ENST00000491700(11),NM_020190(11)	Hs.9315	chr1p13.2	114524871	chr1	95.42	114521620	+	NA	ENSG00000116774	NA	olfactomedin-like 3	Human Genome PrimeView Array	NA	GO:0007275|GO:0005576	IPR003112 // Olfactomedin-like // 2.1E-86 /// IPR003112 // Olfactomedin-like // 2.4E-86	NA	610088	NA	NA	NP_064575	NM_020190	NM_020190.2	NA	GenBank	Consensus sequence	NA	Homo sapiens	B4DNG0 /// Q9NRN5	gb:NM_020190.2 /DB_XREF=gi:50593011 /GEN=OLFML3 /TID=Hs.9315.1 /CNT=522 /FEA=FLmRNA /TIER=FL+Stack /STK=139 /LL=56944 /UG=Hs.9315 /DEF=Homo sapiens olfactomedin-like 3 (OLFML3), mRNA. /PROD=olfactomedin-like 3 /FL=gb:AF201945.1 gb:BC009920.2 gb:NM_020190.2 gb:AY358954.1 gb:AY464015.1 gb:AK297902.1 /REP_ORG=H. sapiens	NA
11752382_a_at	4.97164e-05	0.145951	5.09396	4.83253	5.00254	7.73572	7.57874	7.93395	S1PR1	1901	0001525 // angiogenesis // inferred from electronic annotation /// 0003376 // sphingosine-1-phosphate signaling pathway // inferred from electronic annotation /// 0007155 // cell adhesion // traceable author statement /// 0007165 // signal transduction // inferred from electronic annotation /// 0007186 // G-protein coupled receptor signaling pathway // traceable author statement /// 0007186 // G-…	0005886 // plasma membrane // traceable author statement /// 0005886 // plasma membrane // inferred from electronic annotation /// 0009897 // external side of plasma membrane // inferred from electronic annotation /// 0016020 // membrane // inferred from electronic annotation /// 0016021 // integral to membrane // inferred from electronic annotation	0004871 // signal transducer activity // inferred from electronic annotation /// 0004872 // receptor activity // inferred from electronic annotation /// 0004930 // G-protein coupled receptor activity // traceable author statement /// 0004930 // G-protein coupled receptor activity // inferred from electronic annotation /// 0038036 // sphingosine-1-phosphate receptor activity // inferred from elect…	chr1:101702458-101706505 (+) // 99.86 // p21.2	NA	41211	This probe set was annotated using the Matching Probes based pipeline to a Entrez Gene identifier using 6 transcripts. // false // Matching Probes // A	NA	AK297005(11),BC018650(11),ENST00000305352(11),ENST00000424264(11),M31210(11),NM_001400(11)	Hs.154210	chr1p21	101706505	chr1	99.86	101702458	+	NA	ENSG00000170989	NA	sphingosine-1-phosphate receptor 1	Human Genome PrimeView Array	NA	GO:0001525|GO:0003376|GO:0007155|GO:0007165|GO:0007186|GO:0007186|GO:0007193|GO:0007420|GO:0008284|GO:0019226|GO:0030155|GO:0030182|GO:0030335|GO:0032320|GO:0045446|GO:0045944|GO:0048661|GO:0050927|GO:0051482|GO:0051497|GO:0005886|GO:0005886|GO:0009897|GO:0016020|GO:0016021|GO:0004871|GO:0004872|GO:0004930|GO:0004930|GO:0038036|GO:0046625	IPR000276 // GPCR, rhodopsin-like, 7TM // 2.2E-49 /// IPR000276 // GPCR, rhodopsin-like, 7TM // 1.7E-49 /// IPR019424 // 7TM GPCR, olfactory receptor/chemoreceptor Srsx // 3.1E-11	NA	601974	GPCRDB_Other // GenMAPP /// S1P_Signaling // GenMAPP /// Small_ligand_GPCRs // GenMAPP	NA	NP_001391	NM_001400	AK297005.1	NA	GenBank	Consensus sequence	NA	Homo sapiens	B4DLH9 /// P21453	gb:AK297005.1 /DB_XREF=gi:194384761 /TID=Hs.154210.2 /CNT=1 /FEA=FLmRNA /TIER=FL /STK=1 /LL=1901 /UG_GENE=S1PR1 /UG=Hs.154210 /UG_TITLE=Sphingosine-1-phosphate receptor 1 /DEF=Homo sapiens cDNA FLJ58121 complete cds, highly similar to Sphingosine 1-phosphate receptor Edg-1. /FL=gb:AK297005.1 /REP_ORG=H. sapiens	NA
11733936_a_at	0.000355902	0.147441	3.54214	3.47383	3.99101	6.0814	6.52114	6.68155	PAIP1	10605	0000288 // nuclear-transcribed mRNA catabolic process, deadenylation-dependent decay // traceable author statement /// 0000289 // nuclear-transcribed mRNA poly(A) tail shortening // traceable author statement /// 0006413 // translational initiation // traceable author statement /// 0006417 // regulation of translation // inferred from electronic annotation /// 0010467 // gene expression // tracea…	0005737 // cytoplasm // traceable author statement /// 0005737 // cytoplasm // inferred from electronic annotation /// 0005829 // cytosol // traceable author statement	0003677 // DNA binding // inferred from electronic annotation /// 0003723 // RNA binding // inferred from electronic annotation /// 0003723 // RNA binding // traceable author statement /// 0005515 // protein binding // inferred from physical interaction /// 0008494 // translation activator activity // inferred from direct assay	chr5:43526368-43557264 (-) // 98.94 // p12	NA	41211	This probe set was annotated using the Matching Probes based pipeline to a Entrez Gene identifier using 5 transcripts. // false // Matching Probes // A	NA	AF013758(9),ENST00000306846(11),NM_006451(11),NM_182789(11),NM_183323(11)	Hs.482038	chr5p12	43557264	chr5	98.94	43526368	-	NA	ENSG00000172239	NA	poly(A) binding protein interacting protein 1	Human Genome PrimeView Array	NA	GO:0000288|GO:0000289|GO:0006413|GO:0006417|GO:0010467|GO:0016070|GO:0016070|GO:0016071|GO:0045727|GO:0048255|GO:0005737|GO:0005737|GO:0005829|GO:0003677|GO:0003723|GO:0003723|GO:0005515|GO:0008494	IPR003890 // MIF4G-like, type 3 // 9.7E-42 /// IPR009818 // Ataxin-2, C-terminal // 7.5E-9	NA	605184	Translation_Factors // GenMAPP	NA	NP_006442 /// NP_877590 /// NP_899152	NM_006451 /// NM_182789 /// NM_183323	NM_182789.3	NA	GenBank	Consensus sequence	NA	Homo sapiens	A6NKV8 /// D6R9H8 /// D6RD97 /// D6REB4 /// D6RJ02 /// D6RJF2 /// H0YA44 /// Q9H074	gb:NM_182789.3 /DB_XREF=gi:208022643 /GEN=PAIP1 /TID=Hs.482038.2 /CNT=61 /FEA=FLmRNA /TIER=FL /STK=1 /LL=10605 /UG=Hs.482038 /DEF=Homo sapiens poly(A) binding protein interacting protein 1 (PAIP1), transcript variant 2, mRNA. /PROD=poly(A) binding protein interacting protein 1isoform 2 /FL=gb:BC005295.1 gb:NM_182789.3 /REP_ORG=H. sapiens	NA
11744263_s_at	0.00496102	0.147495	6.63147	6.71448	6.99844	8.95956	9.6301	9.90814	RAC2	5880	0006184 // GTP catabolic process // traceable author statement /// 0006184 // GTP catabolic process // inferred from electronic annotation /// 0006935 // chemotaxis // inferred from electronic annotation /// 0007165 // signal transduction // traceable author statement /// 0007264 // small GTPase mediated signal transduction // traceable author statement /// 0007264 // small GTPase mediated signal…	0005622 // intracellular // inferred from electronic annotation /// 0005624 // membrane fraction // inferred from electronic annotation /// 0005635 // nuclear envelope // inferred from electronic annotation /// 0005737 // cytoplasm // inferred from electronic annotation /// 0005829 // cytosol // traceable author statement /// 0005886 // plasma membrane // traceable author statement /// 0016020 //…	0000166 // nucleotide binding // inferred from electronic annotation /// 0003924 // GTPase activity // inferred from electronic annotation /// 0003924 // GTPase activity // traceable author statement /// 0005525 // GTP binding // inferred from electronic annotation	chr22:37620965-37640481 (-) // 69.53 // q13.1	NA	41211	This probe set was annotated using the Matching Probes based pipeline to a Entrez Gene identifier using 4 transcripts. // false // Matching Probes // A	ENST00000406508 // ensembl // 2 // Cross Hyb Matching Probes	BC001485(11),BC051899(11),ENST00000249071(11),NM_002872(11)	Hs.517601	chr22q13.1	37640481	chr22	69.53	37620965	-	NA	ENSG00000128340 /// ENSG00000255594	NA	ras-related C3 botulinum toxin substrate 2 (rho family, small GTP binding protein Rac2)	Human Genome PrimeView Array	NA	GO:0006184|GO:0006184|GO:0006935|GO:0007165|GO:0007264|GO:0007264|GO:0007411|GO:0007596|GO:0008284|GO:0010310|GO:0030031|GO:0030036|GO:0030168|GO:0045453|GO:0051056|GO:0060263|GO:0005622|GO:0005624|GO:0005635|GO:0005737|GO:0005829|GO:0005886|GO:0016020|GO:0000166|GO:0003924|GO:0003924|GO:0005525	IPR001806 // Small GTPase superfamily // 1.2E-57 /// IPR006689 // Small GTPase superfamily, ARF/SAR type // 3.4E-10 /// IPR013684 // Mitochondrial Rho-like // 6.2E-20	NA	602049 /// 608203	Integrin-mediated_cell_adhesion_KEGG // GenMAPP	NA	NP_002863	NM_002872	CR615260.1	NA	GenBank	Consensus sequence	NA	Homo sapiens	B1AH77 /// B1AH78 /// B1AH79 /// B1AH80 /// P15153	gb:CR615260.1 /DB_XREF=gi:50496067 /TID=Hs.517601.1 /CNT=234 /FEA=FLmRNA /TIER=Stack /STK=6 /LL=5880 /UG_GENE=RAC2 /UG=Hs.517601 /UG_TITLE=Ras-related C3 botulinum toxin substrate 2 (rho family, small GTP binding protein Rac2) /DEF=full-length cDNA clone CS0DC009YB08 of Neuroblastoma Cot 25-normalized of Homo sapiens (human). /FL=gb:M29871.1 gb:NM_002872.3 gb:BT006919.1 gb:BC001485.2 gb:AF498965.…	NA
11718491_x_at	0.000718128	0.147524	4.68905	4.9182	5.30461	7.35266	7.71156	8.10154	FABP5	2171	0006006 // glucose metabolic process // inferred from electronic annotation /// 0006629 // lipid metabolic process // traceable author statement /// 0006629 // lipid metabolic process // inferred from electronic annotation /// 0006656 // phosphatidylcholine biosynthetic process // inferred from electronic annotation /// 0006810 // transport // inferred from electronic annotation /// 0008544 // ep…	0005737 // cytoplasm // traceable author statement /// 0005737 // cytoplasm // inferred from electronic annotation	0005215 // transporter activity // inferred from electronic annotation /// 0005504 // fatty acid binding // traceable author statement /// 0005515 // protein binding // inferred from physical interaction /// 0008289 // lipid binding // traceable author statement /// 0008289 // lipid binding // inferred from electronic annotation	chr8:82192597-82197012 (+) // 84.01 // q21.13	NA	41211	This probe set was annotated using the Matching Probes based pipeline to a Entrez Gene identifier using 6 transcripts. // false // Matching Probes // A	TCONS_l2_00018301-XLOC_l2_009446 // broad-tucp // 1 // Cross Hyb Matching Probes /// BT007449 // gb // 6 // Cross Hyb Matching Probes /// GENSCAN00000001403 // ensembl // 3 // Cross Hyb Matching Probes /// GENSCAN00000007453 // ensembl // 6 // Cross Hyb Matching Probes /// GENSCAN00000021648 // ensembl // 1 // Cross Hyb Matching Probes /// GENSCAN00000025662 // ensembl // 1 // Cross Hyb Matching …	BC019385(11),BC070303(11),ENST00000297258(11),ENST00000396359(10),M94856(11),NM_001444(11)	Hs.408061	chr8q21.13	82197012	chr8	84.01	82192597	+	NA	ENSG00000164687 /// ENSG00000234964	NA	fatty acid binding protein 5 (psoriasis-associated)	Human Genome PrimeView Array	NA	GO:0006006|GO:0006629|GO:0006629|GO:0006656|GO:0006810|GO:0008544|GO:0015758|GO:0005737|GO:0005737|GO:0005215|GO:0005504|GO:0005515|GO:0008289|GO:0008289	IPR000566 // Lipocalin/cytosolic fatty-acid binding protein domain // 5.5E-24 /// IPR000566 // Lipocalin/cytosolic fatty-acid binding protein domain // 8.9E-15	NA	605168	NA	NA	NP_001435	NM_001444	NM_001444.1	NA	GenBank	Consensus sequence	NA	Homo sapiens	E7DVW5 /// Q01469	gb:NM_001444.1 /DB_XREF=gi:4557580 /GEN=FABP5 /TID=Hs.408061.1 /CNT=242 /FEA=FLmRNA /TIER=FL+Stack /STK=62 /LL=2171 /UG=Hs.408061 /DEF=Homo sapiens fatty acid binding protein 5 (psoriasis-associated) (FABP5), mRNA. /PROD=fatty acid binding protein 5(psoriasis-associated) /FL=gb:BC019385.2 gb:M94856.1 gb:BT007449.1 gb:BC070303.1 gb:NM_001444.1 /REP_ORG=H. sapiens	NA
11720579_a_at	0.00219955	0.147556	7.4382	7.31503	7.86305	10.2584	10.3994	10.2956	PDE5A	8654	0001666 // response to hypoxia // inferred from electronic annotation /// 0002026 // regulation of the force of heart contraction // inferred from electronic annotation /// 0002678 // positive regulation of chronic inflammatory response // inferred from electronic annotation /// 0007165 // signal transduction // non-traceable author statement /// 0007165 // signal transduction // inferred from el…	0005829 // cytosol // traceable author statement /// 0005829 // cytosol // inferred from electronic annotation	0000166 // nucleotide binding // inferred from electronic annotation /// 0003824 // catalytic activity // inferred from electronic annotation /// 0004112 // cyclic-nucleotide phosphodiesterase activity // inferred from electronic annotation /// 0004114 // 3',5'-cyclic-nucleotide phosphodiesterase activity // non-traceable author statement /// 0004114 // 3',5'-cyclic-nucleotide phosphodiesterase a…	chr4:120415553-120549975 (-) // 96.75 // q26	NA	41211	This probe set was annotated using the Matching Probes based pipeline to a Entrez Gene identifier using 5 transcripts. // false // Matching Probes // A	BC126233 // gb // 1 // Cross Hyb Matching Probes	ENST00000354960(11),ENST00000394439(11),NM_001083(11),NM_033430(11),NM_033437(11)	Hs.647971	chr4q27	120549975	chr4	96.75	120415553	-	EC:3.1.4.35	ENSG00000138735	NA	phosphodiesterase 5A, cGMP-specific	Human Genome PrimeView Array	NA	GO:0001666|GO:0002026|GO:0002678|GO:0007165|GO:0007165|GO:0007399|GO:0007596|GO:0007614|GO:0008152|GO:0009187|GO:0010613|GO:0032496|GO:0033574|GO:0042130|GO:0042311|GO:0043065|GO:0043406|GO:0045907|GO:0046068|GO:0046069|GO:0046069|GO:0055118|GO:0055119|GO:0060282|GO:0005829|GO:0005829|GO:0000166|GO:0003824|GO:0004112|GO:0004114|GO:0004114|GO:0008081|GO:0008270|GO:0016787|GO:0030553|GO:0030553|GO:…	IPR002073 // 3'5'-cyclic nucleotide phosphodiesterase, catalytic domain // 1.1E-73 /// IPR002073 // 3'5'-cyclic nucleotide phosphodiesterase, catalytic domain // 9.8E-74 /// IPR003018 // GAF domain // 6.9E-20 /// IPR003018 // GAF domain // 1.2E-22 /// IPR003018 // GAF domain // 6.3E-20 /// IPR003018 // GAF domain // 1.0E-22	NA	603310	NA	NA	NP_001074 /// NP_236914 /// NP_246273	NM_001083 /// NM_033430 /// NM_033437	NM_001083.3	NA	GenBank	Consensus sequence	NA	Homo sapiens	C9JGT3 /// G5E9C5 /// H0YA14 /// O76074 /// Q9P0K5 /// Q9P0K6	gb:NM_001083.3 /DB_XREF=gi:61744434 /GEN=PDE5A /TID=Hs.647971.1 /CNT=149 /FEA=FLmRNA /TIER=FL+Stack /STK=44 /LL=8654 /UG=Hs.647971 /DEF=Homo sapiens phosphodiesterase 5A, cGMP-specific (PDE5A), transcript variant 1, mRNA. /PROD=phosphodiesterase 5A isoform 1 /FL=gb:AK290189.1 gb:AF043731.1 gb:NM_001083.3 gb:BC126233.1 /REP_ORG=H. sapiens	NA
11726113_a_at	0.000557366	0.149511	4.30735	4.77216	4.80595	7.0591	7.73813	7.28009	FAM46B	115572	NA	NA	NA	chr1:27331510-27339333 (-) // 94.35 // p36.11	NA	41211	This probe set was annotated using the Matching Probes based pipeline to a Entrez Gene identifier using 5 transcripts. // false // Matching Probes // A	NA	AK122816(11),BC012790(11),BC014160(11),ENST00000289166(11),NM_052943(11)	Hs.632378	chr1p36.11	27339333	chr1	94.35	27331510	-	NA	ENSG00000158246	NA	family with sequence similarity 46, member B	Human Genome PrimeView Array	NA	NA	IPR012937 // Domain of unknown function DUF1693 // 7.7E-173	NA	NA	NA	NA	NP_443175	NM_052943	NM_052943.3	NA	GenBank	Consensus sequence	NA	Homo sapiens	Q96A09	gb:NM_052943.3 /DB_XREF=gi:209862820 /GEN=FAM46B /TID=Hs.632378.1 /CNT=54 /FEA=FLmRNA /TIER=FL+Stack /STK=19 /LL=115572 /UG=Hs.632378 /DEF=Homo sapiens family with sequence similarity 46, member B (FAM46B), mRNA. /PROD=hypothetical protein LOC115572 /FL=gb:BC012790.2 gb:NM_052943.3 gb:BC014160.2 /REP_ORG=H. sapiens	NA
11740301_a_at	0.00249564	0.150214	3.5571	3.012	3.95492	6.08132	6.16558	6.582	USP44	84101	0006508 // proteolysis // inferred from electronic annotation /// 0006511 // ubiquitin-dependent protein catabolic process // inferred from electronic annotation /// 0007049 // cell cycle // inferred from electronic annotation /// 0007067 // mitosis // inferred from electronic annotation /// 0016579 // protein deubiquitination // inferred from direct assay /// 0051301 // cell division // inferred…	0005634 // nucleus // inferred from direct assay /// 0005634 // nucleus // inferred from electronic annotation	0004221 // ubiquitin thiolesterase activity // inferred from mutant phenotype /// 0004221 // ubiquitin thiolesterase activity // inferred from electronic annotation /// 0004843 // ubiquitin-specific protease activity // inferred from direct assay /// 0005515 // protein binding // inferred from physical interaction /// 0008233 // peptidase activity // inferred from electronic annotation /// 000823…	chr12:95910889-95942576 (-) // 97.29 // q22	NA	41211	This probe set was annotated using the Matching Probes based pipeline to a Entrez Gene identifier using 6 transcripts. // false // Matching Probes // A	ENST00000552440 // ensembl // 1 // Cross Hyb Matching Probes	AL136825(11),BC030704(11),ENST00000258499(11),ENST00000393091(11),NM_001042403(11),NM_032147(11)	Hs.646421	chr12q22	95942576	chr12	97.29	95910889	-	EC:3.4.19.12	ENSG00000136014	NA	ubiquitin specific peptidase 44	Human Genome PrimeView Array	NA	GO:0006508|GO:0006511|GO:0007049|GO:0007067|GO:0016579|GO:0051301|GO:0051322|GO:0060564|GO:0090231|GO:0005634|GO:0005634|GO:0004221|GO:0004221|GO:0004843|GO:0005515|GO:0008233|GO:0008234|GO:0008270|GO:0016787|GO:0046872	IPR001394 // Peptidase C19, ubiquitin carboxyl-terminal hydrolase 2 // 2.2E-68 /// IPR001607 // Zinc finger, UBP-type // 1.6E-23	NA	610993	NA	NA	NP_001035862 /// NP_115523	NM_001042403 /// NM_032147	BC030704.1	NA	GenBank	Consensus sequence	NA	Homo sapiens	F8VRI7 /// F8VRW0 /// F8VVD6 /// Q9H0E7	gb:BC030704.1 /DB_XREF=gi:21265142 /GEN=USP44 /TID=Hs.646421.2 /CNT=14 /FEA=FLmRNA /TIER=FL /STK=1 /LL=84101 /UG=Hs.646421 /DEF=Homo sapiens ubiquitin specific peptidase 44, mRNA (cDNA clone MGC:26981 IMAGE:4825887), complete cds. /PROD=ubiquitin specific peptidase 44 /FL=gb:BC030704.1 gb:NM_001042403.1 /REP_ORG=H. sapiens	NA
11743732_a_at	0.00802096	0.150447	7.95068	6.60358	7.80459	9.75301	10.1492	10.7964	RCAN1	1827	0006355 // regulation of transcription, DNA-dependent // traceable author statement /// 0007165 // signal transduction // traceable author statement /// 0007417 // central nervous system development // traceable author statement /// 0007519 // skeletal muscle tissue development // inferred from electronic annotation /// 0008015 // blood circulation // traceable author statement /// 0009612 // res…	0005634 // nucleus // inferred from electronic annotation /// 0005634 // nucleus // traceable author statement /// 0005737 // cytoplasm // inferred from electronic annotation	0003677 // DNA binding // traceable author statement /// 0003700 // sequence-specific DNA binding transcription factor activity // traceable author statement /// 0005515 // protein binding // inferred from physical interaction	chr21:35888789-35987510 (-) // 95.78 // q22.12	NA	41211	This probe set was annotated using the Matching Probes based pipeline to a Entrez Gene identifier using 20 transcripts. // false // Matching Probes // A	AY007090 // gb // 11 // Negative Strand Matching Probes	AK055845(11),AK131569(11),AY325903(11),BC002864(11),ENST00000313806(11),ENST00000381132(11),ENST00000381135(11),ENST00000399272(11),ENST00000443408(11),ENST00000481448(11),ENST00000482533(11),ENST00000487990(11),ENST00000489903(11),NM_004414(11),NM_203417(11),NM_203418(11),U28833(11),U85265(11),U85266(11),U85267(11)	Hs.282326	chr21q22.12	35987510	chr21	95.78	35888789	-	NA	ENSG00000159200	NA	regulator of calcineurin 1	Human Genome PrimeView Array	NA	GO:0006355|GO:0007165|GO:0007417|GO:0007519|GO:0008015|GO:0009612|GO:0019722|GO:0043627|GO:0043666|GO:0048741|GO:0051151|GO:0005634|GO:0005634|GO:0005737|GO:0003677|GO:0003700|GO:0005515	IPR006931 // Calcipressin // 7.0E-44 /// IPR006931 // Calcipressin // 3.4E-65 /// IPR006931 // Calcipressin // 2.4E-65 /// IPR006931 // Calcipressin // 4.5E-64 /// IPR006931 // Calcipressin // 4.9E-64	NA	602917	NA	NA	NP_004405 /// NP_981962 /// NP_981963	NM_004414 /// NM_203417 /// NM_203418	BQ015151	NA	GenBank	Consensus sequence	NA	Homo sapiens	B7Z1F0 /// E9PD55 /// P53805 /// Q6FGP2 /// Q6ZMM3 /// Q9H2A1	gb:BQ015151 /DB_XREF=gi:19740052 /DB_XREF=UI-H-ED1-axw-i-02-0-UI.s1 /CLONE=IMAGE:5834569 /TID=Hs.282326.3 /CNT=303 /FEA=FLmRNA /TIER=Stack /STK=10 /LL=1827 /UG_GENE=RCAN1 /UG=Hs.282326 /UG_TITLE=Regulator of calcineurin 1 /FL=gb:BC002864.2 gb:BT007363.1 gb:NM_004414.5 gb:U85266.2 gb:AY325903.1 /REP_ORG=H. sapiens	NA
11728617_at	2.86671e-05	0.150585	4.72191	4.41717	4.4768	7.31709	7.11014	7.38696	CARD6	84674	0006915 // apoptotic process // inferred from electronic annotation /// 0042981 // regulation of apoptotic process // inferred from electronic annotation	0005622 // intracellular // inferred from electronic annotation	NA	chr5:40841296-40855456 (+) // 92.18 // p13.1	NA	41211	This probe set was annotated using the Matching Probes based pipeline to a Entrez Gene identifier using 3 transcripts. // false // Matching Probes // A	NA	AF356193(11),ENST00000254691(11),NM_032587(11)	Hs.200242	chr5p13.1	40855456	chr5	92.18	40841296	+	NA	ENSG00000132357	NA	caspase recruitment domain family, member 6	Human Genome PrimeView Array	NA	GO:0006915|GO:0042981|GO:0005622	IPR001315 // Caspase Recruitment // 1.8E-21	NA	609986	NA	NA	NP_115976	NM_032587	NM_032587.3	NA	GenBank	Consensus sequence	NA	Homo sapiens	B4E2N1 /// Q59EG7 /// Q6XZE5 /// Q9BX69	gb:NM_032587.3 /DB_XREF=gi:90577165 /GEN=CARD6 /TID=Hs.200242.1 /CNT=29 /FEA=FLmRNA /TIER=FL+Stack /STK=13 /LL=84674 /UG=Hs.200242 /DEF=Homo sapiens caspase recruitment domain family, member 6 (CARD6), mRNA. /PROD=caspase recruitment domain family, member 6 /FL=gb:AF356193.1 gb:BC093825.1 gb:NM_032587.3 /REP_ORG=H. sapiens	NA
11733950_at	0.00505878	0.150668	4.22752	4.59607	4.17485	6.43019	7.39377	7.23199	GBP4	115361	0006184 // GTP catabolic process // inferred from electronic annotation	0005737 // cytoplasm // inferred from electronic annotation	0000166 // nucleotide binding // inferred from electronic annotation /// 0003924 // GTPase activity // inferred from electronic annotation /// 0005525 // GTP binding // inferred from electronic annotation	chr1:89646830-89664675 (-) // 46.2 // p22.2	NA	41211	This probe set was annotated using the Matching Probes based pipeline to a Entrez Gene identifier using 4 transcripts. // false // Matching Probes // A	NA	AL832576(11),BC070055(11),ENST00000355754(11),NM_052941(11)	Hs.409925	chr1p22.2	89664675	chr1	46.2	89646830	-	NA	ENSG00000162654	NA	guanylate binding protein 4	Human Genome PrimeView Array	NA	GO:0006184|GO:0005737|GO:0000166|GO:0003924|GO:0005525	IPR003191 // Guanylate-binding protein, C-terminal // 1.5E-131 /// IPR015894 // Guanylate-binding protein, N-terminal // 7.4E-126	NA	612466	NA	NA	NP_443173	NM_052941	BC070055.1	NA	GenBank	Consensus sequence	NA	Homo sapiens	B4E2F1 /// Q96PP9	gb:BC070055.1 /DB_XREF=gi:47123303 /GEN=GBP4 /TID=Hs.409925.1 /CNT=91 /FEA=FLmRNA /TIER=FL /STK=1 /LL=115361 /UG=Hs.409925 /DEF=Homo sapiens guanylate binding protein 4, mRNA (cDNA clone MGC:87193 IMAGE:30345441), complete cds. /PROD=guanylate binding protein 4 /FL=gb:AL832576.2 gb:AF288814.1 gb:NM_052941.4 gb:BC070055.1 /REP_ORG=H. sapiens	NA
11740038_s_at	1.09669e-06	0.15133	5.76699	5.78901	5.67849	8.41709	8.44195	8.54716	ANKRD36	375248 /// 400986 /// 57730	NA	NA	0008200 // ion channel inhibitor activity // non-traceable author statement	chr2:98121260-98206708 (-) // 80.84 // q11.2	NA	41211	This probe set was annotated using the Matching Probes based pipeline to a Entrez Gene identifier using 17 transcripts. // true // Matching Probes // A	TCONS_l2_00013765-XLOC_l2_007419 // broad-tucp // 2 // Cross Hyb Matching Probes /// ENST00000575193 // ensembl // 3 // Cross Hyb Matching Probes	AK123626(11),BC146835(11),GENSCAN00000010503(11),GENSCAN00000010510(11),ENST00000456556(11),ENST00000531153(11),ENST00000420871(11),ENST00000419039(11),ENST00000461153(11),ENST00000421946(11),ENST00000420699(11),ENST00000393513(11),ENST00000461694(11),ENST00000359901(11),ENST00000377003(11),ENST00000258459(11),ENST00000438709(11),ENST00000447597(11),AL832977(11),XM_003119864(11),XM_001717763(11),…	Hs.532921	chr2q11.1 /// chr2q11.2	98206708	chr2	80.84	98121260	-	NA	ENSG00000135976 /// ENSG00000174501 /// ENSG00000196912	NA	ankyrin repeat domain 36 /// ankyrin repeat domain 36B /// ankyrin repeat domain 36C	Human Genome PrimeView Array	NA	GO:0008200	IPR002110 // Ankyrin repeat // 1.2E-9 /// IPR002110 // Ankyrin repeat // 9.1E-10 /// IPR002110 // Ankyrin repeat // 1.6E-10 /// IPR002110 // Ankyrin repeat // 2.4E-9 /// IPR002110 // Ankyrin repeat // 1.2E-10 /// IPR002110 // Ankyrin repeat // 1.1E-9 /// IPR002110 // Ankyrin repeat // 1.5E-8 /// IPR002110 // Ankyrin repeat // 2.1E-10	NA	NA	NA	NA	NP_001157787 /// NP_079466 /// XP_001717815 /// XP_003118905 /// XP_003119912	NM_001010914 /// NM_001164315 /// NM_020970 /// NM_025190 /// NM_198555 /// XM_001717763 /// XM_003118857 /// XM_003119864	BU607446	NA	GenBank	Consensus sequence	NA	Homo sapiens	A2VCN4 /// A6QL64 /// B5MDC9 /// E9PC19 /// F2Z332 /// F5H5L3 /// F8W8D5 /// F8WEX4 /// H7C425 /// Q5JPF3 /// Q8N2N9 /// Q8TDH5	gb:BU607446 /DB_XREF=gi:23271049 /DB_XREF=UI-CF-FN0-aeu-l-24-0-UI.s1 /CLONE=UI-CF-FN0-aeu-l-24-0-UI /TID=Hs.532921.1 /CNT=53 /FEA=FLmRNA /TIER=Stack /STK=6 /LL=57730 /UG_GENE=ANKRD36B /UG=Hs.532921 /UG_TITLE=Ankyrin repeat domain 36B /FL=gb:NM_025190.2 /REP_ORG=H. sapiens	NA
11744572_a_at	5.80903e-05	0.152233	5.35834	5.42063	5.41036	8.07039	8.20923	8.05225	KLF5	688	0001525 // angiogenesis // inferred from electronic annotation /// 0006351 // transcription, DNA-dependent // inferred from electronic annotation /// 0006355 // regulation of transcription, DNA-dependent // inferred from electronic annotation /// 0006366 // transcription from RNA polymerase II promoter // traceable author statement /// 0008284 // positive regulation of cell proliferation // infer…	0005622 // intracellular // inferred from electronic annotation /// 0005634 // nucleus // inferred from direct assay /// 0005634 // nucleus // inferred from electronic annotation /// 0005730 // nucleolus // inferred from direct assay /// 0005794 // Golgi apparatus // inferred from direct assay /// 0043231 // intracellular membrane-bounded organelle // inferred from direct assay	0003676 // nucleic acid binding // inferred from electronic annotation /// 0003677 // DNA binding // inferred from electronic annotation /// 0003700 // sequence-specific DNA binding transcription factor activity // inferred from electronic annotation /// 0008270 // zinc ion binding // inferred from electronic annotation /// 0046872 // metal ion binding // inferred from electronic annotation	chr13:73629113-73650116 (+) // 98.09 // q22.1	NA	41211	This probe set was annotated using the Matching Probes based pipeline to a Entrez Gene identifier using 15 transcripts. // false // Matching Probes // A	GENSCAN00000043634 // ensembl // 8 // Cross Hyb Matching Probes /// ENST00000477333 // ensembl // 5 // Cross Hyb Matching Probes /// ENST00000476859 // ensembl // 1 // Cross Hyb Matching Probes /// ENST00000464404 // ensembl // 8 // Cross Hyb Matching Probes	AB030824(11),AF132818(11),AF287272(11),AK296900(11),AK302280(11),AK304284(11),BC007695(11),BC042131(11),BT006641(11),D14520(11),EF208215(11),ENST00000377687(11),ENST00000539231(11),ENST00000545883(11),NM_001730(11)	Hs.508234	chr13q22.1	73650116	chr13	98.09	73629113	+	NA	ENSG00000102554	NA	Kruppel-like factor 5 (intestinal)	Human Genome PrimeView Array	NA	GO:0001525|GO:0006351|GO:0006355|GO:0006366|GO:0008284|GO:0030033|GO:0045893|GO:0005622|GO:0005634|GO:0005634|GO:0005730|GO:0005794|GO:0043231|GO:0003676|GO:0003677|GO:0003700|GO:0008270|GO:0046872	IPR007087 // Zinc finger, C2H2 // 1.9E-10 /// IPR007087 // Zinc finger, C2H2 // 1.8E-10 /// IPR007087 // Zinc finger, C2H2 // 1.4E-10	NA	602903	NA	NA	NP_001721	NM_001730	EF208215.1	NA	GenBank	Consensus sequence	NA	Homo sapiens	A2TJX0 /// B4DL96 /// B4E2I1 /// Q13887 /// Q5T6X2	gb:EF208215.1 /DB_XREF=gi:124263657 /GEN=KLF5 /TID=Hs.508234.2 /CNT=25 /FEA=FLmRNA /TIER=FL+Stack /STK=13 /LL=688 /UG=Hs.508234 /DEF=Homo sapiens Kruppel-like factor 5 (KLF5) mRNA, complete cds, alternatively spliced. /PROD=Kruppel-like factor 5 /FL=gb:EF208215.1 gb:AK302280.1 /REP_ORG=H. sapiens	NA
11725277_a_at	0.00524897	0.152491	4.57753	5.34733	5.55293	7.72234	7.89677	8.13907	TRIM6	117854	0070206 // protein trimerization // inferred from direct assay	0005622 // intracellular // inferred from electronic annotation /// 0005737 // cytoplasm // inferred from direct assay /// 0005737 // cytoplasm // inferred from electronic annotation	0008270 // zinc ion binding // inferred from electronic annotation /// 0046872 // metal ion binding // inferred from electronic annotation	chr11:5617864-5634182 (+) // 69.96 // p15.4	NA	41211	This probe set was annotated using the Matching Probes based pipeline to a Entrez Gene identifier using 13 transcripts. // false // Matching Probes // A	NA	AF220030(11),AK023210(11),BC047564(11),BC065575(11),ENST00000278302(11),ENST00000380097(11),ENST00000396867(11),ENST00000445329(11),ENST00000481603(11),NM_001003818(11),NM_001198644(11),NM_001198645(11),NM_058166(11)	Hs.125300	chr11p15.4	5634182	chr11	69.96	5617864	+	NA	ENSG00000121236	NA	tripartite motif containing 6	Human Genome PrimeView Array	NA	GO:0070206|GO:0005622|GO:0005737|GO:0005737|GO:0008270|GO:0046872	IPR000315 // Zinc finger, B-box // 4.3E-12 /// IPR000315 // Zinc finger, B-box // 4.6E-12 /// IPR003877 // SPla/RYanodine receptor SPRY // 1.1E-23 /// IPR003877 // SPla/RYanodine receptor SPRY // 1.2E-23 /// IPR003877 // SPla/RYanodine receptor SPRY // 1.5E-24 /// IPR003877 // SPla/RYanodine receptor SPRY // 2.5E-24 /// IPR018957 // Zinc finger, C3HC4 RING-type // 2.6E-10 /// IPR018957 // Zinc fi…	NA	607564	NA	NA	NP_001003818 /// NP_001185573 /// NP_001185574 /// NP_477514	NM_001003818 /// NM_001198644 /// NM_001198645 /// NM_058166	NM_001003818.1	NA	GenBank	Consensus sequence	NA	Homo sapiens	B4DDQ5 /// Q68DV4 /// Q6P0L0 /// Q9BYJ4 /// Q9C030	gb:NM_001003818.1 /DB_XREF=gi:51477691 /GEN=TRIM6 /TID=Hs.125300.1 /CNT=56 /FEA=FLmRNA /TIER=FL+Stack /STK=22 /LL=117854 /UG=Hs.125300 /DEF=Homo sapiens tripartite motif-containing 6 (TRIM6), transcript variant 1, mRNA. /PROD=tripartite motif-containing 6 isoform 1 /FL=gb:BC047564.1 gb:AK290172.1 gb:NM_001003818.1 /REP_ORG=H. sapiens	NA
11717551_a_at	0.00102972	0.15348	8.35441	7.9645	8.47238	11.3929	10.724	10.7257	LOXL1	4016	0018277 // protein deamination // traceable author statement /// 0055114 // oxidation-reduction process // traceable author statement /// 0055114 // oxidation-reduction process // inferred from electronic annotation	0005576 // extracellular region // traceable author statement /// 0005576 // extracellular region // inferred from electronic annotation /// 0005615 // extracellular space // inferred from electronic annotation /// 0031012 // extracellular matrix // inferred from direct assay /// 0031012 // extracellular matrix // inferred from electronic annotation	0005507 // copper ion binding // inferred from electronic annotation /// 0016491 // oxidoreductase activity // inferred from electronic annotation /// 0016641 // oxidoreductase activity, acting on the CH-NH2 group of donors, oxygen as acceptor // inferred from electronic annotation /// 0046872 // metal ion binding // inferred from electronic annotation	chr15:74218510-74244477 (+) // 95.99 // q24.1	NA	41211	This probe set was annotated using the Matching Probes based pipeline to a Entrez Gene identifier using 10 transcripts. // false // Matching Probes // A	ENST00000567675 // ensembl // 5 // Cross Hyb Matching Probes	AK303982(11),BC015090(11),BC068542(11),ENST00000261921(11),ENST00000395162(11),ENST00000562548(10),ENST00000566011(11),ENST00000566530(9),L21186(11),NM_005576(11)	Hs.65436	chr15q22	74244477	chr15	95.99	74218510	+	EC:1.4.3.13	ENSG00000129038	NA	lysyl oxidase-like 1	Human Genome PrimeView Array	NA	GO:0018277|GO:0055114|GO:0055114|GO:0005576|GO:0005576|GO:0005615|GO:0031012|GO:0031012|GO:0005507|GO:0016491|GO:0016641|GO:0046872	IPR001695 // Lysyl oxidase // 1.5E-123 /// IPR001695 // Lysyl oxidase // 8.0E-124	NA	153456 /// 177650	NA	NA	NP_005567	NM_005576	NM_005576.2	NA	GenBank	Consensus sequence	NA	Homo sapiens	B4E1T8 /// H3BUV8 /// Q08397	gb:NM_005576.2 /DB_XREF=gi:67782345 /GEN=LOXL1 /TID=Hs.65436.1 /CNT=200 /FEA=FLmRNA /TIER=FL+Stack /STK=76 /LL=4016 /UG=Hs.65436 /DEF=Homo sapiens lysyl oxidase-like 1 (LOXL1), mRNA. /PROD=lysyl oxidase-like 1 preproprotein /FL=gb:NM_005576.2 gb:BC068542.1 gb:BC015090.2 gb:L21186.1 /REP_ORG=H. sapiens	NA
11754198_at	0.00710973	0.155644	5.23536	4.22872	4.52452	6.59898	7.36654	7.9565	LINC00341	79686	NA	NA	NA	chr14:95873605-95876427 (-) // 89.58 // q32.13	NA	41211	This probe set was annotated using the Matching Probes based pipeline to a Entrez Gene identifier using 2 transcripts. // false // Matching Probes // A	NA	ENST00000464767(11),NR_026779(11)	Hs.41502	chr14q32.13	95876427	chr14	89.58	95873605	-	NA	ENSG00000229645	NA	long intergenic non-protein coding RNA 341	Human Genome PrimeView Array	NA	NA	NA	NA	NA	NA	NA	NA	NM_024633 /// NR_026779	BU615833	NA	GenBank	Consensus sequence	NA	Homo sapiens	Q9H761	gb:BU615833 /DB_XREF=gi:23282048 /DB_XREF=UI-H-DF0-bek-g-23-0-UI.s1 /CLONE=UI-H-DF0-bek-g-23-0-UI /TID=Hs.41502.1 /CNT=58 /FEA=FLmRNA /TIER=Stack /STK=30 /LL=79686 /UG_GENE=C14orf139 /UG=Hs.41502 /UG_TITLE=Chromosome 14 open reading frame 139 /FL=gb:CR457337.1 /REP_ORG=H. sapiens	NA
11731554_a_at	0.00266413	0.156575	9.25302	8.52666	8.98126	11.6577	11.7362	11.4705	SYNPO2	171024	NA	0005634 // nucleus // inferred from sequence or structural similarity /// 0005634 // nucleus // inferred from electronic annotation /// 0005737 // cytoplasm // inferred from electronic annotation /// 0015629 // actin cytoskeleton // inferred from direct assay /// 0030018 // Z disc // inferred from sequence or structural similarity	0003779 // actin binding // inferred from electronic annotation /// 0051371 // muscle alpha-actinin binding // inferred from sequence or structural similarity /// 0071889 // 14-3-3 protein binding // inferred from sequence or structural similarity	chr4:119809995-119959674 (+) // 89.86 // q26	NA	41211	This probe set was annotated using the Matching Probes based pipeline to a Entrez Gene identifier using 2 transcripts. // false // Matching Probes // A	NA	ENST00000429713(10),NM_001128933(10)	Hs.655519	chr4q26	119959674	chr4	89.86	119809995	+	NA	ENSG00000172403	NA	synaptopodin 2	Human Genome PrimeView Array	NA	GO:0005634|GO:0005634|GO:0005737|GO:0015629|GO:0030018|GO:0003779|GO:0051371|GO:0071889	IPR001478 // PDZ domain // 3.0E-13	NA	NA	NA	NA	NP_001122405 /// NP_001122406 /// NP_597734	NM_001128933 /// NM_001128934 /// NM_133477	AI634580	NA	GenBank	Consensus sequence	NA	Homo sapiens	B4DLE4 /// B4E258 /// B9EG60 /// C6H0M7 /// H0Y9Y3 /// Q9UMS6	gb:AI634580 /DB_XREF=gi:4685910 /DB_XREF=tz30b04.x1 /CLONE=IMAGE:2290063 /TID=Hs.655519.2 /CNT=247 /FEA=FLmRNA /TIER=Stack /STK=19 /LL=171024 /UG_GENE=SYNPO2 /UG=Hs.655519 /UG_TITLE=Synaptopodin 2 /FL=gb:NM_001128933.1 gb:AK296962.1 /REP_ORG=H. sapiens	NA
11739277_at	0.000466345	0.158228	5.2461	5.19297	4.79846	7.97954	7.83784	7.37269	SDC3	9672	0007155 // cell adhesion // inferred from electronic annotation	0016020 // membrane // inferred from electronic annotation /// 0016021 // integral to membrane // inferred from electronic annotation /// 0019717 // synaptosome // inferred from electronic annotation /// 0030424 // axon // inferred from electronic annotation /// 0043234 // protein complex // inferred from electronic annotation	0008092 // cytoskeletal protein binding // inferred from electronic annotation	chr1:31342312-31381608 (-) // 93.71 // p35.2	NA	41211	This probe set was annotated using the Matching Probes based pipeline to a Entrez Gene identifier using 3 transcripts. // false // Matching Probes // A	NA	AB007937(11),ENST00000336798(11),NM_014654(11)	Hs.158287	chr1pter-p22.3	31381608	chr1	93.71	31342312	-	NA	ENSG00000162512	NA	syndecan 3	Human Genome PrimeView Array	NA	GO:0007155|GO:0016020|GO:0016021|GO:0019717|GO:0030424|GO:0043234|GO:0008092	IPR001050 // Syndecan // 1.9E-79	NA	186357 /// 601665	NA	NA	NP_055469	NM_014654	BM475158	NA	GenBank	Consensus sequence	NA	Homo sapiens	B4DIN4 /// D3DPN2 /// O75056	gb:BM475158 /DB_XREF=gi:18524200 /DB_XREF=AGENCOURT_6477613 /CLONE=IMAGE:5559261 /TID=Hs.158287.1 /CNT=389 /FEA=FLmRNA /TIER=Stack /STK=15 /LL=9672 /UG_GENE=SDC3 /UG=Hs.158287 /UG_TITLE=Syndecan 3 /FL=gb:AF248634.1 gb:NM_014654.3 gb:AK295698.1 /REP_ORG=H. sapiens	NA
11739451_a_at	0.00333892	0.158431	5.93086	4.92174	5.77565	7.7743	8.11055	8.73757	FRMD6	122786	NA	0005737 // cytoplasm // inferred from electronic annotation /// 0005739 // mitochondrion // inferred from direct assay /// 0005856 // cytoskeleton // inferred from electronic annotation /// 0005886 // plasma membrane // inferred from electronic annotation /// 0016020 // membrane // inferred from electronic annotation	NA	chr14:51955818-52197442 (+) // 94.68 // q22.1	NA	41211	This probe set was annotated using the Matching Probes based pipeline to a Entrez Gene identifier using 13 transcripts. // false // Matching Probes // A	NA	BC020521(11),BC029870(11),BX647239(11),ENST00000344768(11),ENST00000356218(11),ENST00000395718(11),ENST00000553556(11),ENST00000554167(11),ENST00000557522(11),NM_001042481(11),NM_001267046(11),NM_001267047(11),NM_152330(11)	Hs.434914	chr14q22.1	52197442	chr14	94.68	51955818	+	NA	ENSG00000139926	NA	FERM domain containing 6	Human Genome PrimeView Array	NA	GO:0005737|GO:0005739|GO:0005856|GO:0005886|GO:0016020	IPR018979 // FERM, N-terminal // 8.1E-18 /// IPR018979 // FERM, N-terminal // 2.5E-17 /// IPR018980 // FERM, C-terminal PH-like domain // 2.6E-18 /// IPR018980 // FERM, C-terminal PH-like domain // 2.7E-18 /// IPR018980 // FERM, C-terminal PH-like domain // 1.4E-18 /// IPR019748 // FERM central domain // 7.6E-20 /// IPR019748 // FERM central domain // 7.8E-20 /// IPR019748 // FERM central domain …	NA	614555	NA	NA	NP_001035946 /// NP_001253975 /// NP_001253976 /// NP_689543	NM_001042481 /// NM_001267046 /// NM_001267047 /// NM_152330	BC029870.1	NA	GenBank	Consensus sequence	NA	Homo sapiens	B2RE19 /// B3KX30 /// G3V2L4 /// G3V3V8 /// G3V4T7 /// G3V517 /// H0YJ19 /// H0YJC1 /// Q5HYC4 /// Q96NE9	gb:BC029870.1 /DB_XREF=gi:20987580 /GEN=FRMD6 /TID=Hs.434914.2 /CNT=162 /FEA=FLmRNA /TIER=FL /STK=1 /LL=122786 /UG=Hs.434914 /DEF=Homo sapiens FERM domain containing 6, mRNA (cDNA clone IMAGE:5171067), complete cds. /PROD=FRMD6 protein /FL=gb:NM_001042481.1 gb:BC029870.1 /REP_ORG=H. sapiens	NA
11716162_at	0.00114887	0.159164	8.79778	8.71894	8.81523	11.3377	11.6515	11.2693	LBH	81606	0006351 // transcription, DNA-dependent // inferred from electronic annotation /// 0006355 // regulation of transcription, DNA-dependent // inferred from electronic annotation /// 0007275 // multicellular organismal development // inferred from electronic annotation /// 0045893 // positive regulation of transcription, DNA-dependent // inferred from electronic annotation	0005634 // nucleus // inferred from electronic annotation /// 0005730 // nucleolus // inferred from direct assay /// 0005737 // cytoplasm // inferred from electronic annotation /// 0043231 // intracellular membrane-bounded organelle // inferred from direct assay	NA	chr2:30454397-30482894 (+) // 96.76 // p23.1	NA	41211	This probe set was annotated using the Matching Probes based pipeline to a Entrez Gene identifier using 6 transcripts. // false // Matching Probes // A	NA	AF110224(10),AF258555(10),BC109376(10),EF025586(10),ENST00000395323(10),NM_030915(10)	Hs.567598	chr2p23.1	30482894	chr2	96.76	30454397	+	NA	ENSG00000213626 /// ENSG00000256261	NA	limb bud and heart development homolog (mouse)	Human Genome PrimeView Array	NA	GO:0006351|GO:0006355|GO:0007275|GO:0045893|GO:0005634|GO:0005730|GO:0005737|GO:0043231	NA	NA	611763	NA	NA	NP_112177	NM_030915	NM_030915.3	NA	GenBank	Consensus sequence	NA	Homo sapiens	B5MBX5 /// B5MC28 /// B5MCM2 /// B5MCP4 /// F8WC18 /// Q53QV2 /// Q7LC25 /// Q8WYI9	gb:NM_030915.3 /DB_XREF=gi:149274623 /GEN=LBH /TID=Hs.567598.1 /CNT=631 /FEA=FLmRNA /TIER=FL+Stack /STK=118 /LL=81606 /UG=Hs.567598 /DEF=Homo sapiens limb bud and heart development homolog (mouse) (LBH), mRNA. /PROD=limb bud and heart development homolog /FL=gb:BC130415.1 gb:AF110224.1 gb:AF258555.1 gb:EF025586.1 gb:BC126434.1 gb:BC109376.1 gb:NM_030915.3 /REP_ORG=H. sapiens	NA
11744550_x_at	0.00401939	0.160364	6.10806	6.91385	6.3868	8.98479	9.2263	9.22467	COX20	116228	NA	0005739 // mitochondrion // inferred from direct assay /// 0005739 // mitochondrion // inferred from electronic annotation /// 0016020 // membrane // inferred from electronic annotation /// 0016021 // integral to membrane // inferred from electronic annotation /// 0031966 // mitochondrial membrane // inferred from electronic annotation	NA	chr1:244998613-245006586 (+) // 90.91 // q44	NA	41211	This probe set was annotated using the Matching Probes based pipeline to a Entrez Gene identifier using 7 transcripts. // false // Matching Probes // A	AF086182 // gb // 2 // Cross Hyb Matching Probes /// AK300760 // gb // 2 // Cross Hyb Matching Probes /// ENST00000366528 // ensembl // 8 // Cross Hyb Matching Probes /// ENST00000391839 // ensembl // 2 // Cross Hyb Matching Probes /// ENST00000498262 // ensembl // 8 // Cross Hyb Matching Probes /// ENST00000366529 // ensembl // 7 // Cross Hyb Matching Probes /// ENST00000452636 // ensembl // 3 /…	AL122072(9),BC018519(9),BC062419(9),BC095486(9),ENST00000411948(11),ENST00000464757(9),NM_198076(11)	Hs.715571	chr1q44	245006586	chr1	90.91	244998613	+	NA	ENSG00000203667	NA	COX20 Cox2 chaperone homolog (S. cerevisiae)	Human Genome PrimeView Array	NA	GO:0005739|GO:0005739|GO:0016020|GO:0016021|GO:0031966	IPR022533 // Cox20/FAM36A // 5.2E-18	NA	614698	NA	NA	NP_932342	NM_198076	BC018519.1	NA	GenBank	Consensus sequence	NA	Homo sapiens	B3KM21 /// B4DUR4 /// Q5RI15	gb:BC018519.1 /DB_XREF=gi:17391227 /GEN=FAM36A /TID=Hs.715571.2 /CNT=30 /FEA=FLmRNA /TIER=FL+Stack /STK=14 /LL=116228 /UG=Hs.715571 /DEF=Homo sapiens family with sequence similarity 36, member A, mRNA (cDNA clone MGC:21581 IMAGE:4476038), complete cds. /PROD=family with sequence similarity 36, member A /FL=gb:BC018519.1 /REP_ORG=H. sapiens	NA
11729703_a_at	0.000601973	0.160421	6.19823	6.02161	5.70937	8.75905	8.53132	8.59101	DBN1	1627	0007015 // actin filament organization // inferred from sequence or structural similarity /// 0007015 // actin filament organization // inferred from electronic annotation /// 0007275 // multicellular organismal development // inferred from electronic annotation /// 0007399 // nervous system development // inferred from electronic annotation /// 0030154 // cell differentiation // inferred from el…	0005622 // intracellular // inferred from electronic annotation /// 0005737 // cytoplasm // non-traceable author statement /// 0005737 // cytoplasm // inferred from electronic annotation /// 0015629 // actin cytoskeleton // inferred from sequence or structural similarity /// 0015629 // actin cytoskeleton // inferred from electronic annotation /// 0015629 // actin cytoskeleton // traceable author …	0003779 // actin binding // non-traceable author statement /// 0003779 // actin binding // inferred from electronic annotation /// 0003779 // actin binding // traceable author statement /// 0005522 // profilin binding // inferred from sequence or structural similarity /// 0005522 // profilin binding // inferred from electronic annotation	chr5:176883612-176900199 (-) // 96.4 // q35.3	NA	41211	This probe set was annotated using the Matching Probes based pipeline to a Entrez Gene identifier using 16 transcripts. // false // Matching Probes // A	NA	AK094125(11),AK295295(11),AL110225(11),BC000283(11),BC007281(11),BC007567(11),D17530(11),ENST00000292385(11),ENST00000309007(11),ENST00000393563(11),ENST00000393565(11),ENST00000472831(11),ENST00000512501(11),NM_004395(11),NM_080881(11),U00802(11)	Hs.130316	chr5q35.3	176900199	chr5	96.4	176883612	-	NA	ENSG00000113758	NA	drebrin 1	Human Genome PrimeView Array	NA	GO:0007015|GO:0007015|GO:0007275|GO:0007399|GO:0030154|GO:0048168|GO:0048699|GO:0050773|GO:0061351|GO:0005622|GO:0005737|GO:0005737|GO:0015629|GO:0015629|GO:0015629|GO:0030425|GO:0042641|GO:0003779|GO:0003779|GO:0003779|GO:0005522|GO:0005522	IPR002108 // Actin-binding, cofilin/tropomyosin type // 4.4E-24 /// IPR002108 // Actin-binding, cofilin/tropomyosin type // 5.8E-21 /// IPR002108 // Actin-binding, cofilin/tropomyosin type // 4.9E-24	NA	126660	NA	NA	NP_004386 /// NP_543157	NM_004395 /// NM_080881	CX788273	NA	GenBank	Consensus sequence	NA	Homo sapiens	A8MV58 /// B3KSQ7 /// B7Z2Z0 /// D6R9Q9 /// F8W9Z3 /// Q16643	gb:CX788273 /DB_XREF=gi:58305063 /DB_XREF=HESC3_96_A10.g1_A036 /CLONE=IMAGE:7484470 /TID=Hs.130316.1 /CNT=115 /FEA=FLmRNA /TIER=Stack /STK=10 /LL=1627 /UG_GENE=DBN1 /UG=Hs.130316 /UG_TITLE=Drebrin 1 /FL=gb:NM_080881.2 /REP_ORG=H. sapiens	NA
11718158_a_at	0.00274953	0.160481	5.35668	4.8881	4.55498	7.43554	7.59083	7.78418	NMI	9111	0006366 // transcription from RNA polymerase II promoter // traceable author statement /// 0006954 // inflammatory response // traceable author statement /// 0007259 // JAK-STAT cascade // traceable author statement	0005634 // nucleus // inferred from direct assay /// 0005730 // nucleolus // inferred from direct assay /// 0005737 // cytoplasm // inferred from direct assay /// 0005737 // cytoplasm // inferred from electronic annotation /// 0005737 // cytoplasm // traceable author statement	0000166 // nucleotide binding // inferred from electronic annotation /// 0003712 // transcription cofactor activity // traceable author statement /// 0005515 // protein binding // inferred from physical interaction	chr2:152126978-152146571 (-) // 98.12 // q23.3	NA	41211	This probe set was annotated using the Matching Probes based pipeline to a Entrez Gene identifier using 7 transcripts. // false // Matching Probes // A	NA	AB451305(11),AK291548(11),BC001268(11),BC021987(11),ENST00000243346(11),NM_004688(11),U32849(11)	Hs.54483	chr2q23	152146571	chr2	98.12	152126978	-	NA	ENSG00000123609	NA	N-myc (and STAT) interactor	Human Genome PrimeView Array	NA	GO:0006366|GO:0006954|GO:0007259|GO:0005634|GO:0005730|GO:0005737|GO:0005737|GO:0005737|GO:0000166|GO:0003712|GO:0005515	IPR009909 // Nmi/IFP 35 // 1.2E-49 /// IPR009909 // Nmi/IFP 35 // 3.3E-17 /// IPR009938 // Interferon induced 35kDa, N-terminal // 4.8E-42	NA	603525	NA	NA	NP_004679	NM_004688	NM_004688.2	NA	GenBank	Consensus sequence	NA	Homo sapiens	A4UCT9 /// A8K683 /// B4DQD4 /// C9JW17 /// Q13287 /// Q8WTW2	gb:NM_004688.2 /DB_XREF=gi:188219598 /GEN=NMI /TID=Hs.54483.1 /CNT=116 /FEA=FLmRNA /TIER=FL+Stack /STK=67 /LL=9111 /UG=Hs.54483 /DEF=Homo sapiens N-myc (and STAT) interactor (NMI), mRNA. /PROD=N-myc and STAT interactor /FL=gb:NM_004688.2 gb:BC021987.2 gb:AB451305.1 gb:BC001268.1 gb:AK291548.1 gb:U32849.1 /REP_ORG=H. sapiens	NA
11722993_x_at	0.000576424	0.161831	8.0885	7.60595	7.86895	10.3624	10.5348	10.5797	PLIN3	10226	0006810 // transport // inferred from electronic annotation /// 0016192 // vesicle-mediated transport // traceable author statement	0005737 // cytoplasm // inferred from direct assay /// 0005737 // cytoplasm // inferred from electronic annotation /// 0005737 // cytoplasm // traceable author statement /// 0005768 // endosome // traceable author statement /// 0005768 // endosome // inferred from electronic annotation /// 0005794 // Golgi apparatus // traceable author statement /// 0005811 // lipid particle // inferred from dire…	0005515 // protein binding // inferred from physical interaction	chr19:4838347-4867780 (-) // 80.68 // p13.3	NA	41211	This probe set was annotated using the Matching Probes based pipeline to a Entrez Gene identifier using 12 transcripts. // false // Matching Probes // A	AF226731 // gb // 1 // Cross Hyb Matching Probes /// AK291104 // gb // 8 // Cross Hyb Matching Probes	AF051314(11),AF051315(10),AF055574(10),AF057140(10),BC001590(10),BC005818(10),BC007566(10),BC019278(10),ENST00000221957(10),NM_001164189(10),NM_001164194(10),NM_005817(10)	Hs.140452	chr19p13.3	4867780	chr19	80.68	4838347	-	NA	ENSG00000105355	NA	perilipin 3	Human Genome PrimeView Array	NA	GO:0006810|GO:0016192|GO:0005737|GO:0005737|GO:0005737|GO:0005768|GO:0005768|GO:0005794|GO:0005811|GO:0005811|GO:0010008|GO:0016020|GO:0043231|GO:0005515	IPR004279 // Perilipin // 6.3E-161	NA	602702	NA	NA	NP_001157661 /// NP_001157666 /// NP_005808	NM_001164189 /// NM_001164194 /// NM_005817	AF057140.1	NA	GenBank	Consensus sequence	NA	Homo sapiens	O60664	gb:AF057140.1 /DB_XREF=gi:3095185 /GEN=TIP47 /TID=Hs.140452.1 /CNT=781 /FEA=FLmRNA /TIER=FL+Stack /STK=30 /LL=10226 /UG=Hs.140452 /DEF=Homo sapiens cargo selection protein TIP47 (TIP47) mRNA, complete cds. /PROD=cargo selection protein TIP47 /FL=gb:AF057140.1 gb:BC005818.2 gb:BC007566.1 gb:BC001590.2 gb:NM_005817.3 gb:BC019278.1 gb:AF055574.1 gb:AF051315.1 gb:AF051314.1 gb:BT007235.1 gb:AK291104.…	NA
11743681_at	1.55308e-05	0.162683	9.15384	9.11906	9.23051	11.8154	11.7686	11.7809	S100A16	140576	0051592 // response to calcium ion // inferred from electronic annotation	0005634 // nucleus // inferred from electronic annotation /// 0005730 // nucleolus // inferred from direct assay /// 0005730 // nucleolus // inferred from electronic annotation /// 0005737 // cytoplasm // inferred from direct assay /// 0005737 // cytoplasm // inferred from electronic annotation /// 0005829 // cytosol // inferred from direct assay /// 0005886 // plasma membrane // inferred from di…	0005509 // calcium ion binding // inferred from direct assay /// 0005509 // calcium ion binding // inferred from electronic annotation /// 0042803 // protein homodimerization activity // inferred from physical interaction /// 0042803 // protein homodimerization activity // inferred from electronic annotation /// 0046872 // metal ion binding // inferred from electronic annotation	chr1:153579361-153585646 (-) // 78.99 // q21.3	NA	41211	This probe set was annotated using the Matching Probes based pipeline to a Entrez Gene identifier using 9 transcripts. // false // Matching Probes // A	NA	AY762098(11),BC010541(11),BC019099(11),BC095462(11),ENST00000368703(11),ENST00000368704(11),ENST00000368705(11),ENST00000368706(11),NM_080388(11)	Hs.515714	chr1q21	153585646	chr1	78.99	153579361	-	NA	ENSG00000188643	NA	S100 calcium binding protein A16	Human Genome PrimeView Array	NA	GO:0051592|GO:0005634|GO:0005730|GO:0005730|GO:0005737|GO:0005737|GO:0005829|GO:0005886|GO:0005509|GO:0005509|GO:0042803|GO:0042803|GO:0046872	IPR013787 // S100/CaBP-9k-type, calcium binding, subdomain // 3.2E-9	NA	NA	NA	NA	NP_525127	NM_080388	BX358392	NA	GenBank	Consensus sequence	NA	Homo sapiens	Q96FQ6	gb:BX358392 /DB_XREF=gi:30382248 /DB_XREF=BX358392 /CLONE=CS0DI037YG12 /TID=Hs.515714.1 /CNT=208 /FEA=FLmRNA /TIER=Stack /STK=12 /LL=140576 /UG_GENE=S100A16 /UG=Hs.515714 /UG_TITLE=S100 calcium binding protein A16 /FL=gb:BC010541.1 gb:NM_080388.1 gb:BC019099.1 gb:AY762098.1 gb:BC095462.1 /REP_ORG=H. sapiens	NA
11749335_x_at	0.00101406	0.163636	6.49664	6.9581	6.67688	9.61047	9.39802	8.90858	LIMS2	55679	0034329 // cell junction assembly // traceable author statement	0005634 // nucleus // inferred from electronic annotation /// 0005829 // cytosol // traceable author statement /// 0005886 // plasma membrane // inferred from electronic annotation /// 0005925 // focal adhesion // inferred from electronic annotation /// 0016020 // membrane // inferred from electronic annotation /// 0030054 // cell junction // inferred from electronic annotation	0008270 // zinc ion binding // inferred from electronic annotation /// 0046872 // metal ion binding // inferred from electronic annotation	chr2:128396002-128397978 (-) // 83.95 // q14.3	NA	41211	This probe set was annotated using the Matching Probes based pipeline to a Entrez Gene identifier using 38 transcripts. // false // Matching Probes // A	ENST00000410038 // ensembl // 8 // Cross Hyb Matching Probes	AF520987(11),AF527764(11),AF527765(11),AF527766(11),AF527767(11),AF527768(11),AF527769(11),AF527770(11),AK055363(11),AK091652(11),AK093692(11),AK094954(10),AK095790(11),AK123014(11),BC001370(11),BC065816(11),ENST00000324938(11),ENST00000342067(11),ENST00000355119(11),ENST00000409286(11),ENST00000409455(11),ENST00000409754(11),ENST00000409808(11),ENST00000410011(11),ENST00000410109(11),ENST0000042…	Hs.469881	chr2q14.3	128397978	chr2	83.95	128396002	-	NA	ENSG00000072163	NA	LIM and senescent cell antigen-like domains 2	Human Genome PrimeView Array	NA	GO:0034329|GO:0005634|GO:0005829|GO:0005886|GO:0005925|GO:0016020|GO:0030054|GO:0008270|GO:0046872	IPR001781 // Zinc finger, LIM-type // 3.3E-10 /// IPR001781 // Zinc finger, LIM-type // 2.5E-15 /// IPR001781 // Zinc finger, LIM-type // 7.0E-12 /// IPR001781 // Zinc finger, LIM-type // 5.1E-19 /// IPR001781 // Zinc finger, LIM-type // 3.2E-15 /// IPR001781 // Zinc finger, LIM-type // 1.2E-18 /// IPR001781 // Zinc finger, LIM-type // 1.5E-15 /// IPR001781 // Zinc finger, LIM-type // 7.5E-14 ///…	NA	607908	NA	NA	NP_001129509 /// NP_001154875 /// NP_001154876 /// NP_001243471 /// NP_060450	NM_001136037 /// NM_001161403 /// NM_001161404 /// NM_001256542 /// NM_017980 /// NR_027823	BC001370.2	NA	GenBank	Consensus sequence	NA	Homo sapiens	A0PJ44 /// B3KNZ3 /// B4DMV1 /// C9JHB2 /// E7ENJ8 /// F5H6E6 /// F8WEF3 /// H0Y592 /// Q7Z4I2 /// Q7Z4I3 /// Q7Z4I4 /// Q7Z4I5 /// Q7Z4I7 /// Q9BV95 /// Q9H058 /// Q9NWG2	gb:BC001370.2 /DB_XREF=gi:33989049 /GEN=LIMS2 /TID=Hs.469881.10 /CNT=4 /FEA=FLmRNA /TIER=FL /STK=1 /LL=55679 /UG=Hs.469881 /DEF=Homo sapiens LIM and senescent cell antigen-like domains 2, mRNA (cDNA clone IMAGE:3051392), complete cds. /PROD=LIMS2 protein /FL=gb:BC001370.2 /REP_ORG=H. sapiens	NA
11716654_a_at	0.000859594	0.163906	5.95957	6.38265	6.51146	8.51935	8.86677	9.25642	EML4	27436	0007017 // microtubule-based process // non-traceable author statement /// 0007067 // mitosis // non-traceable author statement	0005737 // cytoplasm // non-traceable author statement /// 0005737 // cytoplasm // inferred from electronic annotation /// 0005856 // cytoskeleton // inferred from electronic annotation /// 0005874 // microtubule // inferred from electronic annotation	NA	chr2:42396492-42560624 (+) // 98.36 // p21	NA	41211	This probe set was annotated using the Matching Probes based pipeline to a Entrez Gene identifier using 7 transcripts. // false // Matching Probes // A	AK126362 // gb // 11 // Negative Strand Matching Probes	AF177377(11),BC008685(11),BX647731(11),ENST00000318522(11),ENST00000406175(11),NM_001145076(11),NM_019063(11)	Hs.593614	chr2p21	42560624	chr2	98.36	42396492	+	NA	ENSG00000143924	NA	echinoderm microtubule associated protein like 4	Human Genome PrimeView Array	NA	GO:0007017|GO:0007067|GO:0005737|GO:0005737|GO:0005856|GO:0005874	IPR001680 // WD40 repeat // 4.9E-6 /// IPR001680 // WD40 repeat // 9.9E-5 /// IPR001680 // WD40 repeat // 1.0E-7 /// IPR001680 // WD40 repeat // 3.3E-4 /// IPR001680 // WD40 repeat // 7.4E-9 /// IPR001680 // WD40 repeat // 1.8E-7 /// IPR005108 // HELP // 1.0E-39	NA	607442	NA	NA	NP_001138548 /// NP_061936	NM_001145076 /// NM_019063	NM_019063.3	NA	GenBank	Consensus sequence	NA	Homo sapiens	A6H8Y6 /// B4DIT9 /// B5MBZ0 /// B5MCW9 /// F1AHJ1 /// F2Z2B5 /// Q96HE3 /// Q9HC35	gb:NM_019063.3 /DB_XREF=gi:223029508 /GEN=EML4 /TID=Hs.593614.1 /CNT=358 /FEA=FLmRNA /TIER=FL+Stack /STK=98 /LL=27436 /UG=Hs.593614 /DEF=Homo sapiens echinoderm microtubule associated protein like 4 (EML4), transcript variant 1, mRNA. /PROD=echinoderm microtubule associated protein like 4isoform a /FL=gb:BC008685.1 gb:BC140845.1 gb:NM_019063.3 gb:AF177377.2 /REP_ORG=H. sapiens	NA
11744954_x_at	0.0015973	0.163959	10.4976	10.2071	10.4711	12.6209	13.0249	13.295	ANXA1	301	0001776 // leukocyte homeostasis // inferred from mutant phenotype /// 0002674 // negative regulation of acute inflammatory response // inferred from electronic annotation /// 0006629 // lipid metabolic process // traceable author statement /// 0006916 // anti-apoptosis // traceable author statement /// 0006928 // cellular component movement // traceable author statement /// 0006954 // inflammato…	0001533 // cornified envelope // inferred from direct assay /// 0005576 // extracellular region // traceable author statement /// 0005615 // extracellular space // inferred from electronic annotation /// 0005625 // soluble fraction // inferred from direct assay /// 0005634 // nucleus // inferred from electronic annotation /// 0005737 // cytoplasm // traceable author statement /// 0005737 // cytop…	0003697 // single-stranded DNA binding // inferred from electronic annotation /// 0003727 // single-stranded RNA binding // inferred from electronic annotation /// 0004859 // phospholipase inhibitor activity // inferred from electronic annotation /// 0004859 // phospholipase inhibitor activity // traceable author statement /// 0005102 // receptor binding // traceable author statement /// 0005198 …	chr9:75766780-75785307 (+) // 85.79 // q21.13	NA	41211	This probe set was annotated using the Matching Probes based pipeline to a Entrez Gene identifier using 9 transcripts. // false // Matching Probes // A	AB451274 // gb // 6 // Cross Hyb Matching Probes /// BT019896 // gb // 6 // Cross Hyb Matching Probes /// BT019916 // gb // 6 // Cross Hyb Matching Probes /// BT019917 // gb // 6 // Cross Hyb Matching Probes /// CR407684 // gb // 6 // Cross Hyb Matching Probes /// GENSCAN00000029015 // ensembl // 4 // Cross Hyb Matching Probes	AK074480(10),BC001275(10),BC018683(11),BC034157(11),BC035993(10),ENST00000257497(10),ENST00000376911(10),ENST00000491192(11),NM_000700(10)	Hs.494173	chr9q21.13	75785307	chr9	85.79	75766780	+	NA	ENSG00000135046	NA	annexin A1	Human Genome PrimeView Array	NA	GO:0001776|GO:0002674|GO:0006629|GO:0006916|GO:0006928|GO:0006954|GO:0007049|GO:0007165|GO:0007165|GO:0007166|GO:0007166|GO:0009725|GO:0010165|GO:0014070|GO:0018149|GO:0030073|GO:0030216|GO:0031018|GO:0031340|GO:0031394|GO:0031960|GO:0032355|GO:0042063|GO:0042127|GO:0042493|GO:0043065|GO:0043066|GO:0043434|GO:0046632|GO:0046632|GO:0050482|GO:0050709|GO:0051384|GO:0060206|GO:0070301|GO:0070365|GO:…	IPR018502 // Annexin repeat // 1.2E-24 /// IPR018502 // Annexin repeat // 1.4E-29 /// IPR018502 // Annexin repeat // 1.7E-24 /// IPR018502 // Annexin repeat // 3.3E-29	NA	151690	Prostaglandin_synthesis_regulation // GenMAPP	NA	NP_000691	NM_000700	BC034157.1	NA	GenBank	Consensus sequence	NA	Homo sapiens	B4DL19 /// B5BU38 /// P04083 /// Q05BR2 /// Q5T3N0 /// Q5T3N1 /// Q5TZZ9	gb:BC034157.1 /DB_XREF=gi:21707657 /GEN=ANXA1 /TID=Hs.494173.2 /CNT=12 /FEA=FLmRNA /TIER=FL /STK=4 /LL=301 /UG=Hs.494173 /DEF=Homo sapiens annexin A1, mRNA (cDNA clone IMAGE:4733055), complete cds. /PROD=ANXA1 protein /FL=gb:BC034157.1 gb:AK296808.1 /REP_ORG=H. sapiens	NA
11723699_s_at	0.000258844	0.164453	4.28672	4.01273	4.31164	6.52796	6.86411	7.00914	OAS3	4940	0006139 // nucleobase-containing compound metabolic process // traceable author statement /// 0006955 // immune response // inferred from electronic annotation /// 0009615 // response to virus // inferred from direct assay /// 0019221 // cytokine-mediated signaling pathway // traceable author statement /// 0045071 // negative regulation of viral genome replication // inferred from direct assay //…	0005737 // cytoplasm // inferred from direct assay /// 0005792 // microsome // traceable author statement /// 0005829 // cytosol // traceable author statement	0000166 // nucleotide binding // inferred from electronic annotation /// 0001730 // 2'-5'-oligoadenylate synthetase activity // inferred from direct assay /// 0003723 // RNA binding // inferred from electronic annotation /// 0003725 // double-stranded RNA binding // inferred from direct assay /// 0005524 // ATP binding // inferred from direct assay /// 0005524 // ATP binding // inferred from elec…	chr12:113376156-113410718 (+) // 77.06 // q24.13	NA	41211	This probe set was annotated using the Matching Probes based pipeline to a Entrez Gene identifier using 3 transcripts. // false // Matching Probes // A	NA	AB044545(11),ENST00000228928(11),NM_006187(11)	Hs.528634	chr12q24.2	113410718	chr12	77.06	113376156	+	NA	ENSG00000111331	NA	2'-5'-oligoadenylate synthetase 3, 100kDa	Human Genome PrimeView Array	NA	GO:0006139|GO:0006955|GO:0009615|GO:0019221|GO:0045071|GO:0051607|GO:0060333|GO:0060337|GO:0060700|GO:0005737|GO:0005792|GO:0005829|GO:0000166|GO:0001730|GO:0003723|GO:0003725|GO:0005524|GO:0005524|GO:0016740|GO:0016779|GO:0046872	IPR002934 // Nucleotidyl transferase domain // 1.1E-10 /// IPR018952 // 2'-5'-oligoadenylate synthetase 1, domain 2/C-terminal // 3.5E-79 /// IPR018952 // 2'-5'-oligoadenylate synthetase 1, domain 2/C-terminal // 2.9E-75 /// IPR018952 // 2'-5'-oligoadenylate synthetase 1, domain 2/C-terminal // 8.0E-81	NA	603351	NA	NA	NP_006178	NM_006187	NM_006187.2	NA	GenBank	Consensus sequence	NA	Homo sapiens	A8KA84 /// F5GWB8 /// F8VS35 /// F8VW22 /// F8VWK9 /// H0YHL3 /// Q9Y6K5	gb:NM_006187.2 /DB_XREF=gi:45007006 /GEN=OAS3 /TID=Hs.528634.1 /CNT=278 /FEA=FLmRNA /TIER=FL+Stack /STK=27 /LL=4940 /UG=Hs.528634 /DEF=Homo sapiens 2-5-oligoadenylate synthetase 3, 100kDa (OAS3), mRNA. /PROD=2-5oligoadenylate synthetase 3 /FL=gb:AB044545.1 gb:AF063613.1 gb:NM_006187.2 gb:BC113746.1 gb:AK292949.1 /REP_ORG=H. sapiens	NA
11740311_at	0.00898511	0.164678	4.0229	4.57643	4.44511	6.90073	6.25648	7.49126	HAS2	3037	0001822 // kidney development // inferred from sequence or structural similarity /// 0008284 // positive regulation of cell proliferation // inferred from mutant phenotype /// 0030213 // hyaluronan biosynthetic process // inferred from direct assay /// 0030213 // hyaluronan biosynthetic process // inferred from electronic annotation /// 0030213 // hyaluronan biosynthetic process // inferred from …	0005624 // membrane fraction // inferred from direct assay /// 0005625 // soluble fraction // inferred from direct assay /// 0005887 // integral to plasma membrane // inferred from direct assay /// 0005887 // integral to plasma membrane // traceable author statement /// 0016020 // membrane // inferred from electronic annotation /// 0016021 // integral to membrane // inferred from electronic annot…	0016740 // transferase activity // inferred from electronic annotation /// 0016757 // transferase activity, transferring glycosyl groups // inferred from electronic annotation /// 0016758 // transferase activity, transferring hexosyl groups // inferred from electronic annotation /// 0050501 // hyaluronan synthase activity // inferred from mutant phenotype /// 0050501 // hyaluronan synthase activi…	chr8:122625149-122653659 (-) // 96.22 // q24.13	NA	41211	This probe set was annotated using the Matching Probes based pipeline to a Entrez Gene identifier using 6 transcripts. // false // Matching Probes // A	NA	BC069353(11),BC109071(11),BC109072(11),ENST00000303924(11),NM_005328(11),U54804(11)	Hs.159226	chr8q24.12	122653659	chr8	96.22	122625149	-	EC:2.4.1.212	ENSG00000170961	NA	hyaluronan synthase 2	Human Genome PrimeView Array	NA	GO:0001822|GO:0008284|GO:0030213|GO:0030213|GO:0030213|GO:0030213|GO:0035810|GO:0036120|GO:0070295|GO:0071347|GO:0071356|GO:0071498|GO:1900625|GO:2000147|GO:0005624|GO:0005625|GO:0005887|GO:0005887|GO:0016020|GO:0016021|GO:0016740|GO:0016757|GO:0016758|GO:0050501|GO:0050501|GO:0050501	IPR004835 // Fungal chitin synthase // 5.8E-19	NA	601636	NA	NA	NP_005319	NM_005328	BC069353.1	NA	GenBank	Consensus sequence	NA	Homo sapiens	B4DN16 /// E7ETI9 /// Q92819	gb:BC069353.1 /DB_XREF=gi:46854836 /GEN=HAS2 /TID=Hs.159226.1 /CNT=37 /FEA=FLmRNA /TIER=FL /STK=1 /LL=3037 /UG=Hs.159226 /DEF=Homo sapiens hyaluronan synthase 2, mRNA (cDNA clone MGC:97112 IMAGE:7262337), complete cds. /PROD=hyaluronan synthase 2 /FL=gb:BC109071.1 gb:BC109072.1 gb:NM_005328.2 gb:BC069353.1 gb:U54804.1 /REP_ORG=H. sapiens	NA
11755235_a_at	0.00206462	0.16495	4.66087	5.20424	5.34626	7.58247	7.61899	7.87793	FAR2	55711	0006629 // lipid metabolic process // inferred from electronic annotation /// 0008610 // lipid biosynthetic process // inferred from electronic annotation /// 0008611 // ether lipid biosynthetic process // traceable author statement /// 0044255 // cellular lipid metabolic process // traceable author statement /// 0044281 // small molecule metabolic process // traceable author statement /// 005511…	0005777 // peroxisome // inferred from electronic annotation /// 0005778 // peroxisomal membrane // inferred from electronic annotation /// 0005782 // peroxisomal matrix // traceable author statement /// 0005783 // endoplasmic reticulum // inferred from electronic annotation /// 0005789 // endoplasmic reticulum membrane // inferred from electronic annotation /// 0016020 // membrane // inferred fr…	0000166 // nucleotide binding // inferred from electronic annotation /// 0016491 // oxidoreductase activity // inferred from electronic annotation /// 0016620 // oxidoreductase activity, acting on the aldehyde or oxo group of donors, NAD or NADP as acceptor // inferred from electronic annotation /// 0050062 // long-chain-fatty-acyl-CoA reductase activity // inferred from electronic annotation	chr12:29376689-29487005 (+) // 98.49 // p11.22	NA	41211	This probe set was annotated using the Matching Probes based pipeline to a Entrez Gene identifier using 8 transcripts. // false // Matching Probes // A	GENSCAN00000004212 // ensembl // 4 // Cross Hyb Matching Probes /// ENST00000551193 // ensembl // 4 // Cross Hyb Matching Probes	AK001324(11),AK001927(11),BC022267(11),ENST00000182377(11),ENST00000536681(11),ENST00000547116(11),ENST00000547759(9),NM_018099(11)	Hs.719237	chr12p11.22	29487005	chr12	98.49	29376689	+	EC:1.2.1.n2	ENSG00000064763	NA	fatty acyl CoA reductase 2	Human Genome PrimeView Array	NA	GO:0006629|GO:0008610|GO:0008611|GO:0044255|GO:0044281|GO:0055114|GO:0005777|GO:0005778|GO:0005782|GO:0005783|GO:0005789|GO:0016020|GO:0016021|GO:0000166|GO:0016491|GO:0016620|GO:0050062	IPR001509 // NAD-dependent epimerase/dehydratase // 1.6E-11 /// IPR002225 // 3-beta hydroxysteroid dehydrogenase/isomerase // 3.7E-8 /// IPR003869 // Polysaccharide biosynthesis protein CapD-like // 1.1E-8 /// IPR013120 // Male sterility, NAD-binding // 1.4E-75 /// IPR013120 // Male sterility, NAD-binding // 4.0E-49	NA	NA	NA	NA	NP_060569	NM_018099	AK129857.1	NA	GenBank	Consensus sequence	NA	Homo sapiens	B2RBI0 /// F8VPF2 /// F8VV73 /// F8VX60 /// H0YHP1 /// H0YIE0 /// Q96K12 /// Q9NUX8	gb:AK129857.1 /DB_XREF=gi:34526481 /TID=Hs.719237.3 /CNT=4 /FEA=mRNA /TIER=ConsEnd /STK=0 /LL=55711 /UG_GENE=FAR2 /UG=Hs.719237 /UG_TITLE=Fatty acyl CoA reductase 2 /DEF=Homo sapiens cDNA FLJ26347 fis, clone HRT04242. /REP_ORG=H. sapiens	NA
11715562_x_at	0.00382292	0.166664	5.05303	5.78315	6.14746	8.3847	8.66746	7.74222	LOC100652751	100652751 /// 100653313 /// 6319	0006629 // lipid metabolic process // inferred from electronic annotation /// 0006633 // fatty acid biosynthetic process // inferred from electronic annotation /// 0008610 // lipid biosynthetic process // inferred from electronic annotation /// 0055114 // oxidation-reduction process // inferred from electronic annotation	0005783 // endoplasmic reticulum // inferred from direct assay /// 0005783 // endoplasmic reticulum // inferred from electronic annotation /// 0005789 // endoplasmic reticulum membrane // inferred from electronic annotation /// 0016020 // membrane // inferred from electronic annotation /// 0016021 // integral to membrane // inferred from electronic annotation	0004768 // stearoyl-CoA 9-desaturase activity // inferred from electronic annotation /// 0004768 // stearoyl-CoA 9-desaturase activity // traceable author statement /// 0005506 // iron ion binding // inferred from electronic annotation /// 0016491 // oxidoreductase activity // inferred from electronic annotation /// 0016717 // oxidoreductase activity, acting on paired donors, with oxidation of a …	chr10:102106273-102124581 (+) // 91.04 // q24.31	NA	41211	This probe set was annotated using the Matching Probes based pipeline to a Entrez Gene identifier using 7 transcripts. // true // Matching Probes // A	NA	AB032261(10),AF097514(11),AF109362(11),ENST00000370355(11),ENST00000537595(11),NM_005063(11)	Hs.558396	chr10q24.31	102124581	chr10	91.04	102106273	+	EC:1.14.19.1	ENSG00000099194 /// ENSG00000256545	NA	uncharacterized LOC100652751 /// uncharacterized LOC100653313 /// stearoyl-CoA desaturase (delta-9-desaturase)	Human Genome PrimeView Array	NA	GO:0006629|GO:0006633|GO:0008610|GO:0055114|GO:0005783|GO:0005783|GO:0005789|GO:0016020|GO:0016021|GO:0004768|GO:0004768|GO:0005506|GO:0016491|GO:0016717	IPR005804 // Fatty acid desaturase, type 1 // 3.4E-15	NA	604031	Fatty_Acid_Synthesis // GenMAPP	NA	NP_005054	NM_005063 /// XR_132792 /// XR_132948	BM563260	NA	GenBank	Consensus sequence	NA	Homo sapiens	O00767 /// Q59GX7	gb:BM563260 /DB_XREF=gi:18810030 /DB_XREF=AGENCOURT_6589655 /CLONE=IMAGE:5441566 /TID=Hs.558396.1 /CNT=2858 /FEA=FLmRNA /TIER=Stack /STK=9 /LL=6319 /UG_GENE=SCD /UG=Hs.558396 /UG_TITLE=Stearoyl-CoA desaturase (delta-9-desaturase) /FL=gb:AF109362.1 gb:NM_005063.4 gb:BC005807.2 gb:BC062303.1 gb:AF097514.1 gb:AB032261.1 /REP_ORG=H. sapiens	NA
11718140_a_at	0.00246136	0.166746	7.95704	7.63708	7.36845	10.2115	10.352	10.2074	EMP3	2014	0008285 // negative regulation of cell proliferation // traceable author statement /// 0016049 // cell growth // inferred from electronic annotation	0016020 // membrane // inferred from electronic annotation /// 0016021 // integral to membrane // inferred from electronic annotation	NA	chr19:48828622-48833798 (+) // 64.21 // q13.33	NA	41211	This probe set was annotated using the Matching Probes based pipeline to a Entrez Gene identifier using 8 transcripts. // false // Matching Probes // A	NA	BC009718(10),BT007124(10),CR456871(11),CR541955(11),ENST00000270221(11),NM_001425(11),U52101(11),U87947(11)	Hs.9999	chr19q13.3	48833798	chr19	64.21	48828622	+	NA	ENSG00000142227	NA	epithelial membrane protein 3	Human Genome PrimeView Array	NA	GO:0008285|GO:0016049|GO:0016020|GO:0016021	IPR004031 // PMP-22/EMP/MP20/Claudin // 1.1E-51	NA	602335	NA	NA	NP_001416	NM_001425	NM_001425.2	NA	GenBank	Consensus sequence	NA	Homo sapiens	P54852 /// Q6IBD3	gb:NM_001425.2 /DB_XREF=gi:168693626 /GEN=EMP3 /TID=Hs.9999.1 /CNT=131 /FEA=FLmRNA /TIER=FL+Stack /STK=67 /LL=2014 /UG=Hs.9999 /DEF=Homo sapiens epithelial membrane protein 3 (EMP3), mRNA. /PROD=epithelial membrane protein 3 /FL=gb:CR541955.1 gb:NM_001425.2 gb:BC009718.1 gb:CR456871.1 gb:U52101.1 gb:U87947.1 gb:BT007124.1 /REP_ORG=H. sapiens	NA
11726504_at	0.00438665	0.171262	5.07953	5.49032	4.79707	7.04223	7.74287	8.10973	PGBD3	267004	NA	NA	NA	chr10:50723150-50741024 (-) // 93.44 // q11.23	NA	41211	This probe set was annotated using the Matching Probes based pipeline to a Entrez Gene identifier using 10 transcripts. // false // Matching Probes // A	ENST00000422539 // ensembl // 1 // Cross Hyb Matching Probes	AK291018(11),AL133084(11),BC028954(11),BC034479(11),BC063690(11),ENST00000374127(11),ENST00000447839(11),ENST00000508005(9),ENST00000515869(11),NM_170753(11)	Hs.654449	chr10q11	50741024	chr10	93.44	50723150	-	NA	ENSG00000243251 /// ENSG00000258838	NA	piggyBac transposable element derived 3	Human Genome PrimeView Array	NA	NA	NA	NA	NA	NA	NA	NP_736609	NM_170753	NM_170753.1	NA	GenBank	Consensus sequence	NA	Homo sapiens	A8K4Q3 /// E7EV46 /// Q8N328 /// Q9UIW3	gb:NM_170753.1 /DB_XREF=gi:25777743 /GEN=PGBD3 /TID=Hs.654449.1 /CNT=41 /FEA=FLmRNA /TIER=FL+Stack /STK=18 /LL=2074 /UG=Hs.654449 /DEF=Homo sapiens piggyBac transposable element derived 3 (PGBD3), mRNA. /PROD=hypothetical protein LOC267004 /FL=gb:BC063690.1 gb:AK291018.1 gb:BC034479.1 gb:BC028954.1 gb:NM_170753.1 /REP_ORG=H. sapiens	NA
11743546_a_at	0.00194045	0.171462	7.18433	6.70478	7.59516	9.32126	9.66992	10.1422	MYO1B	4430	0030048 // actin filament-based movement // inferred from sequence or structural similarity /// 0051017 // actin filament bundle assembly // inferred from sequence or structural similarity	0005737 // cytoplasm // inferred from sequence or structural similarity /// 0005886 // plasma membrane // inferred from sequence or structural similarity /// 0005903 // brush border // inferred from sequence or structural similarity /// 0005903 // brush border // inferred from electronic annotation /// 0016459 // myosin complex // inferred from electronic annotation /// 0030175 // filopodium // i…	0000146 // microfilament motor activity // inferred from sequence or structural similarity /// 0000166 // nucleotide binding // inferred from electronic annotation /// 0003774 // motor activity // inferred from electronic annotation /// 0003779 // actin binding // inferred from electronic annotation /// 0005516 // calmodulin binding // inferred from electronic annotation /// 0005524 // ATP bindin…	chr2:192110125-192290102 (+) // 96.44 // q32.3	NA	41211	This probe set was annotated using the Matching Probes based pipeline to a Entrez Gene identifier using 11 transcripts. // false // Matching Probes // A	GENSCAN00000031597 // ensembl // 8 // Cross Hyb Matching Probes /// ENST00000427152 // ensembl // 5 // Cross Hyb Matching Probes	AB290176(11),BC053558(11),ENST00000304164(11),ENST00000339514(11),ENST00000392316(11),ENST00000392318(11),ENST00000439065(11),ENST00000490069(11),NM_001130158(11),NM_001161819(11),NM_012223(11)	Hs.439620	chr2q12-q34	192290102	chr2	96.44	192110125	+	NA	ENSG00000128641	NA	myosin IB	Human Genome PrimeView Array	NA	GO:0030048|GO:0051017|GO:0005737|GO:0005886|GO:0005903|GO:0005903|GO:0016459|GO:0030175|GO:0071944|GO:0000146|GO:0000166|GO:0003774|GO:0003779|GO:0005516|GO:0005524|GO:0005524|GO:0005546|GO:0005547	IPR000048 // IQ motif, EF-hand binding site // 4.3E-7 /// IPR000048 // IQ motif, EF-hand binding site // 3.6E-8 /// IPR000048 // IQ motif, EF-hand binding site // 4.6E-7 /// IPR000048 // IQ motif, EF-hand binding site // 3.8E-8 /// IPR000048 // IQ motif, EF-hand binding site // 4.4E-7 /// IPR000048 // IQ motif, EF-hand binding site // 3.7E-8 /// IPR000048 // IQ motif, EF-hand binding site // 7.0E…	NA	606537	NA	NA	NP_001123630 /// NP_001155291 /// NP_036355	NM_001130158 /// NM_001161819 /// NM_012223	BF215996	NA	GenBank	Consensus sequence	NA	Homo sapiens	B0I1S9 /// B3KQI2 /// C9JUP5 /// C9JYW1 /// C9K0I9 /// E7EPB4 /// E7EQD9 /// E9PDF6 /// E9PHK2 /// H7C2Y7 /// O43795 /// Q05CR5 /// Q14777	gb:BF215996 /DB_XREF=gi:11109582 /DB_XREF=601881549F1 /CLONE=IMAGE:4093740 /TID=Hs.439620.2 /CNT=183 /FEA=FLmRNA /TIER=Stack /STK=18 /LL=4430 /UG_GENE=MYO1B /UG=Hs.439620 /UG_TITLE=Myosin IB /FL=gb:NM_012223.3 /REP_ORG=H. sapiens	NA
11724345_at	0.00157502	0.171853	5.26421	4.97744	4.42028	7.13553	7.38007	7.80959	ITGA4	3676	0001974 // blood vessel remodeling // inferred from electronic annotation /// 0007155 // cell adhesion // inferred from electronic annotation /// 0007157 // heterophilic cell-cell adhesion // inferred from electronic annotation /// 0007159 // leukocyte cell-cell adhesion // inferred from direct assay /// 0007159 // leukocyte cell-cell adhesion // inferred from electronic annotation /// 0007229 //…	0005886 // plasma membrane // traceable author statement /// 0008305 // integrin complex // inferred from electronic annotation /// 0009897 // external side of plasma membrane // inferred from electronic annotation /// 0009986 // cell surface // inferred from direct assay /// 0016020 // membrane // inferred from electronic annotation /// 0016021 // integral to membrane // inferred from electronic…	0001968 // fibronectin binding // inferred from electronic annotation /// 0004872 // receptor activity // inferred from electronic annotation /// 0005515 // protein binding // inferred from physical interaction	chr2:182321458-182402492 (+) // 98.15 // q31.3	NA	41211	This probe set was annotated using the Matching Probes based pipeline to a Entrez Gene identifier using 3 transcripts. // false // Matching Probes // A	GENSCAN00000031172 // ensembl // 3 // Cross Hyb Matching Probes /// ENST00000397033 // ensembl // 8 // Cross Hyb Matching Probes	BC080190(11),L12002(11),NM_000885(11)	Hs.440955	chr2q31.3	182402492	chr2	98.15	182321458	+	NA	NA	NA	integrin, alpha 4 (antigen CD49D, alpha 4 subunit of VLA-4 receptor)	Human Genome PrimeView Array	NA	GO:0001974|GO:0007155|GO:0007157|GO:0007159|GO:0007159|GO:0007229|GO:0007507|GO:0007596|GO:0016477|GO:0030183|GO:0050776|GO:0050900|GO:0060324|GO:0060710|GO:0005886|GO:0008305|GO:0009897|GO:0009986|GO:0016020|GO:0016021|GO:0001968|GO:0004872|GO:0005515	NA	NA	192975	Integrin-mediated_cell_adhesion_KEGG // GenMAPP	NA	NP_000876	NM_000885	L12002.1	NA	GenBank	Consensus sequence	NA	Homo sapiens	B4E045 /// B4E0Q2 /// E7EP60 /// E7ESG7 /// P13612 /// Q59H74 /// Q68EM9 /// Q6PJE7 /// Q7Z4L6 /// Q8IU66 /// Q8IU71 /// Q8IUA2	gb:L12002.1 /DB_XREF=gi:903743 /GEN=ITGA4 /TID=Hs.440955.1 /CNT=159 /FEA=FLmRNA /TIER=FL /STK=1 /LL=3676 /UG=Hs.440955 /DEF=Human integrin alpha 4 subunit mRNA, complete cds. /PROD=integrin alpha 4 subunit /FL=gb:L12002.1 gb:NM_000885.4 gb:BC080190.1 /REP_ORG=H. sapiens	NA
11720747_a_at	0.00883922	0.172512	5.85254	5.23473	6.37221	8.17861	8.51026	8.5662	ADCY7	113	0006112 // energy reserve metabolic process // traceable author statement /// 0006171 // cAMP biosynthetic process // inferred from direct assay /// 0006171 // cAMP biosynthetic process // inferred from electronic annotation /// 0006833 // water transport // traceable author statement /// 0007165 // signal transduction // traceable author statement /// 0007173 // epidermal growth factor receptor …	0005622 // intracellular // inferred from electronic annotation /// 0005886 // plasma membrane // inferred from sequence or structural similarity /// 0005886 // plasma membrane // traceable author statement /// 0016020 // membrane // inferred from electronic annotation /// 0016021 // integral to membrane // inferred from direct assay /// 0016021 // integral to membrane // inferred from electronic…	0000166 // nucleotide binding // inferred from electronic annotation /// 0004016 // adenylate cyclase activity // inferred from direct assay /// 0004016 // adenylate cyclase activity // inferred from electronic annotation /// 0005524 // ATP binding // inferred from electronic annotation /// 0016829 // lyase activity // inferred from electronic annotation /// 0016849 // phosphorus-oxygen lyase act…	chr16:50313437-50352046 (+) // 96.16 // q12.1	NA	41211	This probe set was annotated using the Matching Probes based pipeline to a Entrez Gene identifier using 4 transcripts. // false // Matching Probes // A	ENST00000394688 // ensembl // 11 // Negative Strand Matching Probes	D25538(11),ENST00000254235(11),ENST00000394697(11),NM_001114(11)	Hs.513578	chr16q12.1	50352046	chr16	96.16	50313437	+	EC:4.6.1.1	ENSG00000121281	NA	adenylate cyclase 7	Human Genome PrimeView Array	NA	GO:0006112|GO:0006171|GO:0006171|GO:0006833|GO:0007165|GO:0007173|GO:0007189|GO:0007193|GO:0007202|GO:0007268|GO:0008543|GO:0009190|GO:0030819|GO:0034199|GO:0035556|GO:0044281|GO:0048011|GO:0055085|GO:0071361|GO:0071377|GO:0005622|GO:0005886|GO:0005886|GO:0016020|GO:0016021|GO:0016021|GO:0000166|GO:0004016|GO:0004016|GO:0005524|GO:0016829|GO:0016849|GO:0046872	IPR001054 // Adenylyl cyclase class-3/4/guanylyl cyclase // 2.2E-60 /// IPR001054 // Adenylyl cyclase class-3/4/guanylyl cyclase // 3.9E-67 /// IPR009398 // Adenylate cyclase-like // 7.2E-24	NA	600385	Calcium_regulation_in_cardiac_cells // GenMAPP /// G_Protein_Signaling // GenMAPP /// Smooth_muscle_contraction // GenMAPP	NA	NP_001105	NM_001114	NM_001114.3	NA	GenBank	Consensus sequence	NA	Homo sapiens	B3KSJ0 /// P51828 /// Q86YI0	gb:NM_001114.3 /DB_XREF=gi:115298680 /GEN=ADCY7 /TID=Hs.513578.1 /CNT=137 /FEA=FLmRNA /TIER=FL+Stack /STK=43 /LL=113 /UG=Hs.513578 /DEF=Homo sapiens adenylate cyclase 7 (ADCY7), mRNA. /PROD=adenylate cyclase 7 /FL=gb:NM_001114.3 /REP_ORG=H. sapiens	NA
11757448_s_at	0.00121511	0.172627	8.75376	8.55987	8.73637	10.8998	11.3244	11.3893	ADD3	120	0042493 // response to drug // inferred from electronic annotation	0000794 // condensed nuclear chromosome // inferred from electronic annotation /// 0005625 // soluble fraction // inferred from electronic annotation /// 0005737 // cytoplasm // inferred from electronic annotation /// 0005856 // cytoskeleton // inferred from electronic annotation /// 0005886 // plasma membrane // inferred from electronic annotation /// 0005911 // cell-cell junction // inferred fr…	0003779 // actin binding // inferred from electronic annotation /// 0005080 // protein kinase C binding // inferred from electronic annotation /// 0005198 // structural molecule activity // inferred from electronic annotation /// 0005200 // structural constituent of cytoskeleton // traceable author statement /// 0005516 // calmodulin binding // inferred from electronic annotation /// 0046872 // m…	chr10:111894941-111895449 (+) // 99.02 // q25.1	NA	41211	This probe set was annotated using the Matching Probes based pipeline to a Entrez Gene identifier using 4 transcripts. // false // Matching Probes // A	NA	ENST00000277900(11),NM_001121(11),NM_016824(11),NM_019903(11)	Hs.643797	chr10q25.2	111895449	chr10	99.02	111894941	+	NA	ENSG00000148700	NA	adducin 3 (gamma)	Human Genome PrimeView Array	NA	GO:0042493|GO:0000794|GO:0005625|GO:0005737|GO:0005856|GO:0005886|GO:0005911|GO:0005938|GO:0016020|GO:0016020|GO:0003779|GO:0005080|GO:0005198|GO:0005200|GO:0005516|GO:0046872	IPR001303 // Class II aldolase/adducin N-terminal // 1.0E-43	NA	601568	NA	NA	NP_001112 /// NP_058432 /// NP_063968	NM_001121 /// NM_016824 /// NM_019903	AA866216	NA	GenBank	Consensus sequence	NA	Homo sapiens	Q53FL4 /// Q59EK1 /// Q5VU08 /// Q9UEY8	gb:AA866216 /DB_XREF=gi:2958492 /DB_XREF=og98h09.s1 /CLONE=IMAGE:1456385 /TID=Hs.643797.1 /CNT=23 /FEA=EST /TIER=Stack /STK=15 /UG=Hs.643797 /UG_TITLE=Transcribed locus /REP_ORG=H. sapiens	NA
11736073_a_at	0.00331219	0.172739	6.19305	5.38516	5.64279	8.8003	8.18344	7.76949	ALDH1B1	219	0005975 // carbohydrate metabolic process // non-traceable author statement /// 0006068 // ethanol catabolic process // inferred from electronic annotation /// 0008152 // metabolic process // inferred from electronic annotation /// 0055114 // oxidation-reduction process // inferred from electronic annotation	0005634 // nucleus // inferred from direct assay /// 0005730 // nucleolus // inferred from direct assay /// 0005739 // mitochondrion // inferred from direct assay /// 0005739 // mitochondrion // inferred from electronic annotation /// 0005759 // mitochondrial matrix // inferred from electronic annotation /// 0043231 // intracellular membrane-bounded organelle // inferred from direct assay	0004029 // aldehyde dehydrogenase (NAD) activity // inferred from electronic annotation /// 0016491 // oxidoreductase activity // inferred from electronic annotation /// 0016620 // oxidoreductase activity, acting on the aldehyde or oxo group of donors, NAD or NADP as acceptor // inferred from electronic annotation	chr9:38392646-38398655 (+) // 69.23 // p13.2	NA	41211	This probe set was annotated using the Matching Probes based pipeline to a Entrez Gene identifier using 6 transcripts. // false // Matching Probes // A	NA	AK297020(11),BC001619(11),BT007418(10),ENST00000377698(11),ENST00000540055(11),NM_000692(11)	Hs.436219	chr9p11.1	38398655	chr9	69.23	38392646	+	EC:1.2.1.3	ENSG00000137124	NA	aldehyde dehydrogenase 1 family, member B1	Human Genome PrimeView Array	NA	GO:0005975|GO:0006068|GO:0008152|GO:0055114|GO:0005634|GO:0005730|GO:0005739|GO:0005739|GO:0005759|GO:0043231|GO:0004029|GO:0016491|GO:0016620	IPR015590 // Aldehyde dehydrogenase domain // 6.6E-193 /// IPR015590 // Aldehyde dehydrogenase domain // 2.5E-87	NA	100670	NA	NA	NP_000683	NM_000692	BT007418.1	NA	GenBank	Consensus sequence	NA	Homo sapiens	B4DLJ0 /// P30837	gb:BT007418.1 /DB_XREF=gi:30583674 /TID=Hs.436219.1 /CNT=187 /FEA=FLmRNA /TIER=FL+Stack /STK=15 /LL=219 /UG_GENE=ALDH1B1 /UG=Hs.436219 /DEF=Homo sapiens aldehyde dehydrogenase 1 family, member B1 mRNA, complete cds. /PROD=aldehyde dehydrogenase 1 family, member B1 /FL=gb:BC001619.1 gb:NM_000692.3 gb:BT007418.1 /REP_ORG=H. sapiens	NA
11755039_s_at	0.00976385	0.17593	5.71811	5.33473	5.576	7.39194	8.11234	8.47193	FBXL2	25827	0006464 // cellular protein modification process // traceable author statement /// 0006508 // proteolysis // traceable author statement /// 0016567 // protein ubiquitination // traceable author statement /// 0044419 // interspecies interaction between organisms // inferred from electronic annotation	0005737 // cytoplasm // traceable author statement /// 0016020 // membrane // inferred from direct assay /// 0016020 // membrane // inferred from electronic annotation	0004842 // ubiquitin-protein ligase activity // traceable author statement /// 0005515 // protein binding // inferred from physical interaction	chr3:33423132-33428117 (+) // 76.25 // p22.3	NA	41211	This probe set was annotated using the Matching Probes based pipeline to a Entrez Gene identifier using 10 transcripts. // false // Matching Probes // A	NA	AF176518(11),AK096492(11),BC031556(11),ENST00000283627(9),ENST00000422741(11),ENST00000464990(11),ENST00000484457(11),ENST00000538892(11),NM_001171713(11),NM_012157(11)	Hs.475872	chr3p22.3	33428117	chr3	76.25	33423132	+	NA	ENSG00000153558	NA	F-box and leucine-rich repeat protein 2	Human Genome PrimeView Array	NA	GO:0006464|GO:0006508|GO:0016567|GO:0044419|GO:0005737|GO:0016020|GO:0016020|GO:0004842|GO:0005515	IPR001611 // Leucine-rich repeat // 9.1E-5 /// IPR001810 // F-box domain, cyclin-like // 6.6E-11 /// IPR001810 // F-box domain, cyclin-like // 5.2E-11	NA	605652	NA	NA	NP_001165184 /// NP_036289	NM_001171713 /// NM_012157	AK096492.1	NA	GenBank	Consensus sequence	NA	Homo sapiens	B3KM70 /// B4DQV0 /// B4DSB7 /// B4DY12 /// B4E1B8 /// E9PD06 /// F8WB01 /// F8WBS9 /// F8WBW7 /// F8WC58 /// F8WCQ8 /// F8WE99 /// Q9UKC9	gb:AK096492.1 /DB_XREF=gi:21756002 /TID=Hs.475872.9 /CNT=26 /FEA=mRNA /TIER=ConsEnd /STK=0 /LL=25827 /UG_GENE=FBXL2 /UG=Hs.475872 /UG_TITLE=F-box and leucine-rich repeat protein 2 /DEF=Homo sapiens cDNA FLJ39173 fis, clone OCBBF2003246. /REP_ORG=H. sapiens	NA
11715167_at	0.00388142	0.176305	5.3397	4.5949	5.59897	7.66069	7.42495	8.06329	ARHGAP22	58504	0001525 // angiogenesis // inferred from electronic annotation /// 0006351 // transcription, DNA-dependent // inferred from electronic annotation /// 0006355 // regulation of transcription, DNA-dependent // inferred from electronic annotation /// 0007165 // signal transduction // inferred from electronic annotation /// 0007264 // small GTPase mediated signal transduction // traceable author state…	0005622 // intracellular // inferred from electronic annotation /// 0005634 // nucleus // inferred from electronic annotation /// 0005737 // cytoplasm // inferred from electronic annotation /// 0005829 // cytosol // traceable author statement	0005096 // GTPase activator activity // inferred from electronic annotation /// 0005515 // protein binding // inferred from physical interaction /// 0005543 // phospholipid binding // inferred from electronic annotation	chr10:49654079-49813138 (-) // 99.03 // q11.22	NA	41211	This probe set was annotated using the Matching Probes based pipeline to a Entrez Gene identifier using 13 transcripts. // false // Matching Probes // A	AK293579 // gb // 6 // Cross Hyb Matching Probes /// BC126444 // gb // 5 // Cross Hyb Matching Probes /// BC136319 // gb // 5 // Cross Hyb Matching Probes /// EF560749 // gb // 5 // Cross Hyb Matching Probes /// GENSCAN00000035141 // ensembl // 4 // Cross Hyb Matching Probes /// ENST00000435790 // ensembl // 6 // Cross Hyb Matching Probes /// ENST00000417912 // ensembl // 5 // Cross Hyb Matching …	AK055037(10),AY324801(11),ENST00000249601(11),ENST00000374170(11),ENST00000374172(11),ENST00000417247(11),ENST00000477708(11),NM_001256024(11),NM_001256025(11),NM_001256026(11),NM_021226(11),NR_045675(11),U90908(10)	NA	chr10q11.22	49813138	chr10	99.03	49654079	-	NA	ENSG00000128805	NA	Rho GTPase activating protein 22	Human Genome PrimeView Array	NA	GO:0001525|GO:0006351|GO:0006355|GO:0007165|GO:0007264|GO:0007275|GO:0030154|GO:0043547|GO:0051056|GO:0005622|GO:0005634|GO:0005737|GO:0005829|GO:0005096|GO:0005515|GO:0005543	IPR000198 // Rho GTPase-activating protein domain // 1.6E-50 /// IPR000198 // Rho GTPase-activating protein domain // 9.2E-13 /// IPR000198 // Rho GTPase-activating protein domain // 2.7E-12 /// IPR000198 // Rho GTPase-activating protein domain // 6.1E-51 /// IPR000198 // Rho GTPase-activating protein domain // 6.5E-51 /// IPR001849 // Pleckstrin homology domain // 5.3E-23	NA	610585	NA	NA	NP_001242953 /// NP_001242954 /// NP_001242955 /// NP_067049	NM_001256024 /// NM_001256025 /// NM_001256026 /// NM_001256027 /// NM_021226 /// NR_045675	g34013589	NA	Affymetrix Proprietary Database	Consensus sequence	NA	Homo sapiens	A6NHM7 /// A6NJ38 /// B3KNU1 /// B4DED8 /// D6R9V6 /// D6RBJ8 /// Q7Z5H3	g34013589 /TID=g34013589 /CNT=1 /FEA=FLmRNA /TIER=FL /STK=0 /DEF=g34013589 /REP_ORG=Homo sapiens	NA
11728763_x_at	0.00622115	0.176806	4.71389	5.48757	5.12594	7.61324	7.72469	7.5877	GAL3ST4	79690	0006790 // sulfur compound metabolic process // non-traceable author statement /// 0007267 // cell-cell signaling // non-traceable author statement /// 0009058 // biosynthetic process // inferred from electronic annotation /// 0009100 // glycoprotein metabolic process // non-traceable author statement /// 0009311 // oligosaccharide metabolic process // non-traceable author statement /// 0030166 /…	0005624 // membrane fraction // inferred from direct assay /// 0005794 // Golgi apparatus // inferred from electronic annotation /// 0016020 // membrane // inferred from electronic annotation /// 0016021 // integral to membrane // non-traceable author statement /// 0016021 // integral to membrane // inferred from electronic annotation /// 0032580 // Golgi cisterna membrane // inferred from electr…	0001733 // galactosylceramide sulfotransferase activity // inferred from electronic annotation /// 0016740 // transferase activity // inferred from electronic annotation /// 0050656 // 3'-phosphoadenosine 5'-phosphosulfate binding // non-traceable author statement /// 0050694 // galactose 3-O-sulfotransferase activity // inferred from direct assay /// 0050698 // proteoglycan sulfotransferase acti…	chr7:99756866-99766373 (-) // 85.82 // q22.1	NA	41211	This probe set was annotated using the Matching Probes based pipeline to a Entrez Gene identifier using 7 transcripts. // false // Matching Probes // A	ENST00000423751 // ensembl // 2 // Cross Hyb Matching Probes	AF316113(11),AK092367(11),BC012976(11),ENST00000360039(11),ENST00000413800(11),ENST00000495882(11),NM_024637(11)	Hs.44856	chr7q22.1	99766373	chr7	85.82	99756866	-	NA	ENSG00000197093	NA	galactose-3-O-sulfotransferase 4	Human Genome PrimeView Array	NA	GO:0006790|GO:0007267|GO:0009058|GO:0009100|GO:0009311|GO:0030166|GO:0005624|GO:0005794|GO:0016020|GO:0016021|GO:0016021|GO:0032580|GO:0001733|GO:0016740|GO:0050656|GO:0050694|GO:0050698	IPR009729 // Galactose-3-O-sulfotransferase // 8.1E-60 /// IPR009729 // Galactose-3-O-sulfotransferase // 9.3E-55	NA	608235	NA	NA	NP_078913	NM_024637	NM_024637.4	NA	GenBank	Consensus sequence	NA	Homo sapiens	B3KRX9 /// B4DWL8 /// C9IZ77 /// Q59GG5 /// Q96RP7	gb:NM_024637.4 /DB_XREF=gi:124381137 /GEN=GAL3ST4 /TID=Hs.44856.1 /CNT=73 /FEA=FLmRNA /TIER=FL+Stack /STK=12 /LL=79690 /UG=Hs.44856 /DEF=Homo sapiens galactose-3-O-sulfotransferase 4 (GAL3ST4), mRNA. /PROD=galactose-3-O-sulfotransferase 4 /FL=gb:NM_024637.4 gb:BC012976.2 gb:AF316113.1 /REP_ORG=H. sapiens	NA
11725842_a_at	0.00127261	0.177996	5.09318	4.30848	4.63803	6.85779	7.2621	7.43874	PIF1	80119	0032204 // regulation of telomere maintenance // inferred from direct assay /// 0051974 // negative regulation of telomerase activity // inferred from direct assay	0000784 // nuclear chromosome, telomeric region // inferred from direct assay /// 0005634 // nucleus // inferred from electronic annotation	0000166 // nucleotide binding // inferred from electronic annotation /// 0000287 // magnesium ion binding // inferred from direct assay /// 0003677 // DNA binding // inferred from electronic annotation /// 0004386 // helicase activity // inferred from electronic annotation /// 0005524 // ATP binding // inferred from direct assay /// 0005524 // ATP binding // inferred from electronic annotation //…	chr15:65107835-65117867 (-) // 97.57 // q22.31	NA	41211	This probe set was annotated using the Matching Probes based pipeline to a Entrez Gene identifier using 8 transcripts. // false // Matching Probes // A	BC137503 // gb // 1 // Cross Hyb Matching Probes /// BC137504 // gb // 1 // Cross Hyb Matching Probes	AB185926(11),AB185927(11),AY498716(11),ENST00000268043(11),ENST00000333425(11),ENST00000559239(11),EU084033(11),NM_025049(11)	Hs.112160	chr15q22.31	65117867	chr15	97.57	65107835	-	EC:3.6.4.12	ENSG00000140451	NA	PIF1 5'-to-3' DNA helicase homolog (S. cerevisiae)	Human Genome PrimeView Array	NA	GO:0032204|GO:0051974|GO:0000784|GO:0005634|GO:0000166|GO:0000287|GO:0003677|GO:0004386|GO:0005524|GO:0005524|GO:0016787|GO:0017116|GO:0033682|GO:0042162|GO:0043141	IPR003840 // DNA helicase // 6.3E-9 /// IPR003840 // DNA helicase // 7.2E-9 /// IPR010285 // DNA helicase PIF1, ATP-dependent // 3.2E-35 /// IPR010285 // DNA helicase PIF1, ATP-dependent // 6.6E-27 /// IPR010285 // DNA helicase PIF1, ATP-dependent // 3.9E-35 /// IPR010285 // DNA helicase PIF1, ATP-dependent // 7.7E-27	NA	610953	NA	NA	NP_079325	NM_025049	NM_025049.2	NA	GenBank	Consensus sequence	NA	Homo sapiens	B2RPL7 /// Q9H611 /// Q9Y645	gb:NM_025049.2 /DB_XREF=gi:82546871 /GEN=PIF1 /TID=Hs.112160.1 /CNT=38 /FEA=FLmRNA /TIER=FL+Stack /STK=20 /LL=80119 /UG=Hs.112160 /DEF=Homo sapiens PIF1 5-to-3 DNA helicase homolog (S. cerevisiae) (PIF1), mRNA. /PROD=DNA helicase homolog PIF1 /FL=gb:BC137503.1 gb:DQ437529.1 gb:NM_025049.2 gb:EU084033.1 gb:BC137504.1 gb:AB185926.1 gb:AY498716.1 /REP_ORG=H. sapiens	NA
11727361_a_at	0.00215228	0.178056	10.3295	10.4115	10.2669	12.9316	12.9926	12.51	MYLK	4638	0006468 // protein phosphorylation // traceable author statement /// 0006468 // protein phosphorylation // inferred from electronic annotation /// 0006936 // muscle contraction // traceable author statement /// 0006939 // smooth muscle contraction // inferred from sequence or structural similarity /// 0014820 // tonic smooth muscle contraction // inferred from sequence or structural similarity //…	0001725 // stress fiber // inferred from direct assay /// 0005737 // cytoplasm // inferred from direct assay /// 0005737 // cytoplasm // inferred from electronic annotation /// 0005829 // cytosol // traceable author statement /// 0005856 // cytoskeleton // inferred from electronic annotation /// 0030027 // lamellipodium // inferred from direct assay /// 0030027 // lamellipodium // inferred from e…	0000166 // nucleotide binding // inferred from electronic annotation /// 0003779 // actin binding // inferred from electronic annotation /// 0004672 // protein kinase activity // inferred from electronic annotation /// 0004674 // protein serine/threonine kinase activity // inferred from electronic annotation /// 0004687 // myosin light chain kinase activity // inferred from direct assay /// 00046…	chr3:123331142-123344163 (-) // 89.75 // q21.1	NA	41211	This probe set was annotated using the Matching Probes based pipeline to a Entrez Gene identifier using 12 transcripts. // false // Matching Probes // A	NA	AK127437(11),BC064420(11),ENST00000359169(11),ENST00000360304(11),ENST00000360772(11),ENST00000418370(11),NM_053025(11),NM_053026(11),NM_053027(11),NM_053028(11),NM_053031(11),NM_053032(11)	Hs.477375	chr3q21	123344163	chr3	89.75	123331142	-	EC:2.7.1.117 /// EC:2.7.11.18	ENSG00000065534	NA	myosin light chain kinase	Human Genome PrimeView Array	NA	GO:0006468|GO:0006468|GO:0006936|GO:0006939|GO:0014820|GO:0016310|GO:0030335|GO:0032060|GO:0051928|GO:0060414|GO:0071476|GO:0090303|GO:0001725|GO:0005737|GO:0005737|GO:0005829|GO:0005856|GO:0030027|GO:0030027|GO:0032154|GO:0032154|GO:0042995|GO:0000166|GO:0003779|GO:0004672|GO:0004674|GO:0004687|GO:0004687|GO:0004687|GO:0005515|GO:0005516|GO:0005524|GO:0016301|GO:0016740|GO:0016772|GO:0046872	IPR000719 // Protein kinase, catalytic domain // 1.6E-60 /// IPR000719 // Protein kinase, catalytic domain // 1.9E-73 /// IPR001245 // Serine-threonine/tyrosine-protein kinase catalytic domain // 1.4E-36 /// IPR001245 // Serine-threonine/tyrosine-protein kinase catalytic domain // 3.6E-39 /// IPR003961 // Fibronectin, type III // 5.1E-19 /// IPR003961 // Fibronectin, type III // 5.2E-19 /// IPR01…	NA	600922 /// 613780	NA	NA	NP_444253 /// NP_444254 /// NP_444255 /// NP_444256 /// NP_444259 /// NP_444260	NM_005965 /// NM_053025 /// NM_053026 /// NM_053027 /// NM_053028 /// NM_053029 /// NM_053030 /// NM_053031 /// NM_053032	NM_053032.2	NA	GenBank	Consensus sequence	NA	Homo sapiens	B4DUE3 /// D6R9C2 /// F8WBL7 /// Q05B97 /// Q05B98 /// Q05D81 /// Q06S79 /// Q15746 /// Q3B765 /// Q68DK3 /// Q6LAL4 /// Q6P2N0 /// Q7Z4F4 /// Q9UBY6	gb:NM_053032.2 /DB_XREF=gi:47132572 /GEN=MYLK /TID=Hs.477375.2 /CNT=486 /FEA=FLmRNA /TIER=FL+Stack /STK=15 /LL=4638 /UG=Hs.477375 /DEF=Homo sapiens myosin light chain kinase (MYLK), transcript variant 8, mRNA. /PROD=myosin light chain kinase isoform 8 /FL=gb:BC100761.2 gb:AF096775.1 gb:AF096774.1 gb:AF096773.1 gb:NM_053032.2 gb:NM_053031.2 gb:BC100762.1 gb:BC064420.1 /REP_ORG=H. sapiens	NA
11718630_s_at	0.00364273	0.179813	6.33796	6.77278	7.10119	9.32496	9.3204	9.07921	BOK	666	0006915 // apoptotic process // inferred from direct assay /// 0006915 // apoptotic process // inferred from electronic annotation /// 0006917 // induction of apoptosis // inferred from mutant phenotype /// 0006917 // induction of apoptosis // inferred from electronic annotation /// 0006919 // activation of cysteine-type endopeptidase activity involved in apoptotic process // inferred from mutant…	0005634 // nucleus // inferred from direct assay /// 0005737 // cytoplasm // inferred from direct assay /// 0005739 // mitochondrion // inferred from direct assay /// 0005739 // mitochondrion // inferred from electronic annotation /// 0031966 // mitochondrial membrane // inferred from direct assay	0005515 // protein binding // inferred from physical interaction /// 0046982 // protein heterodimerization activity // inferred from electronic annotation /// 0046983 // protein dimerization activity // inferred from electronic annotation /// 0051400 // BH domain binding // inferred from electronic annotation	chr2:242498135-242513533 (+) // 96.8 // q37.3	NA	41211	This probe set was annotated using the Matching Probes based pipeline to a Entrez Gene identifier using 2 transcripts. // false // Matching Probes // A	NA	ENST00000318407(11),NM_032515(11)	Hs.293753	chr2q37.3	242513533	chr2	96.8	242498135	+	NA	ENSG00000176720	NA	BCL2-related ovarian killer	Human Genome PrimeView Array	NA	GO:0006915|GO:0006915|GO:0006917|GO:0006917|GO:0006919|GO:0007420|GO:0008283|GO:0008584|GO:0042981|GO:0043065|GO:0048709|GO:0072332|GO:0005634|GO:0005737|GO:0005739|GO:0005739|GO:0031966|GO:0005515|GO:0046982|GO:0046983|GO:0051400	NA	NA	605404	Apoptosis_KEGG // GenMAPP	NA	NP_115904	NM_032515	NM_032515.3	NA	GenBank	Consensus sequence	NA	Homo sapiens	Q9UMX3	gb:NM_032515.3 /DB_XREF=gi:34335395 /GEN=BOK /TID=Hs.293753.1 /CNT=160 /FEA=FLmRNA /TIER=FL+Stack /STK=61 /LL=666 /UG=Hs.293753 /DEF=Homo sapiens BCL2-related ovarian killer (BOK), mRNA. /PROD=BCL2-related ovarian killer /FL=gb:NM_032515.3 gb:BT007272.1 gb:AF174487.1 /REP_ORG=H. sapiens	NA
11722227_a_at	7.39666e-05	0.180476	6.72784	6.37504	6.51631	8.79926	9.12532	9.10447	DNAJC30	84277	0006457 // protein folding // inferred from electronic annotation	0005739 // mitochondrion // inferred from electronic annotation	0031072 // heat shock protein binding // inferred from electronic annotation /// 0051082 // unfolded protein binding // inferred from electronic annotation	chr7:73094882-73097785 (-) // 80.17 // q11.23	NA	41211	This probe set was annotated using the Matching Probes based pipeline to a Entrez Gene identifier using 5 transcripts. // false // Matching Probes // A	NA	AF412025(11),BC005056(11),ENST00000395176(11),ENST00000574873(11),NM_032317(11)	Hs.647046	chr7q11.23	73097785	chr7	80.17	73094882	-	NA	ENSG00000176410 /// ENSG00000261940	NA	DnaJ (Hsp40) homolog, subfamily C, member 30	Human Genome PrimeView Array	NA	GO:0006457|GO:0005739|GO:0031072|GO:0051082	IPR001623 // Heat shock protein DnaJ, N-terminal // 3.9E-25	NA	NA	NA	NA	NP_115693	NM_032317	BC005056.1	NA	GenBank	Consensus sequence	NA	Homo sapiens	B3KSU4 /// B4E1U4 /// F5H840 /// Q96LL9	gb:BC005056.1 /DB_XREF=gi:13477188 /GEN=DNAJC30 /TID=Hs.647046.1 /CNT=143 /FEA=FLmRNA /TIER=FL+Stack /STK=34 /LL=84277 /UG=Hs.647046 /DEF=Homo sapiens DnaJ (Hsp40) homolog, subfamily C, member 30, mRNA (cDNA clone MGC:12943 IMAGE:2823228), complete cds. /PROD=DnaJ (Hsp40) homolog, subfamily C, member 30 /FL=gb:NM_032317.2 gb:AF412025.1 gb:BC005056.1 /REP_ORG=H. sapiens	NA
11754357_a_at	1.24471e-05	0.181441	8.17014	8.02096	8.06634	10.6648	10.4605	10.5157	FLNB	2317	0007016 // cytoskeletal anchoring at plasma membrane // traceable author statement /// 0007165 // signal transduction // traceable author statement /// 0007275 // multicellular organismal development // inferred from electronic annotation /// 0007517 // muscle organ development // inferred from electronic annotation /// 0019221 // cytokine-mediated signaling pathway // traceable author statement …	0005634 // nucleus // inferred from direct assay /// 0005737 // cytoplasm // inferred from direct assay /// 0005737 // cytoplasm // inferred from electronic annotation /// 0005829 // cytosol // traceable author statement /// 0005856 // cytoskeleton // inferred from electronic annotation /// 0005886 // plasma membrane // inferred from direct assay /// 0005938 // cell cortex // inferred from electr…	0003779 // actin binding // non-traceable author statement /// 0003779 // actin binding // inferred from electronic annotation /// 0005515 // protein binding // inferred from physical interaction /// 0042802 // identical protein binding // inferred from physical interaction	chr3:58117030-58157978 (+) // 98.85 // p14.3	NA	41211	This probe set was annotated using the Matching Probes based pipeline to a Entrez Gene identifier using 18 transcripts. // false // Matching Probes // A	NA	AB191258(11),AB371581(11),AF042166(10),AF043045(11),AL833551(9),BX641085(11),ENST00000295956(11),ENST00000348383(11),ENST00000357272(11),ENST00000358537(11),ENST00000419752(11),ENST00000429972(11),ENST00000481470(11),M62994(9),NM_001164317(11),NM_001164318(11),NM_001164319(11),NM_001457(11)	Hs.476448	chr3p14.3	58157978	chr3	98.85	58117030	+	NA	ENSG00000136068	NA	filamin B, beta	Human Genome PrimeView Array	NA	GO:0007016|GO:0007165|GO:0007275|GO:0007517|GO:0019221|GO:0030036|GO:0030154|GO:0005634|GO:0005737|GO:0005737|GO:0005829|GO:0005856|GO:0005886|GO:0005938|GO:0015629|GO:0016021|GO:0030018|GO:0003779|GO:0003779|GO:0005515|GO:0042802	IPR001715 // Calponin homology domain // 1.4E-19 /// IPR001715 // Calponin homology domain // 1.7E-19 /// IPR001715 // Calponin homology domain // 8.9E-20 /// IPR001715 // Calponin homology domain // 1.1E-19 /// IPR001715 // Calponin homology domain // 2.7E-8 /// IPR017868 // Filamin/ABP280 repeat-like // 1.3E-18 /// IPR017868 // Filamin/ABP280 repeat-like // 3.9E-22 /// IPR017868 // Filamin/ABP2…	NA	108720 /// 108721 /// 112310 /// 150250 /// 272460 /// 603381	NA	NA	NP_001157789 /// NP_001157790 /// NP_001157791 /// NP_001448	NM_001164317 /// NM_001164318 /// NM_001164319 /// NM_001457	BU682813	NA	GenBank	Consensus sequence	NA	Homo sapiens	E7EN95 /// H7C5L4 /// O75369 /// Q68CT4 /// Q8WXT3	gb:BU682813 /DB_XREF=gi:23534083 /DB_XREF=UI-CF-EC1-aci-j-21-0-UI.s1 /CLONE=UI-CF-EC1-aci-j-21-0-UI /TID=Hs.476448.4 /CNT=45 /FEA=mRNA /TIER=Stack /STK=30 /LL=2317 /UG_GENE=FLNB /UG=Hs.476448 /UG_TITLE=Filamin B, beta (actin binding protein 278) /REP_ORG=H. sapiens	NA
11715273_at	0.000704868	0.181812	5.17303	5.07301	4.7033	7.31442	7.52032	7.52441	TPM2	7169	0006936 // muscle contraction // traceable author statement /// 0030049 // muscle filament sliding // traceable author statement /// 0043462 // regulation of ATPase activity // inferred from direct assay	0005737 // cytoplasm // inferred from electronic annotation /// 0005829 // cytosol // traceable author statement /// 0005856 // cytoskeleton // inferred from electronic annotation /// 0005862 // muscle thin filament tropomyosin // traceable author statement	0003779 // actin binding // inferred from direct assay /// 0003779 // actin binding // inferred from electronic annotation /// 0008307 // structural constituent of muscle // traceable author statement	chr9:35682922-35690053 (-) // 98.12 // p13.3	NA	41211	This probe set was annotated using the Matching Probes based pipeline to a Entrez Gene identifier using 3 transcripts. // false // Matching Probes // A	NA	ENST00000360958(11),EU106177(11),NM_003289(11)	NA	chr9p13	35690053	chr9	98.12	35682922	-	NA	ENSG00000198467	NA	tropomyosin 2 (beta)	Human Genome PrimeView Array	NA	GO:0006936|GO:0030049|GO:0043462|GO:0005737|GO:0005829|GO:0005856|GO:0005862|GO:0003779|GO:0003779|GO:0008307	IPR000533 // Tropomyosin // 1.4E-102	NA	108120 /// 190990 /// 601680 /// 609285	Striated_muscle_contraction // GenMAPP	NA	NP_003280 /// NP_998839	NM_001145822 /// NM_003289 /// NM_213674	g47519592	NA	Affymetrix Proprietary Database	Consensus sequence	NA	Homo sapiens	A7XZE4 /// P07951	g47519592 /TID=g47519592 /CNT=1 /FEA=FLmRNA /TIER=FL /STK=0 /DEF=g47519592 /REP_ORG=Homo sapiens	NA
11751438_a_at	0.000170868	0.181971	6.89782	6.64357	7.01924	9.05966	9.35484	9.51021	ST6GALNAC5	81849	0006486 // protein glycosylation // inferred from electronic annotation /// 0006688 // glycosphingolipid biosynthetic process // inferred from sequence or structural similarity /// 0006688 // glycosphingolipid biosynthetic process // inferred from electronic annotation /// 0009312 // oligosaccharide biosynthetic process // inferred from sequence or structural similarity /// 0009312 // oligosaccha…	0000139 // Golgi membrane // inferred from electronic annotation /// 0005794 // Golgi apparatus // inferred from electronic annotation /// 0016020 // membrane // inferred from electronic annotation /// 0016021 // integral to membrane // inferred from electronic annotation /// 0030173 // integral to Golgi membrane // inferred from electronic annotation	0001665 // alpha-N-acetylgalactosaminide alpha-2,6-sialyltransferase activity // inferred from sequence or structural similarity /// 0001665 // alpha-N-acetylgalactosaminide alpha-2,6-sialyltransferase activity // inferred from electronic annotation /// 0008373 // sialyltransferase activity // inferred from sequence or structural similarity /// 0008373 // sialyltransferase activity // inferred fr…	chr1:77333176-77529060 (+) // 96.9 // p31.1	NA	41211	This probe set was annotated using the Matching Probes based pipeline to a Entrez Gene identifier using 8 transcripts. // false // Matching Probes // A	GENSCAN00000007765 // ensembl // 8 // Cross Hyb Matching Probes /// ENST00000488940 // ensembl // 1 // Cross Hyb Matching Probes	AK056241(11),AK295019(11),AK300902(11),BC001201(11),ENST00000318803(11),ENST00000438953(11),ENST00000477717(11),NM_030965(11)	Hs.303609	chr1p31.1	77529060	chr1	96.9	77333176	+	NA	ENSG00000117069	NA	ST6 (alpha-N-acetyl-neuraminyl-2,3-beta-galactosyl-1,3)-N-acetylgalactosaminide alpha-2,6-sialyltransferase 5	Human Genome PrimeView Array	NA	GO:0006486|GO:0006688|GO:0006688|GO:0009312|GO:0009312|GO:0000139|GO:0005794|GO:0016020|GO:0016021|GO:0030173|GO:0001665|GO:0001665|GO:0008373|GO:0008373|GO:0016740|GO:0016757	IPR001675 // Glycosyl transferase, family 29 // 1.6E-43 /// IPR001675 // Glycosyl transferase, family 29 // 8.3E-31 /// IPR001675 // Glycosyl transferase, family 29 // 1.4E-42	NA	610134	NA	NA	NP_112227	NM_030965	AK295019.1	NA	GenBank	Consensus sequence	NA	Homo sapiens	B3KTL1 /// B4DHB7 /// B4DV27 /// F2Z2C8 /// Q9BVH7	gb:AK295019.1 /DB_XREF=gi:194379053 /TID=Hs.303609.3 /CNT=2 /FEA=FLmRNA /TIER=FL /STK=1 /LL=81849 /UG_GENE=ST6GALNAC5 /UG=Hs.303609 /UG_TITLE=ST6 (alpha-N-acetyl-neuraminyl-2,3-beta-galactosyl-1,3)-N-acetylgalactosaminide alpha-2,6-sialyltransferase 5 /DEF=Homo sapiens cDNA FLJ55842 complete cds, highly similar to Alpha-N-acetylgalactosaminide alpha-2,6-sialyltransferase 5 (EC 2.4.99.-). /FL=gb:A…	NA
11722352_s_at	0.0074952	0.183076	11.2935	11.3274	11.1843	14.0402	13.7615	13.2473	ACTA2	59	0006936 // muscle contraction // traceable author statement /// 0008217 // regulation of blood pressure // inferred from electronic annotation /// 0009615 // response to virus // inferred from expression pattern /// 0014829 // vascular smooth muscle contraction // inferred from electronic annotation /// 0072144 // glomerular mesangial cell development // inferred from expression pattern	0005737 // cytoplasm // inferred from direct assay /// 0005737 // cytoplasm // inferred from electronic annotation /// 0005829 // cytosol // traceable author statement /// 0005856 // cytoskeleton // inferred from electronic annotation /// 0015629 // actin cytoskeleton // inferred from electronic annotation /// 0030485 // smooth muscle contractile fiber // inferred from electronic annotation	0000166 // nucleotide binding // inferred from electronic annotation /// 0005524 // ATP binding // inferred from electronic annotation	chr10:90694832-90712529 (-) // 59.19 // q23.31	NA	41211	This probe set was annotated using the Matching Probes based pipeline to a Entrez Gene identifier using 10 transcripts. // false // Matching Probes // A	CR536518 // gb // 7 // Cross Hyb Matching Probes /// GENSCAN00000023892 // ensembl // 7 // Cross Hyb Matching Probes /// AK093340 // gb // 11 // Negative Strand Matching Probes /// ENST00000437930 // ensembl // 11 // Negative Strand Matching Probes /// ENST00000540599 // ensembl // 11 // Negative Strand Matching Probes	AK300664(11),AY692464(11),BC017554(11),BC093052(11),ENST00000224784(11),ENST00000458208(11),ENST00000544901(11),J05192(11),NM_001141945(11),NM_001613(11)	Hs.500483	chr10q23.3	90712529	chr10	59.19	90694832	-	NA	ENSG00000107796	NA	actin, alpha 2, smooth muscle, aorta	Human Genome PrimeView Array	NA	GO:0006936|GO:0008217|GO:0009615|GO:0014829|GO:0072144|GO:0005737|GO:0005737|GO:0005829|GO:0005856|GO:0015629|GO:0030485|GO:0000166|GO:0005524	IPR004000 // Actin-like // 1.5E-165 /// IPR004000 // Actin-like // 1.8E-146	NA	102620 /// 611788 /// 613834 /// 614042	Smooth_muscle_contraction // GenMAPP /// Smooth_muscle_contraction // GenMAPP /// Smooth_muscle_contraction // GenMAPP /// Striated_muscle_contraction // GenMAPP /// Striated_muscle_contraction // GenMAPP /// Striated_muscle_contraction // GenMAPP	NA	NP_001135417 /// NP_001604	NM_001141945 /// NM_001613	CR536518.1	NA	GenBank	Consensus sequence	NA	Homo sapiens	B4DUI8 /// B7Z6I1 /// D2JYH4 /// F6QUT6 /// F6UVQ4 /// P62736	gb:CR536518.1 /DB_XREF=gi:49168521 /GEN=ACTA2 /TID=Hs.500483.1 /CNT=1391 /FEA=FLmRNA /TIER=FL+Stack /STK=33 /LL=59 /UG=Hs.500483 /UG_TITLE=Actin, alpha 2, smooth muscle, aorta /DEF=Homo sapiens full open reading frame cDNA clone RZPDo834A1120D for gene ACTA2, actin, alpha 2, smooth muscle, aorta; complete cds, incl. stopcodon. /FL=gb:BC093052.1 gb:BC017554.2 gb:J05192.1 gb:CR536518.1 gb:NM_001613…	NA
11721752_at	0.000295432	0.183292	7.95404	7.59154	8.08522	10.566	10.346	10.0625	FZD7	8324	0001944 // vasculature development // not recorded /// 0006355 // regulation of transcription, DNA-dependent // inferred from mutant phenotype /// 0007165 // signal transduction // inferred from electronic annotation /// 0007166 // cell surface receptor signaling pathway // inferred from electronic annotation /// 0007186 // G-protein coupled receptor signaling pathway // inferred from electronic …	0005737 // cytoplasm // not recorded /// 0005886 // plasma membrane // inferred from direct assay /// 0005886 // plasma membrane // inferred from electronic annotation /// 0016020 // membrane // inferred from electronic annotation /// 0016021 // integral to membrane // traceable author statement /// 0016021 // integral to membrane // inferred from electronic annotation /// 0032589 // neuron proje…	0004871 // signal transducer activity // inferred from electronic annotation /// 0004872 // receptor activity // inferred from electronic annotation /// 0004888 // transmembrane signaling receptor activity // inferred from electronic annotation /// 0004930 // G-protein coupled receptor activity // inferred from electronic annotation /// 0017147 // Wnt-protein binding // inferred from physical int…	chr2:202899309-202903164 (+) // 99.43 // q33.1	NA	41211	This probe set was annotated using the Matching Probes based pipeline to a Entrez Gene identifier using 4 transcripts. // false // Matching Probes // A	NA	AB017365(11),BC015915(11),ENST00000286201(11),NM_003507(11)	Hs.173859	chr2q33	202903164	chr2	99.43	202899309	+	NA	ENSG00000155760	NA	frizzled family receptor 7	Human Genome PrimeView Array	NA	GO:0001944|GO:0006355|GO:0007165|GO:0007166|GO:0007186|GO:0007199|GO:0007223|GO:0007275|GO:0007409|GO:0007420|GO:0008406|GO:0010812|GO:0014834|GO:0016055|GO:0019827|GO:0030182|GO:0033077|GO:0034446|GO:0035412|GO:0035567|GO:0038031|GO:0042327|GO:0042666|GO:0045893|GO:0045893|GO:0046330|GO:0048103|GO:0060054|GO:0060070|GO:0060070|GO:0060070|GO:0060231|GO:0071300|GO:0005737|GO:0005886|GO:0005886|GO:…	IPR000539 // Frizzled protein // 6.2E-149 /// IPR020067 // Frizzled domain // 2.2E-39	NA	603410	Wnt_signaling // GenMAPP	NA	NP_003498	NM_003507	BC015915.1	NA	GenBank	Consensus sequence	NA	Homo sapiens	O75084	gb:BC015915.1 /DB_XREF=gi:16198468 /GEN=FZD7 /TID=Hs.173859.1 /CNT=151 /FEA=FLmRNA /TIER=FL+Stack /STK=20 /LL=8324 /UG=Hs.173859 /DEF=Homo sapiens frizzled homolog 7 (Drosophila), mRNA (cDNA clone MGC:20119 IMAGE:4549389), complete cds. /PROD=frizzled homolog 7 (Drosophila) /FL=gb:BC015915.1 gb:AB017365.1 gb:AB010881.1 gb:NM_003507.1 /REP_ORG=H. sapiens	NA
11756098_a_at	0.00981326	0.18343	6.33506	5.43217	6.82499	8.72397	8.17689	9.18332	SYTL5	94122	0006886 // intracellular protein transport // inferred from electronic annotation	0005622 // intracellular // inferred from electronic annotation /// 0016020 // membrane // inferred from electronic annotation	0005515 // protein binding // inferred from physical interaction /// 0017137 // Rab GTPase binding // inferred from electronic annotation /// 0046872 // metal ion binding // inferred from electronic annotation	chrX:37865866-37988063 (+) // 90.32 // p11.4	NA	41211	This probe set was annotated using the Matching Probes based pipeline to a Entrez Gene identifier using 7 transcripts. // false // Matching Probes // A	NA	BX647688(11),ENST00000297875(11),ENST00000357972(11),ENST00000456733(11),NM_001163334(11),NM_001163335(11),NM_138780(11)	Hs.662334	chrXp21.1	37988063	chrX	90.32	37865866	+	NA	ENSG00000147041	NA	synaptotagmin-like 5	Human Genome PrimeView Array	NA	GO:0006886|GO:0005622|GO:0016020|GO:0005515|GO:0017137|GO:0046872	IPR000008 // C2 calcium-dependent membrane targeting // 1.8E-19 /// IPR000008 // C2 calcium-dependent membrane targeting // 1.2E-23 /// IPR000008 // C2 calcium-dependent membrane targeting // 1.8E-19 /// IPR000008 // C2 calcium-dependent membrane targeting // 1.3E-23	NA	NA	NA	NA	NP_001156806 /// NP_001156807 /// NP_620135	NM_001163334 /// NM_001163335 /// NM_138780	AK125106.1	NA	GenBank	Consensus sequence	NA	Homo sapiens	Q8TDW5	gb:AK125106.1 /DB_XREF=gi:34531088 /TID=Hs.662334.3 /CNT=1 /FEA=mRNA /TIER=ConsEnd /STK=0 /LL=94122 /UG_GENE=SYTL5 /UG=Hs.662334 /UG_TITLE=Synaptotagmin-like 5 /DEF=Homo sapiens cDNA FLJ43116 fis, clone CTONG3002127, weakly similar to Mus musculus synaptotagmin-like 4 (Sytl4). /REP_ORG=H. sapiens	NA
11753068_a_at	0.00493761	0.184188	4.00761	5.11903	4.72343	7.04782	7.57086	6.59972	CFI	3426	0006508 // proteolysis // inferred from electronic annotation /// 0006958 // complement activation, classical pathway // inferred from electronic annotation /// 0030449 // regulation of complement activation // traceable author statement /// 0045087 // innate immune response // traceable author statement /// 0045087 // innate immune response // inferred from electronic annotation	0005576 // extracellular region // traceable author statement /// 0005576 // extracellular region // inferred from electronic annotation /// 0005615 // extracellular space // inferred from electronic annotation /// 0016020 // membrane // inferred from electronic annotation	0003824 // catalytic activity // inferred from electronic annotation /// 0004252 // serine-type endopeptidase activity // inferred from electronic annotation /// 0004252 // serine-type endopeptidase activity // traceable author statement /// 0005044 // scavenger receptor activity // inferred from electronic annotation /// 0008233 // peptidase activity // inferred from electronic annotation /// 00…	chr4:110661853-110723196 (-) // 96.0 // q25	NA	41211	This probe set was annotated using the Matching Probes based pipeline to a Entrez Gene identifier using 11 transcripts. // false // Matching Probes // A	AK299232 // gb // 8 // Cross Hyb Matching Probes	AK122686(11),AK290625(11),BC020718(11),ENST00000394634(11),ENST00000394635(11),ENST00000504853(11),ENST00000512148(11),ENST00000536228(11),ENST00000540104(11),J02770(11),NM_000204(11)	Hs.312485	chr4q25	110723196	chr4	96	110661853	-	EC:3.4.21.45	ENSG00000205403	NA	complement factor I	Human Genome PrimeView Array	NA	GO:0006508|GO:0006958|GO:0030449|GO:0045087|GO:0045087|GO:0005576|GO:0005576|GO:0005615|GO:0016020|GO:0003824|GO:0004252|GO:0004252|GO:0005044|GO:0008233|GO:0008236|GO:0016787	IPR001190 // Speract/scavenger receptor // 1.3E-16 /// IPR001190 // Speract/scavenger receptor // 1.2E-16 /// IPR001190 // Speract/scavenger receptor // 3.9E-17 /// IPR001190 // Speract/scavenger receptor // 2.9E-17 /// IPR001254 // Peptidase S1/S6, chymotrypsin/Hap // 5.2E-65 /// IPR001254 // Peptidase S1/S6, chymotrypsin/Hap // 4.9E-65 /// IPR001254 // Peptidase S1/S6, chymotrypsin/Hap // 5.0E-…	NA	217030 /// 235400 /// 610984 /// 612923	NA	NA	NP_000195	NM_000204	BC020718.1	NA	GenBank	Consensus sequence	NA	Homo sapiens	A8K3L0 /// B4DRF2 /// D6R9Z8 /// E7ETH0 /// F5H1M0 /// G3XAM2 /// H0YGY0 /// P05156 /// Q6LAM0 /// Q6LAM1 /// Q8WW88	gb:BC020718.1 /DB_XREF=gi:18089116 /GEN=CFI /TID=Hs.312485.2 /CNT=1 /FEA=FLmRNA /TIER=FL /STK=1 /LL=3426 /UG=Hs.312485 /DEF=Homo sapiens complement factor I, mRNA (cDNA clone MGC:22501 IMAGE:4716122), complete cds. /PROD=CFI protein /FL=gb:BC020718.1 /REP_ORG=H. sapiens	NA
11732818_at	0.00358344	0.18419	3.97415	4.64166	4.81307	7.41872	6.87832	6.40459	TMEM171	134285	NA	0016020 // membrane // inferred from electronic annotation /// 0016021 // integral to membrane // inferred from electronic annotation	NA	chr5:72416118-72427641 (+) // 94.05 // q13.2	NA	41211	This probe set was annotated using the Matching Probes based pipeline to a Entrez Gene identifier using 6 transcripts. // false // Matching Probes // A	GENSCAN00000011477 // ensembl // 7 // Cross Hyb Matching Probes	BC018083(11),BC035310(10),ENST00000287773(10),ENST00000454765(11),NM_001161342(10),NM_173490(11)	Hs.162246	chr5q13.2	72427641	chr5	94.05	72416118	+	NA	ENSG00000157111	NA	transmembrane protein 171	Human Genome PrimeView Array	NA	GO:0016020|GO:0016021	NA	NA	NA	NA	NA	NP_001154814 /// NP_775761	NM_001161342 /// NM_173490	NM_173490.5	NA	GenBank	Consensus sequence	NA	Homo sapiens	Q8WVE6	gb:NM_173490.5 /DB_XREF=gi:142388324 /GEN=TMEM171 /TID=Hs.162246.1 /CNT=16 /FEA=FLmRNA /TIER=FL+Stack /STK=6 /LL=134285 /UG=Hs.162246 /DEF=Homo sapiens transmembrane protein 171 (TMEM171), mRNA. /PROD=transmembrane protein 171 /FL=gb:NM_173490.5 gb:BC035310.1 gb:BC018083.1 /REP_ORG=H. sapiens	NA
11731164_a_at	0.000212742	0.184631	4.11574	4.25694	4.54143	6.59933	6.76039	6.88512	ZNF789	285989	0006351 // transcription, DNA-dependent // inferred from electronic annotation /// 0006355 // regulation of transcription, DNA-dependent // inferred from electronic annotation	0005622 // intracellular // inferred from electronic annotation /// 0005634 // nucleus // inferred from electronic annotation	0003676 // nucleic acid binding // inferred from electronic annotation /// 0003677 // DNA binding // inferred from electronic annotation /// 0008270 // zinc ion binding // inferred from electronic annotation /// 0046872 // metal ion binding // inferred from electronic annotation	chr7:99070463-99085397 (+) // 93.75 // q22.1	NA	41211	This probe set was annotated using the Matching Probes based pipeline to a Entrez Gene identifier using 5 transcripts. // false // Matching Probes // A	ENST00000467807 // ensembl // 1 // Cross Hyb Matching Probes /// ENST00000468396 // ensembl // 1 // Cross Hyb Matching Probes /// ENST00000488113 // ensembl // 1 // Cross Hyb Matching Probes /// NR_024055 // refseq // 1 // Cross Hyb Matching Probes /// NR_003127 // refseq // 1 // Cross Hyb Matching Probes /// NR_024056 // refseq // 1 // Cross Hyb Matching Probes	AK131429(11),BC089424(11),BX648360(11),ENST00000331410(11),NM_213603(11)	Hs.440384	chr7q22.1	99085397	chr7	93.75	99070463	+	NA	ENSG00000198556	NA	zinc finger protein 789	Human Genome PrimeView Array	NA	GO:0006351|GO:0006355|GO:0005622|GO:0005634|GO:0003676|GO:0003677|GO:0008270|GO:0046872	IPR001909 // Krueppel-associated box // 2.0E-25 /// IPR007087 // Zinc finger, C2H2 // 9.2E-9 /// IPR007087 // Zinc finger, C2H2 // 1.1E-8 /// IPR007087 // Zinc finger, C2H2 // 4.2E-9 /// IPR007087 // Zinc finger, C2H2 // 1.6E-8	NA	NA	NA	NA	NP_001013276 /// NP_998768	NM_001013258 /// NM_213603	NM_213603.2	NA	GenBank	Consensus sequence	NA	Homo sapiens	A6NH61 /// C9J3R7 /// C9J487 /// C9JUE3 /// F8WEN0 /// Q5FWF6	gb:NM_213603.2 /DB_XREF=gi:61676101 /GEN=ZNF789 /TID=Hs.440384.2 /CNT=28 /FEA=FLmRNA /TIER=FL+Stack /STK=8 /LL=285989 /UG=Hs.440384 /DEF=Homo sapiens zinc finger protein 789 (ZNF789), transcript variant 1, mRNA. /PROD=zinc finger protein 789 isoform 1 /FL=gb:BC089424.1 gb:NM_213603.2 /REP_ORG=H. sapiens	NA
11721710_a_at	0.00883152	0.184637	5.84345	5.08038	5.14079	7.85507	7.77616	7.87384	SHROOM3	57619	0000902 // cell morphogenesis // inferred from sequence or structural similarity /// 0000902 // cell morphogenesis // inferred from electronic annotation /// 0001843 // neural tube closure // inferred from electronic annotation /// 0002066 // columnar/cuboidal epithelial cell development // inferred from electronic annotation /// 0007275 // multicellular organismal development // inferred from el…	0005737 // cytoplasm // inferred from electronic annotation /// 0005856 // cytoskeleton // inferred from sequence or structural similarity /// 0005856 // cytoskeleton // inferred from electronic annotation /// 0005874 // microtubule // inferred from electronic annotation /// 0005912 // adherens junction // inferred from sequence or structural similarity /// 0005912 // adherens junction // inferre…	0003779 // actin binding // inferred from electronic annotation	chr4:77356194-77704402 (+) // 94.99 // q21.1	NA	41211	This probe set was annotated using the Matching Probes based pipeline to a Entrez Gene identifier using 6 transcripts. // false // Matching Probes // A	NA	AB055660(11),AF109367(11),AK027744(11),ENST00000264907(11),ENST00000296043(11),NM_020859(11)	Hs.702168	chr4q21.1	77704402	chr4	94.99	77356194	+	NA	ENSG00000138771	NA	shroom family member 3	Human Genome PrimeView Array	NA	GO:0000902|GO:0000902|GO:0001843|GO:0002066|GO:0007275|GO:0007389|GO:0007389|GO:0008360|GO:0043482|GO:0045176|GO:0005737|GO:0005856|GO:0005856|GO:0005874|GO:0005912|GO:0005912|GO:0016324|GO:0016324|GO:0030054|GO:0043296|GO:0043296|GO:0045177|GO:0003779	IPR001478 // PDZ domain // 3.0E-12 /// IPR014799 // Apx/shroom, ASD2 // 5.8E-108 /// IPR014799 // Apx/shroom, ASD2 // 2.4E-11 /// IPR014800 // Apx/shroom, ASD1 // 2.4E-55	NA	604570	NA	NA	NP_065910	NM_020859 /// XR_109824 /// XR_112647	AB055660.1	NA	GenBank	Consensus sequence	NA	Homo sapiens	B3KY47 /// B4E244 /// C9JK37 /// Q6ZVL3 /// Q8TF72 /// Q96K23	gb:AB055660.1 /DB_XREF=gi:18652858 /GEN=hShrmL /TID=Hs.702168.1 /CNT=198 /FEA=FLmRNA /TIER=FL+Stack /STK=37 /LL=57619 /UG=Hs.702168 /DEF=Homo sapiens hShrmL mRNA for Shroom-related protein, complete cds. /PROD=Shroom-related protein /FL=gb:NM_020859.3 gb:AB055660.1 gb:AF109367.1 /REP_ORG=H. sapiens	NA
11725003_s_at	3.35792e-07	0.185645	5.84183	5.76817	5.75801	8.17355	8.24213	8.24086	C8orf58	541565	NA	NA	NA	chr8:22457113-22461655 (+) // 88.07 // p21.3	NA	41211	This probe set was annotated using the Matching Probes based pipeline to a Entrez Gene identifier using 7 transcripts. // false // Matching Probes // A	BC031867 // gb // 11 // Negative Strand Matching Probes	BC012750(11),ENST00000289989(11),ENST00000381191(11),ENST00000409586(11),NM_001013842(11),NM_001198827(11),NM_173686(11)	Hs.553539	chr8p21	22461655	chr8	88.07	22457113	+	NA	ENSG00000241852	NA	chromosome 8 open reading frame 58	Human Genome PrimeView Array	NA	NA	NA	NA	NA	NA	NA	NP_001013864 /// NP_001185756 /// NP_775957	NM_001013842 /// NM_001198827 /// NM_173686	NM_001013842.1	NA	GenBank	Consensus sequence	NA	Homo sapiens	E5RJ64 /// E7EQH9 /// H0YAZ5 /// Q7Z758 /// Q8NAV2	gb:NM_001013842.1 /DB_XREF=gi:62241035 /GEN=C8orf58 /TID=Hs.553539.1 /CNT=53 /FEA=FLmRNA /TIER=FL+Stack /STK=23 /LL=541565 /UG=Hs.553539 /DEF=Homo sapiens chromosome 8 open reading frame 58 (C8orf58), mRNA. /PROD=hypothetical protein LOC541565 /FL=gb:NM_001013842.1 gb:AK295405.1 gb:BC012750.2 /REP_ORG=H. sapiens	NA
11731011_a_at	0.00224028	0.186719	4.46759	5.25962	4.67878	6.97822	7.34982	7.42315	B3GALNT1	8706	0006486 // protein glycosylation // inferred from electronic annotation /// 0006486 // protein glycosylation // traceable author statement /// 0009312 // oligosaccharide biosynthetic process // inferred from electronic annotation	0000139 // Golgi membrane // inferred from electronic annotation /// 0005794 // Golgi apparatus // inferred from electronic annotation /// 0016020 // membrane // inferred from electronic annotation /// 0016021 // integral to membrane // inferred from electronic annotation	0008378 // galactosyltransferase activity // inferred from electronic annotation /// 0008499 // UDP-galactose:beta-N-acetylglucosamine beta-1,3-galactosyltransferase activity // inferred from electronic annotation /// 0008499 // UDP-galactose:beta-N-acetylglucosamine beta-1,3-galactosyltransferase activity // traceable author statement /// 0016740 // transferase activity // inferred from electron…	chr3:160801684-160823160 (-) // 83.48 // q26.1	NA	41211	This probe set was annotated using the Matching Probes based pipeline to a Entrez Gene identifier using 13 transcripts. // false // Matching Probes // A	NA	AB060691(11),AF154848(10),BC028571(11),BC047618(11),ENST00000320474(11),ENST00000392779(11),ENST00000392780(11),ENST00000392781(11),NM_001038628(11),NM_003781(11),NM_033167(11),NM_033168(11),NM_033169(11)	Hs.418062	chr3q25	160823160	chr3	83.48	160801684	-	EC:2.4.1.79	ENSG00000169255	NA	beta-1,3-N-acetylgalactosaminyltransferase 1 (globoside blood group)	Human Genome PrimeView Array	NA	GO:0006486|GO:0006486|GO:0009312|GO:0000139|GO:0005794|GO:0016020|GO:0016021|GO:0008378|GO:0008499|GO:0008499|GO:0016740|GO:0016757|GO:0047273	IPR002659 // Glycosyl transferase, family 31 // 4.9E-67 /// IPR003378 // Fringe-like // 1.1E-8	NA	111400 /// 603094	NA	NA	NP_001033717 /// NP_003772 /// NP_149357 /// NP_149358 /// NP_149359	NM_001038628 /// NM_003781 /// NM_033167 /// NM_033168 /// NM_033169	AB060691.1	NA	GenBank	Consensus sequence	NA	Homo sapiens	B3KTQ4 /// C9J0F8 /// C9J6I7 /// C9J8U7 /// C9JD16 /// C9JRV6 /// C9JXR0 /// E7EVF0 /// E7EVS2 /// O75752 /// Q49AT3 /// Q53F50 /// Q7L9G8 /// Q8TDY1	gb:AB060691.1 /DB_XREF=gi:20302480 /GEN=OKKNS-cl.1 /TID=Hs.418062.1 /CNT=99 /FEA=FLmRNA /TIER=FL+Stack /STK=8 /LL=8706 /UG=Hs.418062 /DEF=Homo sapiens mRNA for 1,3-N-acetylgalactosaminyltransferase, complete cds. /PROD=1,3-N-acetylgalactosaminyltransferase /FL=gb:AB060691.1 gb:BC028571.1 gb:NM_001038628.1 gb:CR457170.1 /REP_ORG=H. sapiens	NA
11720875_at	0.00508563	0.18817	5.50776	5.10747	5.71321	7.85385	7.90108	7.8669	CORO2B	10391	0030036 // actin cytoskeleton organization // not recorded /// 0030036 // actin cytoskeleton organization // non-traceable author statement	0005737 // cytoplasm // inferred from electronic annotation /// 0005856 // cytoskeleton // inferred from electronic annotation /// 0015629 // actin cytoskeleton // not recorded /// 0015629 // actin cytoskeleton // non-traceable author statement /// 0016020 // membrane // non-traceable author statement	0003779 // actin binding // non-traceable author statement /// 0003779 // actin binding // inferred from electronic annotation /// 0051015 // actin filament binding // not recorded	chr15:68924326-69020142 (+) // 87.03 // q23	NA	41211	This probe set was annotated using the Matching Probes based pipeline to a Entrez Gene identifier using 9 transcripts. // false // Matching Probes // A	NA	AK124711(11),BC026335(11),ENST00000261861(11),ENST00000540068(11),ENST00000543950(11),ENST00000566799(11),NM_001190456(11),NM_001190457(11),NM_006091(11)	Hs.551213	chr15q23	69020142	chr15	87.03	68924326	+	NA	ENSG00000103647	NA	coronin, actin binding protein, 2B	Human Genome PrimeView Array	NA	GO:0030036|GO:0030036|GO:0005737|GO:0005856|GO:0015629|GO:0015629|GO:0016020|GO:0003779|GO:0003779|GO:0051015	IPR001680 // WD40 repeat // 1.3E-11 /// IPR001680 // WD40 repeat // 9.8E-8 /// IPR001680 // WD40 repeat // 6.6E-8 /// IPR001680 // WD40 repeat // 1.3E-11 /// IPR001680 // WD40 repeat // 1.0E-7 /// IPR001680 // WD40 repeat // 6.7E-8 /// IPR015048 // Domain of unknown function DUF1899 // 1.1E-32 /// IPR015048 // Domain of unknown function DUF1899 // 1.1E-32 /// IPR015049 // Domain of unknown functi…	NA	605002	NA	NA	NP_001177385 /// NP_001177386 /// NP_006082	NM_001190456 /// NM_001190457 /// NM_006091	NM_006091.3	NA	GenBank	Consensus sequence	NA	Homo sapiens	B3KWB4 /// Q9UQ03	gb:NM_006091.3 /DB_XREF=gi:148529010 /GEN=CORO2B /TID=Hs.551213.1 /CNT=138 /FEA=FLmRNA /TIER=FL+Stack /STK=42 /LL=10391 /UG=Hs.551213 /DEF=Homo sapiens coronin, actin binding protein, 2B (CORO2B), mRNA. /PROD=coronin, actin binding protein, 2B /FL=gb:AK289678.1 gb:NM_006091.3 gb:AB010098.1 gb:BC026335.1 /REP_ORG=H. sapiens	NA
11722535_a_at	0.00493949	0.188704	6.36746	5.24731	5.70988	7.76585	8.31726	8.56828	CCNYL1	151195	0000079 // regulation of cyclin-dependent protein kinase activity // inferred from electronic annotation	NA	0019901 // protein kinase binding // inferred from electronic annotation	chr2:208576238-208621554 (+) // 83.31 // q33.3	NA	41211	This probe set was annotated using the Matching Probes based pipeline to a Entrez Gene identifier using 3 transcripts. // false // Matching Probes // A	NA	ENST00000295414(11),NM_001142300(11),NM_152523(11)	Hs.471234	chr2q33.3	208621554	chr2	83.31	208576238	+	NA	ENSG00000163249	NA	cyclin Y-like 1	Human Genome PrimeView Array	NA	GO:0000079|GO:0019901	IPR006671 // Cyclin, N-terminal // 1.7E-18 /// IPR013922 // Cyclin PHO80-like // 9.8E-15	NA	NA	NA	NA	NP_001135772 /// NP_689736	NM_001142300 /// NM_152523	NM_001142300.1	NA	GenBank	Consensus sequence	NA	Homo sapiens	Q8N7R7	gb:NM_001142300.1 /DB_XREF=gi:214830654 /GEN=CCNYL1 /TID=Hs.471234.1 /CNT=81 /FEA=FLmRNA /TIER=FL+Stack /STK=33 /LL=151195 /UG=Hs.471234 /DEF=Homo sapiens cyclin Y-like 1 (CCNYL1), transcript variant 1, mRNA. /PROD=cyclin Y-like 1 isoform 1 /FL=gb:BC067253.1 gb:NM_001142300.1 /REP_ORG=H. sapiens	NA
11739557_a_at	0.00546478	0.18889	6.88162	6.69705	7.53224	9.34574	9.65791	9.44097	VAMP5	10791	0007275 // multicellular organismal development // inferred from electronic annotation /// 0007517 // muscle organ development // traceable author statement /// 0007517 // muscle organ development // inferred from electronic annotation /// 0007519 // skeletal muscle tissue development // inferred from electronic annotation /// 0016192 // vesicle-mediated transport // inferred from electronic anno…	0005794 // Golgi apparatus // inferred from electronic annotation /// 0005802 // trans-Golgi network // inferred from electronic annotation /// 0005886 // plasma membrane // traceable author statement /// 0005886 // plasma membrane // inferred from electronic annotation /// 0005887 // integral to plasma membrane // inferred from electronic annotation /// 0012505 // endomembrane system // inferred…	NA	chr2:85811530-85820516 (+) // 94.86 // p11.2	NA	41211	This probe set was annotated using the Matching Probes based pipeline to a Entrez Gene identifier using 7 transcripts. // false // Matching Probes // A	NA	AF054825(10),AK292660(11),BC017891(11),CR542215(10),ENST00000306384(11),ENST00000462451(11),NM_006634(11)	Hs.534373	chr2p11.2	85820516	chr2	94.86	85811530	+	NA	ENSG00000168899	NA	vesicle-associated membrane protein 5 (myobrevin)	Human Genome PrimeView Array	NA	GO:0007275|GO:0007517|GO:0007517|GO:0007519|GO:0016192|GO:0030154|GO:0005794|GO:0005802|GO:0005886|GO:0005886|GO:0005887|GO:0012505|GO:0016020|GO:0016021	IPR001388 // Synaptobrevin // 1.2E-30	NA	607029	NA	NA	NP_006625	NM_006634	AK292660.1	NA	GenBank	Consensus sequence	NA	Homo sapiens	O95183 /// Q6FG93	gb:AK292660.1 /DB_XREF=gi:158258756 /TID=Hs.534373.1 /CNT=46 /FEA=FLmRNA /TIER=FL /STK=1 /LL=10791 /UG_GENE=VAMP5 /UG=Hs.534373 /UG_TITLE=Vesicle-associated membrane protein 5 (myobrevin) /DEF=Homo sapiens cDNA FLJ76424 complete cds, highly similar to Homo sapiens HSPC191 mRNA. /FL=gb:AF054825.1 gb:NM_006634.2 gb:BC017891.1 gb:AK292660.1 /REP_ORG=H. sapiens	NA
11757312_x_at	0.00493684	0.190567	10.6315	9.9078	10.1199	12.7043	12.5216	12.6993	SERPINE1	5054	0000302 // response to reactive oxygen species // inferred from electronic annotation /// 0001300 // chronological cell aging // inferred from expression pattern /// 0001525 // angiogenesis // inferred from expression pattern /// 0002576 // platelet degranulation // traceable author statement /// 0007596 // blood coagulation // traceable author statement /// 0010466 // negative regulation of pept…	0005576 // extracellular region // inferred from direct assay /// 0005576 // extracellular region // traceable author statement /// 0005576 // extracellular region // inferred from electronic annotation /// 0005615 // extracellular space // inferred from direct assay /// 0005615 // extracellular space // inferred from electronic annotation /// 0005625 // soluble fraction // inferred from electron…	0002020 // protease binding // inferred from physical interaction /// 0004867 // serine-type endopeptidase inhibitor activity // inferred from direct assay /// 0004867 // serine-type endopeptidase inhibitor activity // inferred from physical interaction /// 0004867 // serine-type endopeptidase inhibitor activity // inferred from electronic annotation /// 0005102 // receptor binding // inferred fr…	chr7:100781387-100782528 (+) // 71.56 // q22.1	NA	41211	This probe set was annotated using the Matching Probes based pipeline to a Entrez Gene identifier using 4 transcripts. // false // Matching Probes // A	M16006 // gb // 6 // Cross Hyb Matching Probes /// M95178 // gb // 4 // Cross Hyb Matching Probes	ENST00000223095(11),ENST00000445463(11),NM_000602(11),NM_001165413(11)	Hs.713079	chr7q21.3-q22	100782528	chr7	71.56	100781387	+	NA	ENSG00000106366	NA	serpin peptidase inhibitor, clade E (nexin, plasminogen activator inhibitor type 1), member 1	Human Genome PrimeView Array	NA	GO:0000302|GO:0001300|GO:0001525|GO:0002576|GO:0007596|GO:0010466|GO:0010469|GO:0010757|GO:0010757|GO:0010951|GO:0014912|GO:0030168|GO:0030194|GO:0030195|GO:0030336|GO:0032757|GO:0033629|GO:0034097|GO:0035491|GO:0042060|GO:0042127|GO:0042246|GO:0042593|GO:0042730|GO:0043066|GO:0043627|GO:0045765|GO:0045766|GO:0048260|GO:0048260|GO:0050729|GO:0050820|GO:0050829|GO:0051384|GO:0051918|GO:0055093|GO:…	IPR023796 // Serpin domain // 8.1E-115 /// IPR023796 // Serpin domain // 6.1E-111	NA	173360 /// 613329	Blood_Clotting_Cascade // GenMAPP /// TGF_Beta_Signaling_Pathway // GenMAPP	NA	NP_000593 /// NP_001158885	NM_000602 /// NM_001165413	BU618641	NA	GenBank	Consensus sequence	NA	Homo sapiens	B7Z1D9 /// B7Z4S0 /// B7Z4X6 /// B7ZAB0 /// C9J272 /// F8WD53 /// P05121	gb:BU618641 /DB_XREF=gi:23284856 /DB_XREF=UI-H-FH1-bfk-o-16-0-UI.s1 /CLONE=UI-H-FH1-bfk-o-16-0-UI /TID=Hs.713079.1 /CNT=60 /FEA=EST /TIER=Stack /STK=40 /UG=Hs.713079 /UG_TITLE=Transcribed locus /REP_ORG=H. sapiens	NA
11715763_a_at	0.00482795	0.191075	5.56827	5.50682	5.64492	7.70434	7.79212	8.31265	PODXL	5420	0007155 // cell adhesion // inferred from electronic annotation /// 0007162 // negative regulation of cell adhesion // inferred from sequence or structural similarity /// 0007162 // negative regulation of cell adhesion // inferred from electronic annotation /// 0016477 // cell migration // inferred from sequence or structural similarity /// 0016477 // cell migration // inferred from electronic an…	0001726 // ruffle // inferred from direct assay /// 0001726 // ruffle // inferred from electronic annotation /// 0005730 // nucleolus // inferred from direct assay /// 0005737 // cytoplasm // inferred from direct assay /// 0005813 // centrosome // inferred from direct assay /// 0005886 // plasma membrane // inferred from direct assay /// 0005886 // plasma membrane // inferred from electronic anno…	NA	chr7:131185029-131241374 (-) // 90.28 // q32.3	NA	41211	This probe set was annotated using the Matching Probes based pipeline to a Entrez Gene identifier using 8 transcripts. // false // Matching Probes // A	NA	BC042466(11),BX641124(11),ENST00000446198(11),ENST00000537928(11),ENST00000541194(11),NM_001018111(11),NM_005397(11),U97519(11)	Hs.690098	chr7q32-q33	131241374	chr7	90.28	131185029	-	NA	ENSG00000128567	NA	podocalyxin-like	Human Genome PrimeView Array	NA	GO:0007155|GO:0007162|GO:0007162|GO:0016477|GO:0016477|GO:0022408|GO:0022408|GO:0030335|GO:0032534|GO:0032534|GO:0033634|GO:0050900|GO:0072015|GO:0072175|GO:0001726|GO:0001726|GO:0005730|GO:0005737|GO:0005813|GO:0005886|GO:0005886|GO:0005887|GO:0005902|GO:0015629|GO:0016020|GO:0016021|GO:0016324|GO:0016324|GO:0030027|GO:0030027|GO:0030175|GO:0030175|GO:0031528|GO:0031528|GO:0036057|GO:0042995|GO:…	IPR013836 // CD34/Podocalyxin // 2.1E-82 /// IPR013836 // CD34/Podocalyxin // 6.7E-80	NA	602632	NA	NA	NP_001018121 /// NP_005388	NM_001018111 /// NM_005397	NM_001018111.2	NA	GenBank	Consensus sequence	NA	Homo sapiens	B7ZKQ8 /// F5GWY5 /// F5H7A2 /// G3V0E6 /// O00592 /// Q96N83	gb:NM_001018111.2 /DB_XREF=gi:144094253 /GEN=PODXL /TID=Hs.690098.1 /CNT=407 /FEA=FLmRNA /TIER=FL+Stack /STK=152 /LL=5420 /UG=Hs.690098 /DEF=Homo sapiens podocalyxin-like (PODXL), transcript variant 1, mRNA. /PROD=podocalyxin-like isoform 1 precursor /FL=gb:BC143318.1 gb:NM_001018111.2 /REP_ORG=H. sapiens	NA
11721839_at	8.84808e-05	0.191873	8.477	8.82518	8.75427	10.9151	11.0926	11.2026	GLIPR1	11010	0044255 // cellular lipid metabolic process // traceable author statement /// 0044281 // small molecule metabolic process // traceable author statement	0005576 // extracellular region // inferred from electronic annotation /// 0005886 // plasma membrane // traceable author statement /// 0016020 // membrane // inferred from electronic annotation /// 0016021 // integral to membrane // inferred from electronic annotation	NA	chr12:75874459-75895715 (+) // 91.08 // q21.2	NA	41211	This probe set was annotated using the Matching Probes based pipeline to a Entrez Gene identifier using 2 transcripts. // false // Matching Probes // A	U00943 // gb // 3 // Cross Hyb Matching Probes /// U16307 // gb // 6 // Cross Hyb Matching Probes /// BC033887 // gb // 11 // Negative Strand Matching Probes /// ENST00000229214 // ensembl // 10 // Negative Strand Matching Probes /// NM_007043 // refseq // 10 // Negative Strand Matching Probes	ENST00000266659(10),NM_006851(10)	Hs.205558	chr12q21.2	75895715	chr12	91.08	75874459	+	NA	ENSG00000139278	NA	GLI pathogenesis-related 1	Human Genome PrimeView Array	NA	GO:0044255|GO:0044281|GO:0005576|GO:0005886|GO:0016020|GO:0016021	IPR014044 // CAP domain // 5.2E-34	NA	602692	NA	NA	NP_006842	NM_006851	U16307.3	NA	GenBank	Consensus sequence	NA	Homo sapiens	B4E3S5 /// F6VVE8 /// P48060	gb:U16307.3 /DB_XREF=gi:24270815 /GEN=GliPR /TID=Hs.205558.1 /CNT=229 /FEA=FLmRNA /TIER=FL /STK=5 /LL=11010 /UG=Hs.205558 /DEF=Homo sapiens glioma pathogenesis-related protein (GliPR) mRNA, complete cds. /PROD=glioma pathogenesis-related protein /FL=gb:NM_006851.2 gb:BC012510.1 gb:AF400440.1 gb:U16307.3 /REP_ORG=H. sapiens	NA
11758071_s_at	4.97244e-06	0.192719	10.8292	10.9402	11.0034	13.3767	13.3182	13.2043	SULF1	23213	0001822 // kidney development // inferred from sequence or structural similarity /// 0001822 // kidney development // inferred from electronic annotation /// 0001937 // negative regulation of endothelial cell proliferation // inferred from direct assay /// 0002063 // chondrocyte development // inferred from sequence or structural similarity /// 0002063 // chondrocyte development // inferred from …	0005615 // extracellular space // inferred from direct assay /// 0005615 // extracellular space // non-traceable author statement /// 0005783 // endoplasmic reticulum // inferred from direct assay /// 0005783 // endoplasmic reticulum // inferred from electronic annotation /// 0005794 // Golgi apparatus // inferred from sequence or structural similarity /// 0005794 // Golgi apparatus // inferred f…	0003824 // catalytic activity // inferred from electronic annotation /// 0004065 // arylsulfatase activity // inferred from direct assay /// 0004065 // arylsulfatase activity // inferred from mutant phenotype /// 0005509 // calcium ion binding // inferred from electronic annotation /// 0008449 // N-acetylglucosamine-6-sulfatase activity // inferred from direct assay /// 0008449 // N-acetylglucosa…	chr8:70571572-70572292 (+) // 98.49 // q13.3	NA	41211	This probe set was annotated using the Matching Probes based pipeline to a Entrez Gene identifier using 11 transcripts. // false // Matching Probes // A	NA	AF545571(11),AY101175(11),ENST00000260128(11),ENST00000402687(11),ENST00000419716(11),ENST00000458141(11),ENST00000531512(11),NM_001128204(11),NM_001128205(11),NM_001128206(11),NM_015170(11)	Hs.710666	chr8q13.1	70572292	chr8	98.49	70571572	+	NA	ENSG00000137573	NA	sulfatase 1	Human Genome PrimeView Array	NA	GO:0001822|GO:0001822|GO:0001937|GO:0002063|GO:0002063|GO:0003094|GO:0003094|GO:0006915|GO:0008152|GO:0010575|GO:0010575|GO:0014846|GO:0014846|GO:0016525|GO:0030177|GO:0030201|GO:0030201|GO:0030201|GO:0030336|GO:0030513|GO:0032836|GO:0032836|GO:0035860|GO:0035860|GO:0040036|GO:0040037|GO:0040037|GO:0040037|GO:0048010|GO:0048706|GO:0048706|GO:0051216|GO:0051216|GO:0060348|GO:0060348|GO:0060384|GO:…	IPR000917 // Sulfatase // 1.8E-61 /// IPR002591 // Type I phosphodiesterase/nucleotide pyrophosphatase/phosphate transferase // 7.3E-12 /// IPR024609 // Extracellular sulfatase, C-terminal // 9.6E-55	NA	610012	NA	NA	NP_001121676 /// NP_001121677 /// NP_001121678 /// NP_055985	NM_001128204 /// NM_001128205 /// NM_001128206 /// NM_015170	BQ002566	NA	GenBank	Consensus sequence	NA	Homo sapiens	E9PI06 /// E9PJL8 /// E9PLS5 /// E9PPQ3 /// E9PS14 /// H0YDR1 /// Q6NUJ9 /// Q7Z2W2 /// Q8IWU6 /// Q96E28 /// Q9NTJ8	gb:BQ002566 /DB_XREF=gi:19727466 /DB_XREF=UI-H-EI1-ayw-b-16-0-UI.s1 /CLONE=IMAGE:5844399 /TID=Hs.710666.1 /CNT=2 /FEA=EST /TIER=ConsEnd /STK=2 /UG=Hs.710666 /UG_TITLE=Transcribed locus /REP_ORG=H. sapiens	NA
11715919_a_at	0.00163073	0.194922	9.59103	9.63372	9.048	11.6934	11.9889	11.7191	SH3BGRL3	83442	0045454 // cell redox homeostasis // inferred from electronic annotation	0005634 // nucleus // inferred from electronic annotation /// 0005737 // cytoplasm // inferred from direct assay /// 0005737 // cytoplasm // inferred from electronic annotation	0009055 // electron carrier activity // inferred from electronic annotation /// 0015035 // protein disulfide oxidoreductase activity // inferred from electronic annotation	chr1:26605190-26608013 (+) // 94.7 // p36.11	NA	41211	This probe set was annotated using the Matching Probes based pipeline to a Entrez Gene identifier using 7 transcripts. // false // Matching Probes // A	GENSCAN00000014987 // ensembl // 2 // Cross Hyb Matching Probes	AF247790(11),AF304163(11),BC030135(11),ENST00000270792(11),ENST00000319041(11),ENST00000374243(11),NM_031286(11)	Hs.109051	chr1p36.11	26608013	chr1	94.7	26605190	+	NA	ENSG00000142669	NA	SH3 domain binding glutamic acid-rich protein like 3	Human Genome PrimeView Array	NA	GO:0045454|GO:0005634|GO:0005737|GO:0005737|GO:0009055|GO:0015035	IPR002109 // Glutaredoxin // 2.8E-11 /// IPR002109 // Glutaredoxin // 2.4E-11 /// IPR002109 // Glutaredoxin // 1.7E-10 /// IPR006993 // SH3-binding, glutamic acid-rich protein // 1.9E-41 /// IPR006993 // SH3-binding, glutamic acid-rich protein // 2.0E-29 /// IPR006993 // SH3-binding, glutamic acid-rich protein // 2.8E-40	NA	NA	NA	NA	NP_112576	NM_031286	NM_031286.3	NA	GenBank	Consensus sequence	NA	Homo sapiens	Q5T123 /// Q86Z22 /// Q9H299	gb:NM_031286.3 /DB_XREF=gi:110227860 /GEN=SH3BGRL3 /TID=Hs.109051.1 /CNT=367 /FEA=FLmRNA /TIER=FL+Stack /STK=135 /LL=83442 /UG=Hs.109051 /DEF=Homo sapiens SH3 domain binding glutamic acid-rich protein like 3 (SH3BGRL3), mRNA. /PROD=SH3 domain binding glutamic acid-rich proteinlike 3 /FL=gb:NM_031286.3 gb:AF304163.1 gb:BC030135.2 gb:AF247790.1 /REP_ORG=H. sapiens	NA
11715466_at	0.00902714	0.195153	5.32269	4.7447	5.54306	7.54294	7.61985	7.63072	ARHGDIB	397	0006928 // cellular component movement // traceable author statement /// 0006955 // immune response // traceable author statement /// 0007162 // negative regulation of cell adhesion // traceable author statement /// 0007264 // small GTPase mediated signal transduction // traceable author statement /// 0007266 // Rho protein signal transduction // traceable author statement /// 0007275 // multicel…	0005737 // cytoplasm // traceable author statement /// 0005737 // cytoplasm // inferred from electronic annotation /// 0005829 // cytosol // traceable author statement /// 0005856 // cytoskeleton // traceable author statement /// 0016023 // cytoplasmic membrane-bounded vesicle // traceable author statement	0005094 // Rho GDP-dissociation inhibitor activity // inferred from electronic annotation /// 0005094 // Rho GDP-dissociation inhibitor activity // traceable author statement /// 0005096 // GTPase activator activity // inferred from electronic annotation	chr12:15094421-15114687 (-) // 67.88 // p12.3	NA	41211	This probe set was annotated using the Matching Probes based pipeline to a Entrez Gene identifier using 6 transcripts. // false // Matching Probes // A	AF498927 // gb // 2 // Cross Hyb Matching Probes /// AB451315 // gb // 2 // Cross Hyb Matching Probes /// GENSCAN00000031256 // ensembl // 2 // Cross Hyb Matching Probes /// ENST00000539131 // ensembl // 6 // Cross Hyb Matching Probes /// ENST00000541546 // ensembl // 3 // Cross Hyb Matching Probes	BC009200(11),ENST00000228945(11),ENST00000536592(11),ENST00000541644(10),L20688(9),NM_001175(11)	Hs.504877	chr12p12.3	15114687	chr12	67.88	15094421	-	NA	ENSG00000111348	NA	Rho GDP dissociation inhibitor (GDI) beta	Human Genome PrimeView Array	NA	GO:0006928|GO:0006955|GO:0007162|GO:0007264|GO:0007266|GO:0007275|GO:0030036|GO:0043547|GO:0051056|GO:0005737|GO:0005737|GO:0005829|GO:0005856|GO:0016023|GO:0005094|GO:0005094|GO:0005096	IPR000406 // RHO protein GDP dissociation inhibitor // 3.8E-93 /// IPR000406 // RHO protein GDP dissociation inhibitor // 6.1E-91	NA	602843	G13_Signaling_Pathway // GenMAPP	NA	NP_001166	NM_001175	NM_001175.4	NA	GenBank	Consensus sequence	NA	Homo sapiens	B2R4F3 /// H0YGX7 /// P52566	gb:NM_001175.4 /DB_XREF=gi:56676392 /GEN=ARHGDIB /TID=Hs.504877.1 /CNT=1051 /FEA=FLmRNA /TIER=FL+Stack /STK=236 /LL=397 /UG=Hs.504877 /DEF=Homo sapiens Rho GDP dissociation inhibitor (GDI) beta (ARHGDIB), mRNA. /PROD=Rho GDP dissociation inhibitor (GDI) beta /FL=gb:L20688.1 gb:AF498927.1 gb:BC009200.2 gb:NM_001175.4 gb:AB451315.1 /REP_ORG=H. sapiens	NA
11715803_a_at	4.56165e-05	0.19524	8.78767	8.74168	8.64815	11.2021	11.0753	10.9638	ANXA6	309	0006816 // calcium ion transport // inferred from electronic annotation /// 0006937 // regulation of muscle contraction // inferred from electronic annotation	0005737 // cytoplasm // inferred from electronic annotation /// 0016324 // apical plasma membrane // inferred from electronic annotation /// 0042470 // melanosome // inferred from electronic annotation /// 0043234 // protein complex // inferred from electronic annotation /// 0048471 // perinuclear region of cytoplasm // inferred from electronic annotation	0005509 // calcium ion binding // inferred from electronic annotation /// 0005515 // protein binding // inferred from physical interaction /// 0005544 // calcium-dependent phospholipid binding // inferred from direct assay /// 0005544 // calcium-dependent phospholipid binding // inferred from electronic annotation	chr5:150480332-150537367 (-) // 61.67 // q33.1	NA	41211	This probe set was annotated using the Matching Probes based pipeline to a Entrez Gene identifier using 16 transcripts. // false // Matching Probes // A	ENST00000517486 // ensembl // 6 // Cross Hyb Matching Probes	AK126836(11),AK290672(11),AK298582(11),AK303078(10),BC017046(11),D00510(11),ENST00000354546(11),ENST00000356496(11),ENST00000377751(11),ENST00000521512(11),ENST00000522664(9),ENST00000523714(11),ENST00000540153(11),J03578(11),NM_001155(11),NM_001193544(11)	Hs.412117	chr5q33.1	150537367	chr5	61.67	150480332	-	NA	ENSG00000197043	NA	annexin A6	Human Genome PrimeView Array	NA	GO:0006816|GO:0006937|GO:0005737|GO:0016324|GO:0042470|GO:0043234|GO:0048471|GO:0005509|GO:0005515|GO:0005544|GO:0005544	IPR018502 // Annexin repeat // 1.6E-29 /// IPR018502 // Annexin repeat // 3.7E-26 /// IPR018502 // Annexin repeat // 8.8E-27 /// IPR018502 // Annexin repeat // 1.7E-25 /// IPR018502 // Annexin repeat // 2.0E-26 /// IPR018502 // Annexin repeat // 7.6E-29 /// IPR018502 // Annexin repeat // 1.5E-30 /// IPR018502 // Annexin repeat // 3.4E-21 /// IPR018502 // Annexin repeat // 1.7E-28 /// IPR018502 //…	NA	114070	Calcium_regulation_in_cardiac_cells // GenMAPP /// Prostaglandin_synthesis_regulation // GenMAPP	NA	NP_001146 /// NP_001180473	NM_001155 /// NM_001193544 /// NM_004033	AK303078.1	NA	GenBank	Consensus sequence	NA	Homo sapiens	A6NN80 /// A8K3Q7 /// B7Z582 /// B7Z8A7 /// E5RFF0 /// E5RI05 /// E5RIU8 /// E5RJF5 /// E5RJR0 /// E5RK63 /// E5RK69 /// E7EMC6 /// E9PGK1 /// H0YC77 /// P08133 /// Q6ZP35	gb:AK303078.1 /DB_XREF=gi:221044431 /TID=Hs.412117.1 /CNT=1430 /FEA=FLmRNA /TIER=FL+Stack /STK=146 /LL=309 /UG_GENE=ANXA6 /UG=Hs.412117 /UG_TITLE=Annexin A6 /DEF=Homo sapiens cDNA FLJ53686 complete cds, highly similar to Annexin A6. /FL=gb:NM_001155.3 gb:D00510.1 gb:J03578.1 gb:BC017046.1 gb:NM_004033.2 gb:AK303078.1 gb:AK290672.1 /REP_ORG=H. sapiens	NA
11747072_s_at	0.000561311	0.195704	10.3762	10.1284	10.3726	12.6427	12.6135	12.6934	TUBB6	84617	0006184 // GTP catabolic process // inferred from electronic annotation /// 0006457 // protein folding // traceable author statement /// 0007017 // microtubule-based process // inferred from electronic annotation /// 0007018 // microtubule-based movement // inferred from electronic annotation /// 0044267 // cellular protein metabolic process // traceable author statement /// 0051084 // 'de novo' …	0005737 // cytoplasm // inferred from electronic annotation /// 0005856 // cytoskeleton // inferred from electronic annotation /// 0005874 // microtubule // inferred from direct assay /// 0005874 // microtubule // inferred from electronic annotation /// 0043234 // protein complex // inferred from electronic annotation	0000166 // nucleotide binding // inferred from electronic annotation /// 0003924 // GTPase activity // inferred from electronic annotation /// 0005198 // structural molecule activity // inferred from electronic annotation /// 0005525 // GTP binding // inferred from electronic annotation	chr18:12308260-12326568 (+) // 99.6 // p11.21	NA	41211	This probe set was annotated using the Matching Probes based pipeline to a Entrez Gene identifier using 8 transcripts. // false // Matching Probes // A	NA	AK092677(11),AK298196(11),AK304616(11),BC002654(11),ENST00000317702(11),ENST00000417736(11),ENST00000445717(11),NM_032525(11)	Hs.706875	chr18p11.21	12326568	chr18	99.6	12308260	+	NA	ENSG00000176014	NA	tubulin, beta 6 class V	Human Genome PrimeView Array	NA	GO:0006184|GO:0006457|GO:0007017|GO:0007018|GO:0044267|GO:0051084|GO:0051258|GO:0005737|GO:0005856|GO:0005874|GO:0005874|GO:0043234|GO:0000166|GO:0003924|GO:0005198|GO:0005525	IPR003008 // Tubulin/FtsZ, GTPase domain // 2.8E-74 /// IPR003008 // Tubulin/FtsZ, GTPase domain // 8.5E-28 /// IPR003008 // Tubulin/FtsZ, GTPase domain // 3.5E-32 /// IPR003008 // Tubulin/FtsZ, GTPase domain // 1.3E-51 /// IPR018316 // Tubulin/FtsZ, 2-layer sandwich domain // 8.4E-53 /// IPR018316 // Tubulin/FtsZ, 2-layer sandwich domain // 7.4E-53 /// IPR018316 // Tubulin/FtsZ, 2-layer sandwich…	NA	NA	NA	NA	NP_115914	NM_032525	AK298196.1	NA	GenBank	Consensus sequence	NA	Homo sapiens	B3KS31 /// B4DP54 /// B4E386 /// Q2NKY5 /// Q9BUF5	gb:AK298196.1 /DB_XREF=gi:194389899 /TID=Hs.706875.1 /CNT=4 /FEA=FLmRNA /TIER=FL /STK=1 /LL=84617 /UG_GENE=TUBB6 /UG=Hs.706875 /UG_TITLE=Tubulin, beta 6 /DEF=Homo sapiens cDNA FLJ52712 complete cds, highly similar to Tubulin beta-6 chain. /FL=gb:AK298196.1 /REP_ORG=H. sapiens	NA
11724579_a_at	0.00364737	0.195935	5.36981	6.01919	5.68536	7.47518	8.39785	8.17724	L1CAM	3897	0006935 // chemotaxis // traceable author statement /// 0007155 // cell adhesion // non-traceable author statement /// 0007155 // cell adhesion // inferred from electronic annotation /// 0007156 // homophilic cell adhesion // inferred from electronic annotation /// 0007157 // heterophilic cell-cell adhesion // inferred from electronic annotation /// 0007159 // leukocyte cell-cell adhesion // infe…	0005624 // membrane fraction // inferred from electronic annotation /// 0005886 // plasma membrane // traceable author statement /// 0005886 // plasma membrane // inferred from electronic annotation /// 0009897 // external side of plasma membrane // inferred from electronic annotation /// 0009986 // cell surface // inferred from electronic annotation /// 0016020 // membrane // inferred from elect…	0005178 // integrin binding // inferred from electronic annotation /// 0030165 // PDZ domain binding // inferred from electronic annotation /// 0033691 // sialic acid binding // inferred from electronic annotation /// 0042802 // identical protein binding // inferred from electronic annotation /// 0043621 // protein self-association // inferred from electronic annotation	chrX:153126968-153141846 (-) // 98.41 // q28	NA	41211	This probe set was annotated using the Matching Probes based pipeline to a Entrez Gene identifier using 9 transcripts. // false // Matching Probes // A	NA	ENST00000361981(11),ENST00000370057(11),ENST00000370060(11),ENST00000538883(11),ENST00000540065(11),ENST00000543994(11),NM_000425(11),NM_001143963(11),NM_024003(11)	Hs.522818	chrXq28	153141846	chrX	98.41	153126968	-	NA	ENSG00000198910	NA	L1 cell adhesion molecule	Human Genome PrimeView Array	NA	GO:0006935|GO:0007155|GO:0007155|GO:0007156|GO:0007157|GO:0007159|GO:0007166|GO:0007275|GO:0007399|GO:0007399|GO:0007411|GO:0007411|GO:0007596|GO:0008219|GO:0022409|GO:0030154|GO:0031175|GO:0033631|GO:0034109|GO:0050850|GO:0050900|GO:0005624|GO:0005886|GO:0005886|GO:0009897|GO:0009986|GO:0016020|GO:0016021|GO:0042734|GO:0043195|GO:0005178|GO:0030165|GO:0033691|GO:0042802|GO:0043621	IPR003961 // Fibronectin, type III // 3.5E-15 /// IPR003961 // Fibronectin, type III // 1.5E-14 /// IPR003961 // Fibronectin, type III // 8.4E-20 /// IPR003961 // Fibronectin, type III // 2.4E-16 /// IPR003961 // Fibronectin, type III // 3.5E-15 /// IPR003961 // Fibronectin, type III // 1.5E-14 /// IPR003961 // Fibronectin, type III // 8.4E-20 /// IPR003961 // Fibronectin, type III // 2.4E-16 ///…	NA	142623 /// 303350 /// 304100 /// 307000 /// 308840	NA	NA	NP_000416 /// NP_001137435 /// NP_076493	NM_000425 /// NM_001143963 /// NM_024003	NM_000425.3	NA	GenBank	Consensus sequence	NA	Homo sapiens	A4ZYW4 /// A8K139 /// E7EMY4 /// E7EPI4 /// E7EVM4 /// E9PHJ4 /// F5H025 /// F5H111 /// F5H1H0 /// G3XAF4 /// H0Y5C3 /// H3BLW5 /// P32004 /// Q7Z3Z9	gb:NM_000425.3 /DB_XREF=gi:221316755 /GEN=L1CAM /TID=Hs.522818.1 /CNT=241 /FEA=FLmRNA /TIER=FL+Stack /STK=24 /LL=3897 /UG=Hs.522818 /DEF=Homo sapiens L1 cell adhesion molecule (L1CAM), transcript variant 1, mRNA. /PROD=L1 cell adhesion molecule isoform 1 precursor /FL=gb:NM_001143963.1 gb:NM_024003.2 gb:M77640.1 gb:NM_000425.3 gb:M74387.1 gb:EF506611.1 gb:BC126229.1 gb:AK289754.1 gb:BC136447.1 /R…	NA
11727269_at	8.19784e-05	0.196527	5.18281	5.05069	5.4097	7.53441	7.73745	7.4177	S100A3	6274	NA	NA	0005509 // calcium ion binding // inferred from electronic annotation /// 0046872 // metal ion binding // inferred from electronic annotation	chr1:153519806-153521728 (-) // 93.0 // q21.3	NA	41211	This probe set was annotated using the Matching Probes based pipeline to a Entrez Gene identifier using 3 transcripts. // false // Matching Probes // A	BT006955 // gb // 2 // Cross Hyb Matching Probes /// CR542163 // gb // 2 // Cross Hyb Matching Probes /// CR542185 // gb // 2 // Cross Hyb Matching Probes /// GENSCAN00000032941 // ensembl // 2 // Cross Hyb Matching Probes /// ENST00000368712 // ensembl // 7 // Cross Hyb Matching Probes	BC012893(11),ENST00000368713(11),NM_002960(11)	Hs.557609	chr1q21	153521728	chr1	93	153519806	-	NA	ENSG00000188015	NA	S100 calcium binding protein A3	Human Genome PrimeView Array	NA	GO:0005509|GO:0046872	IPR013787 // S100/CaBP-9k-type, calcium binding, subdomain // 1.3E-22	NA	176992	NA	NA	NP_002951	NM_002960	NM_002960.1	NA	GenBank	Consensus sequence	NA	Homo sapiens	P33764	gb:NM_002960.1 /DB_XREF=gi:4506762 /GEN=S100A3 /TID=Hs.557609.1 /CNT=33 /FEA=FLmRNA /TIER=FL+Stack /STK=16 /LL=6274 /UG=Hs.557609 /DEF=Homo sapiens S100 calcium binding protein A3 (S100A3), mRNA. /PROD=S100 calcium binding protein A3 /FL=gb:BC012893.1 gb:BT006955.1 gb:CR542185.1 gb:NM_002960.1 gb:CR542163.1 /REP_ORG=H. sapiens	NA
11728992_s_at	0.00236462	0.196731	5.502	4.69717	5.30385	7.97336	7.16296	7.3956	IGDCC4	57722	NA	0005886 // plasma membrane // inferred from electronic annotation /// 0016020 // membrane // inferred from electronic annotation /// 0016021 // integral to membrane // inferred from electronic annotation	NA	chr15:65673821-65715410 (-) // 96.8 // q22.31	NA	41211	This probe set was annotated using the Matching Probes based pipeline to a Entrez Gene identifier using 8 transcripts. // false // Matching Probes // A	NA	AB046848(11),AB052622(11),AK124045(11),ENST00000352385(11),ENST00000356152(11),ENST00000558048(11),ENST00000559327(11),NM_020962(11)	Hs.591101	chr15q22.31	65715410	chr15	96.8	65673821	-	NA	ENSG00000103742	NA	immunoglobulin superfamily, DCC subclass, member 4	Human Genome PrimeView Array	NA	GO:0005886|GO:0016020|GO:0016021	IPR003961 // Fibronectin, type III // 4.0E-19 /// IPR003961 // Fibronectin, type III // 6.0E-13 /// IPR003961 // Fibronectin, type III // 6.3E-13 /// IPR003961 // Fibronectin, type III // 5.9E-12 /// IPR003961 // Fibronectin, type III // 6.2E-16 /// IPR003961 // Fibronectin, type III // 1.8E-19 /// IPR003961 // Fibronectin, type III // 2.6E-13 /// IPR003961 // Fibronectin, type III // 2.8E-13 ///…	NA	NA	NA	NA	NP_066013	NM_020962	NM_020962.1	NA	GenBank	Consensus sequence	NA	Homo sapiens	C9JPJ5 /// Q8TDY8	gb:NM_020962.1 /DB_XREF=gi:19882240 /GEN=IGDCC4 /TID=Hs.591101.1 /CNT=23 /FEA=FLmRNA /TIER=FL+Stack /STK=12 /LL=57722 /UG=Hs.591101 /DEF=Homo sapiens immunoglobulin superfamily, DCC subclass, member 4 (IGDCC4), mRNA. /PROD=immunoglobulin superfamily, DCC subclass, member4 /FL=gb:NM_020962.1 gb:AB052622.1 /REP_ORG=H. sapiens	NA
11726677_a_at	0.0041969	0.19678	7.70919	7.23063	8.03494	10.0302	10.2	9.87273	PSMB9	5698	0000075 // cell cycle checkpoint // traceable author statement /// 0000082 // G1/S transition of mitotic cell cycle // traceable author statement /// 0000084 // S phase of mitotic cell cycle // traceable author statement /// 0000209 // protein polyubiquitination // traceable author statement /// 0000216 // M/G1 transition of mitotic cell cycle // traceable author statement /// 0000278 // mitotic …	0000502 // proteasome complex // traceable author statement /// 0000502 // proteasome complex // inferred from electronic annotation /// 0005634 // nucleus // inferred from electronic annotation /// 0005654 // nucleoplasm // traceable author statement /// 0005737 // cytoplasm // inferred from electronic annotation /// 0005829 // cytosol // traceable author statement /// 0005839 // proteasome core…	0004175 // endopeptidase activity // inferred from electronic annotation /// 0004298 // threonine-type endopeptidase activity // inferred from electronic annotation /// 0005515 // protein binding // inferred from physical interaction /// 0008233 // peptidase activity // inferred from electronic annotation /// 0016787 // hydrolase activity // inferred from electronic annotation	chr6:32821857-32827674 (+) // 97.55 // p21.32	NA	41211	This probe set was annotated using the Matching Probes based pipeline to a Entrez Gene identifier using 54 transcripts. // false // Matching Probes // A	BX641100 // gb // 7 // Cross Hyb Matching Probes /// ENST00000455846 // ensembl // 7 // Cross Hyb Matching Probes /// ENST00000417566 // ensembl // 7 // Cross Hyb Matching Probes /// ENST00000434587 // ensembl // 7 // Cross Hyb Matching Probes /// ENST00000419512 // ensembl // 7 // Cross Hyb Matching Probes /// ENST00000415658 // ensembl // 7 // Cross Hyb Matching Probes /// ENST00000413480 // en…	AK303118(11),BC065513(11),CR541656(11),ENST00000374859(11),ENST00000383114(11),ENST00000383234(11),ENST00000395330(11),ENST00000395333(11),ENST00000399371(11),ENST00000399381(11),ENST00000399607(11),ENST00000399619(11),ENST00000418861(11),ENST00000420182(11),ENST00000422729(11),ENST00000422904(11),ENST00000423563(11),ENST00000425855(11),ENST00000427870(11),ENST00000434083(11),ENST00000434471(11),…	Hs.654585	chr6p21.3	32827674	chr6	97.55	32821857	+	EC:3.4.25.1	ENSG00000239836 /// ENSG00000240065 /// ENSG00000240118 /// ENSG00000240508 /// ENSG00000242711 /// ENSG00000243067 /// ENSG00000243594 /// ENSG00000243958	NA	proteasome (prosome, macropain) subunit, beta type, 9 (large multifunctional peptidase 2)	Human Genome PrimeView Array	NA	GO:0000075|GO:0000082|GO:0000084|GO:0000209|GO:0000216|GO:0000278|GO:0002474|GO:0002479|GO:0006508|GO:0006521|GO:0006915|GO:0006977|GO:0010467|GO:0016032|GO:0016070|GO:0016071|GO:0031145|GO:0034641|GO:0042590|GO:0042981|GO:0044281|GO:0044419|GO:0051436|GO:0051437|GO:0051439|GO:0051603|GO:0000502|GO:0000502|GO:0005634|GO:0005654|GO:0005737|GO:0005829|GO:0005839|GO:0004175|GO:0004298|GO:0005515|GO:…	IPR001353 // Proteasome, subunit alpha/beta // 1.0E-43 /// IPR001353 // Proteasome, subunit alpha/beta // 1.8E-47 /// IPR001353 // Proteasome, subunit alpha/beta // 7.2E-9 /// IPR001353 // Proteasome, subunit alpha/beta // 5.2E-18 /// IPR001353 // Proteasome, subunit alpha/beta // 5.7E-9 /// IPR001353 // Proteasome, subunit alpha/beta // 8.0E-18 /// IPR001353 // Proteasome, subunit alpha/beta // …	NA	177045	Proteasome_Degradation // GenMAPP	NA	NP_002791	NM_002800 /// NM_148954	BC065513.1	NA	GenBank	Consensus sequence	NA	Homo sapiens	A2ACQ9 /// A2ACR1 /// B0V060 /// B0V0T3 /// B4DZW2 /// P28065 /// Q5JNW4	gb:BC065513.1 /DB_XREF=gi:41388829 /GEN=PSMB9 /TID=Hs.654585.1 /CNT=71 /FEA=FLmRNA /TIER=FL+Stack /STK=17 /LL=5698 /UG=Hs.654585 /DEF=Homo sapiens proteasome (prosome, macropain) subunit, beta type, 9 (large multifunctional peptidase 2), mRNA (cDNA clone MGC:70470 IMAGE:5749985), complete cds. /PROD=proteasome (prosome, macropain) subunit, betatype, 9 (large multifunctional peptidase 2) /FL=gb:CR…	NA
11757107_s_at	0.000717597	0.197307	8.53025	7.92345	8.38571	10.2982	10.7438	10.8341	GTF3C6	112495	0006351 // transcription, DNA-dependent // inferred from direct assay /// 0006351 // transcription, DNA-dependent // inferred from electronic annotation /// 0006383 // transcription from RNA polymerase III promoter // inferred from direct assay /// 0042791 // 5S class rRNA transcription from RNA polymerase III type 1 promoter // inferred by curator /// 0042797 // tRNA transcription from RNA polym…	0000127 // transcription factor TFIIIC complex // inferred from direct assay /// 0005634 // nucleus // inferred from electronic annotation	0003677 // DNA binding // inferred from direct assay /// 0003677 // DNA binding // inferred from electronic annotation /// 0005515 // protein binding // inferred from physical interaction	chrX:106365226-106375652 (+) // 99.89 // q22.3	NA	41211	This probe set was annotated using the Matching Probes based pipeline to a Entrez Gene identifier using 4 transcripts. // false // Matching Probes // A	BC104655 // gb // 1 // Cross Hyb Matching Probes /// EF137904 // gb // 7 // Cross Hyb Matching Probes /// GENSCAN00000007156 // ensembl // 7 // Cross Hyb Matching Probes /// ENST00000399148 // ensembl // 7 // Cross Hyb Matching Probes	BC011593(11),ENST00000329970(11),ENST00000480191(11),NM_138408(11)	NA	chr6q21	106375652	chrX	99.89	106365226	+	NA	ENSG00000155115	NA	general transcription factor IIIC, polypeptide 6, alpha 35kDa	Human Genome PrimeView Array	NA	GO:0006351|GO:0006351|GO:0006383|GO:0042791|GO:0042797|GO:0000127|GO:0005634|GO:0003677|GO:0003677|GO:0005515	IPR019481 // Transcription factor TFIIIC, tau55-related // 1.3E-16	NA	611784	NA	NA	NP_612417	NM_138408	XR_036952.1	NA	GenBank	Consensus sequence	NA	Homo sapiens	Q3SWV5 /// Q969F1	gb:XR_036952.1 /DB_XREF=gi:169217190 /TID=HsAffx.1533.1 /CNT=1 /FEA=mRNA /TIER=ConsEnd /STK=0 /NOTE=sequence(s) not in UniGene /DEF=PREDICTED: Homo sapiens misc_RNA (LOC644563), miscRNA. /REP_ORG=H. sapiens	NA
11755137_a_at	2.76982e-06	0.199148	5.4723	5.53985	5.60948	7.95567	7.81667	7.83277	CCDC109B	55013	NA	0016020 // membrane // inferred from electronic annotation /// 0016021 // integral to membrane // inferred from electronic annotation	NA	chr4:110605595-110608868 (+) // 96.49 // q25	NA	41211	This probe set was annotated using the Matching Probes based pipeline to a Entrez Gene identifier using 7 transcripts. // false // Matching Probes // A	GENSCAN00000001124 // ensembl // 7 // Cross Hyb Matching Probes	AK095936(11),AK291098(9),AL832311(11),BC002633(11),ENST00000394650(11),ENST00000494604(11),NM_017918(11)	Hs.234149	chr4q25	110608868	chr4	96.49	110605595	+	NA	ENSG00000005059	NA	coiled-coil domain containing 109B	Human Genome PrimeView Array	NA	GO:0016020|GO:0016021	IPR006769 // Coiled-coil domain containing protein 109, C-terminal // 6.9E-66	NA	NA	NA	NA	NP_060388	NM_017918	AA804455	NA	GenBank	Consensus sequence	NA	Homo sapiens	C9JTJ6 /// Q9NWR8	gb:AA804455 /DB_XREF=gi:2875968 /DB_XREF=nz38d04.s1 /CLONE=IMAGE:1290055 /TID=Hs.234149.2 /CNT=6 /FEA=mRNA /TIER=ConsEnd /STK=0 /LL=55013 /UG_GENE=CCDC109B /UG=Hs.234149 /UG_TITLE=Coiled-coil domain containing 109B /REP_ORG=H. sapiens	NA
11725349_s_at	0.000685881	0.199179	8.72629	8.29909	8.66338	10.5404	10.9707	11.1339	TFDP1	7027	0000080 // G1 phase of mitotic cell cycle // traceable author statement /// 0000082 // G1/S transition of mitotic cell cycle // traceable author statement /// 0000278 // mitotic cell cycle // traceable author statement /// 0006351 // transcription, DNA-dependent // inferred from electronic annotation /// 0006355 // regulation of transcription, DNA-dependent // inferred from electronic annotation …	0005634 // nucleus // inferred from electronic annotation /// 0005654 // nucleoplasm // traceable author statement /// 0005667 // transcription factor complex // inferred from electronic annotation	0003677 // DNA binding // inferred from electronic annotation /// 0003700 // sequence-specific DNA binding transcription factor activity // inferred from electronic annotation /// 0003700 // sequence-specific DNA binding transcription factor activity // traceable author statement /// 0003713 // transcription coactivator activity // traceable author statement /// 0005515 // protein binding // infe…	chr13:114238987-114295788 (+) // 90.18 // q34	NA	41211	This probe set was annotated using the Matching Probes based pipeline to a Entrez Gene identifier using 4 transcripts. // false // Matching Probes // A	NA	BC011685(11),ENST00000375370(11),NM_007111(11),NR_026580(11)	Hs.79353	chr13q34	114295788	chr13	90.18	114238987	+	NA	ENSG00000198176	NA	transcription factor Dp-1	Human Genome PrimeView Array	NA	GO:0000080|GO:0000082|GO:0000278|GO:0006351|GO:0006355|GO:0006357|GO:0007049|GO:0008283|GO:0005634|GO:0005654|GO:0005667|GO:0003677|GO:0003700|GO:0003700|GO:0003713|GO:0005515|GO:0008134|GO:0019904	IPR003316 // Transcription factor E2F/dimerisation partner (TDP) // 2.9E-33 /// IPR014889 // Transcription factor DP, C-terminal // 4.3E-63	NA	189902	Cell_cycle_KEGG // GenMAPP /// G1_to_S_cell_cycle_Reactome // GenMAPP	NA	NP_009042	NM_007111 /// NR_026580	BC011685.2	NA	GenBank	Consensus sequence	NA	Homo sapiens	B4DLQ9 /// B7Z569 /// F5H452 /// Q14186 /// Q5JSB5 /// Q5JSB6	gb:BC011685.2 /DB_XREF=gi:33877644 /GEN=TFDP1 /TID=Hs.79353.1 /CNT=294 /FEA=FLmRNA /TIER=FL+Stack /STK=21 /LL=7027 /UG=Hs.79353 /DEF=Homo sapiens transcription factor Dp-1, mRNA (cDNA clone MGC:19534 IMAGE:4111289), complete cds. /PROD=transcription factor Dp-1 /FL=gb:L23959.1 gb:BC011685.2 gb:NM_007111.4 /REP_ORG=H. sapiens	NA
11751904_x_at	0.00103193	0.199582	5.54797	5.48026	5.34618	7.8627	7.95447	7.5006	COL11A1	1301	0001502 // cartilage condensation // inferred from electronic annotation /// 0001503 // ossification // inferred from electronic annotation /// 0002063 // chondrocyte development // inferred from electronic annotation /// 0003007 // heart morphogenesis // inferred from electronic annotation /// 0006029 // proteoglycan metabolic process // inferred from electronic annotation /// 0007601 // visual …	0005576 // extracellular region // inferred from electronic annotation /// 0005578 // proteinaceous extracellular matrix // inferred from electronic annotation /// 0005581 // collagen // inferred from electronic annotation /// 0005592 // collagen type XI // inferred from direct assay /// 0005592 // collagen type XI // non-traceable author statement /// 0031012 // extracellular matrix // inferred …	0005201 // extracellular matrix structural constituent // non-traceable author statement /// 0005201 // extracellular matrix structural constituent // inferred from electronic annotation /// 0030674 // protein binding, bridging // non-traceable author statement /// 0050840 // extracellular matrix binding // non-traceable author statement	chr1:103343506-103574035 (-) // 99.78 // p21.1	NA	41211	This probe set was annotated using the Matching Probes based pipeline to a Entrez Gene identifier using 11 transcripts. // false // Matching Probes // A	J04177 // gb // 7 // Cross Hyb Matching Probes /// ENST00000470170 // ensembl // 8 // Cross Hyb Matching Probes	AK299025(11),BC117697(11),ENST00000353414(11),ENST00000358392(11),ENST00000370090(11),ENST00000370096(11),ENST00000512756(11),NM_001190709(11),NM_001854(11),NM_080629(11),NM_080630(11)	Hs.523446	chr1p21	103574035	chr1	99.78	103343506	-	NA	ENSG00000060718	NA	collagen, type XI, alpha 1	Human Genome PrimeView Array	NA	GO:0001502|GO:0001503|GO:0002063|GO:0003007|GO:0006029|GO:0007601|GO:0007605|GO:0030198|GO:0030199|GO:0030199|GO:0042472|GO:0048704|GO:0048705|GO:0050910|GO:0051216|GO:0055010|GO:0005576|GO:0005578|GO:0005581|GO:0005592|GO:0005592|GO:0031012|GO:0005201|GO:0005201|GO:0030674|GO:0050840	IPR000885 // Fibrillar collagen, C-terminal // 1.1E-87 /// IPR000885 // Fibrillar collagen, C-terminal // 9.7E-88 /// IPR000885 // Fibrillar collagen, C-terminal // 1.1E-87 /// IPR000885 // Fibrillar collagen, C-terminal // 1.0E-87 /// IPR000885 // Fibrillar collagen, C-terminal // 3.0E-88 /// IPR001791 // Laminin G domain // 2.1E-15 /// IPR001791 // Laminin G domain // 1.9E-15 /// IPR001791 // L…	NA	120280 /// 154780 /// 228520 /// 603932 /// 604841	NA	NA	NP_001177638 /// NP_001845 /// NP_542196 /// NP_542197	NM_001190709 /// NM_001854 /// NM_080629 /// NM_080630	BC117697.1	NA	GenBank	Consensus sequence	NA	Homo sapiens	B4DQZ0 /// C9JMN2 /// E9PCU0 /// F5H5Z5 /// H7C381 /// P12107 /// Q149N0 /// Q59HB5	gb:BC117697.1 /DB_XREF=gi:109734413 /GEN=COL11A1 /TID=Hs.523446.4 /CNT=1 /FEA=FLmRNA /TIER=FL /STK=1 /LL=1301 /UG=Hs.523446 /DEF=Homo sapiens collagen, type XI, alpha 1, mRNA (cDNA clone MGC:134933 IMAGE:40073305), complete cds. /PROD=COL11A1 protein /FL=gb:BC117697.1 /REP_ORG=H. sapiens	NA
11717568_s_at	0.00922698	0.199629	8.91422	8.15994	8.84171	10.2487	11.0028	11.4914	NQO1	1728	0006521 // regulation of cellular amino acid metabolic process // traceable author statement /// 0006805 // xenobiotic metabolic process // traceable author statement /// 0006809 // nitric oxide biosynthetic process // traceable author statement /// 0006979 // response to oxidative stress // inferred from electronic annotation /// 0007271 // synaptic transmission, cholinergic // traceable author …	0005737 // cytoplasm // inferred from direct assay /// 0005737 // cytoplasm // inferred from electronic annotation /// 0005737 // cytoplasm // traceable author statement /// 0005829 // cytosol // traceable author statement	0003955 // NAD(P)H dehydrogenase (quinone) activity // inferred from electronic annotation /// 0003955 // NAD(P)H dehydrogenase (quinone) activity // traceable author statement /// 0004128 // cytochrome-b5 reductase activity // traceable author statement /// 0005515 // protein binding // inferred from physical interaction /// 0009055 // electron carrier activity // inferred from electronic annota…	chr16:69743303-69760557 (-) // 84.7 // q22.1	NA	41211	This probe set was annotated using the Matching Probes based pipeline to a Entrez Gene identifier using 6 transcripts. // false // Matching Probes // A	NA	ENST00000320623(11),ENST00000379047(11),J03934(10),NM_000903(11),NM_001025433(11),NM_001025434(11)	Hs.406515	chr16q22.1	69760557	chr16	84.7	69743303	-	EC:1.6.5.2	ENSG00000181019	NA	NAD(P)H dehydrogenase, quinone 1	Human Genome PrimeView Array	NA	GO:0006521|GO:0006805|GO:0006809|GO:0006979|GO:0007271|GO:0009636|GO:0034641|GO:0043086|GO:0043525|GO:0044281|GO:0055114|GO:0005737|GO:0005737|GO:0005737|GO:0005829|GO:0003955|GO:0003955|GO:0004128|GO:0005515|GO:0009055|GO:0016491|GO:0050662	IPR003680 // Flavodoxin-like fold // 5.7E-37 /// IPR003680 // Flavodoxin-like fold // 4.9E-52 /// IPR005025 // NADPH-dependent FMN reductase // 1.3E-11 /// IPR005025 // NADPH-dependent FMN reductase // 4.0E-13	NA	125860	NA	NA	NP_000894 /// NP_001020604 /// NP_001020605	NM_000903 /// NM_001025433 /// NM_001025434	NM_000903.2	NA	GenBank	Consensus sequence	NA	Homo sapiens	B4DLR8 /// B4DNM7 /// B4DQP5 /// H3BNV2 /// H3BRK3 /// P15559 /// Q3B792 /// Q53G81	gb:NM_000903.2 /DB_XREF=gi:70995356 /GEN=NQO1 /TID=Hs.406515.1 /CNT=771 /FEA=FLmRNA /TIER=FL+Stack /STK=40 /LL=1728 /UG=Hs.406515 /DEF=Homo sapiens NAD(P)H dehydrogenase, quinone 1 (NQO1), transcript variant 1, mRNA. /PROD=NAD(P)H menadione oxidoreductase 1,dioxin-inducible isoform a /FL=gb:NM_000903.2 gb:BC007659.2 gb:J03934.1 /REP_ORG=H. sapiens	NA
11724647_at	0.00138357	0.200001	5.40234	4.85973	5.51604	7.30825	7.42826	7.99273	VANGL1	81839	0007275 // multicellular organismal development // inferred from electronic annotation	0016020 // membrane // inferred from electronic annotation /// 0016021 // integral to membrane // inferred from electronic annotation	0005515 // protein binding // inferred from physical interaction	chr1:116184554-116240842 (+) // 97.62 // p13.1	NA	41211	This probe set was annotated using the Matching Probes based pipeline to a Entrez Gene identifier using 6 transcripts. // false // Matching Probes // A	NA	BC000907(11),ENST00000355485(11),ENST00000369510(11),NM_001172411(11),NM_001172412(11),NM_138959(11)	Hs.515130	chr1p13.1	116240842	chr1	97.62	116184554	+	NA	ENSG00000173218	NA	vang-like 1 (van gogh, Drosophila)	Human Genome PrimeView Array	NA	GO:0007275|GO:0016020|GO:0016021|GO:0005515	IPR009539 // Strabismus // 1.5E-259 /// IPR009539 // Strabismus // 4.7E-261	NA	182940 /// 600145 /// 610132	NA	NA	NP_001165882 /// NP_001165883 /// NP_620409	NM_001172411 /// NM_001172412 /// NM_138959	BC000907.2	NA	GenBank	Consensus sequence	NA	Homo sapiens	Q8TAA9 /// Q96J52	gb:BC000907.2 /DB_XREF=gi:13879209 /GEN=VANGL1 /TID=Hs.515130.1 /CNT=185 /FEA=FLmRNA /TIER=FL+Stack /STK=23 /LL=81839 /UG=Hs.515130 /DEF=Homo sapiens vang-like 1 (van gogh, Drosophila), mRNA (cDNA clone IMAGE:2984856), complete cds. /PROD=VANGL1 protein /FL=gb:AB057596.1 gb:AB075805.1 gb:NM_138959.2 gb:BC065272.1 gb:BC000907.2 gb:AF481859.1 /REP_ORG=H. sapiens	NA
11739079_a_at	0.00256301	0.20098	4.83784	4.2491	4.96004	6.97848	6.85014	7.2317	ANP32A	8125	0006351 // transcription, DNA-dependent // inferred from electronic annotation /// 0006355 // regulation of transcription, DNA-dependent // inferred from electronic annotation /// 0006913 // nucleocytoplasmic transport // inferred from direct assay /// 0006913 // nucleocytoplasmic transport // non-traceable author statement /// 0010467 // gene expression // traceable author statement /// 0016070 …	0005634 // nucleus // inferred from direct assay /// 0005634 // nucleus // inferred from electronic annotation /// 0005654 // nucleoplasm // traceable author statement /// 0005737 // cytoplasm // inferred from direct assay /// 0005737 // cytoplasm // inferred from electronic annotation /// 0005737 // cytoplasm // traceable author statement /// 0005783 // endoplasmic reticulum // inferred from dir…	0005515 // protein binding // inferred from physical interaction	chr15:69070873-69113263 (-) // 96.48 // q23	NA	41211	This probe set was annotated using the Matching Probes based pipeline to a Entrez Gene identifier using 2 transcripts. // false // Matching Probes // A	NA	ENST00000465139(11),NM_006305(11)	Hs.458747	chr15q23	69113263	chr15	96.48	69070873	-	NA	ENSG00000140350	NA	acidic (leucine-rich) nuclear phosphoprotein 32 family, member A	Human Genome PrimeView Array	NA	GO:0006351|GO:0006355|GO:0006913|GO:0006913|GO:0010467|GO:0016070|GO:0016071|GO:0035556|GO:0005634|GO:0005634|GO:0005654|GO:0005737|GO:0005737|GO:0005737|GO:0005783|GO:0005783|GO:0048471|GO:0005515	IPR001611 // Leucine-rich repeat // 9.3E-7	NA	600832	NA	NA	NP_006296	NM_006305	NM_006305.3	NA	GenBank	Consensus sequence	NA	Homo sapiens	F2Z3H3 /// H0YN26 /// H7BZ09 /// P39687 /// Q08AJ6 /// Q3KPI8 /// Q6PKH8	gb:NM_006305.3 /DB_XREF=gi:221219065 /GEN=ANP32A /TID=Hs.458747.1 /CNT=176 /FEA=FLmRNA /TIER=FL /STK=1 /LL=8125 /UG=Hs.458747 /DEF=Homo sapiens acidic (leucine-rich) nuclear phosphoprotein 32 family, member A (ANP32A), mRNA. /PROD=acidic (leucine-rich) nuclear phosphoprotein 32family, member A /FL=gb:BT007436.1 gb:U73477.1 gb:U60823.1 gb:AY349171.1 gb:NM_006305.3 gb:BC007200.1 gb:AF025684.1 /REP_…	NA
11745376_a_at	0.000318065	0.201073	5.34402	5.16113	5.36492	7.41558	7.81297	7.56453	APOL6	80830	0006810 // transport // inferred from electronic annotation /// 0006869 // lipid transport // non-traceable author statement /// 0006869 // lipid transport // inferred from electronic annotation /// 0042157 // lipoprotein metabolic process // inferred from electronic annotation	0005576 // extracellular region // inferred from electronic annotation /// 0005737 // cytoplasm // non-traceable author statement /// 0005737 // cytoplasm // inferred from electronic annotation	0005319 // lipid transporter activity // non-traceable author statement /// 0008289 // lipid binding // inferred from electronic annotation	chr22:36044423-36055833 (+) // 49.51 // q12.3	NA	41211	This probe set was annotated using the Matching Probes based pipeline to a Entrez Gene identifier using 2 transcripts. // false // Matching Probes // A	TCONS_00015979-XLOC_007354 // broad-lncrna // 1 // Cross Hyb Matching Probes	AY014879(11),NM_030641(11)	Hs.257352	chr22q12.3	36055833	chr22	49.51	36044423	+	NA	NA	NA	apolipoprotein L, 6	Human Genome PrimeView Array	NA	GO:0006810|GO:0006869|GO:0006869|GO:0042157|GO:0005576|GO:0005737|GO:0005737|GO:0005319|GO:0008289	NA	NA	607256	NA	NA	NP_085144	NM_030641	AY014879.1	NA	GenBank	Consensus sequence	NA	Homo sapiens	B3KTP4 /// Q8NCM1 /// Q9BWW8	gb:AY014879.1 /DB_XREF=gi:13384258 /TID=Hs.257352.2 /CNT=6 /FEA=FLmRNA /TIER=FL /STK=2 /LL=80830 /UG_GENE=APOL6 /UG=Hs.257352 /DEF=Homo sapiens apolipoprotein L6 mRNA, complete cds. /PROD=apolipoprotein L6 /FL=gb:AY014879.1 /REP_ORG=H. sapiens	NA
11749201_a_at	0.000118609	0.202864	5.26498	5.12452	5.11438	7.47291	7.31431	7.61067	IQCJ-SCHIP1	100505385 /// 29970	0001553 // luteinization // inferred from electronic annotation /// 0001822 // kidney development // inferred from electronic annotation /// 0006807 // nitrogen compound metabolic process // inferred from electronic annotation /// 0008210 // estrogen metabolic process // inferred from electronic annotation /// 0008585 // female gonad development // inferred from electronic annotation /// 0009791 …	0005737 // cytoplasm // inferred from direct assay /// 0005737 // cytoplasm // inferred from electronic annotation /// 0005737 // cytoplasm // traceable author statement	0005515 // protein binding // inferred from physical interaction /// 0042802 // identical protein binding // inferred from physical interaction	chr3:158787052-159614563 (+) // 96.58 // q25.32	NA	41211	This probe set was annotated using the Matching Probes based pipeline to a Entrez Gene identifier using 30 transcripts. // true // Matching Probes // A	ENST00000473061 // ensembl // 3 // Cross Hyb Matching Probes /// ENST00000461058 // ensembl // 2 // Cross Hyb Matching Probes /// ENST00000495954 // ensembl // 3 // Cross Hyb Matching Probes /// ENST00000472483 // ensembl // 5 // Cross Hyb Matching Probes /// ENST00000475932 // ensembl // 5 // Cross Hyb Matching Probes	AF145713(11),AF145714(11),AF145715(11),BC005947(11),BC036535(11),BX648179(11),DQ157847(11),DQ157848(11),GENSCAN00000005613(10),ENST00000476809(11),ENST00000485419(11),ENST00000337808(11),ENST00000412423(11),ENST00000527095(11),ENST00000460298(11),ENST00000445224(11),ENST00000482804(11),ENST00000482885(11),AK309223(11),NM_001197114(11),NM_014575(11),NM_001197107(11),NM_001197108(11),NM_001197109(1…	Hs.134665	chr3q25.32-q25.33	159614563	chr3	96.58	158787052	+	NA	ENSG00000151967 /// ENSG00000250588	NA	IQCJ-SCHIP1 readthrough /// schwannomin interacting protein 1	Human Genome PrimeView Array	NA	GO:0001553|GO:0001822|GO:0006807|GO:0008210|GO:0008585|GO:0009791|GO:0010761|GO:0048008|GO:0048705|GO:0048745|GO:0060021|GO:0060325|GO:0005737|GO:0005737|GO:0005737|GO:0005515|GO:0042802	IPR015649 // Schwannomin interacting protein 1 // 1.1E-156 /// IPR015649 // Schwannomin interacting protein 1 // 9.0E-156 /// IPR015649 // Schwannomin interacting protein 1 // 3.2E-155 /// IPR015649 // Schwannomin interacting protein 1 // 3.6E-155 /// IPR015649 // Schwannomin interacting protein 1 // 2.6E-155 /// IPR015649 // Schwannomin interacting protein 1 // 1.1E-154 /// IPR015649 // Schwanno…	NA	NA	NA	NA	NP_001184036 /// NP_001184037 /// NP_001184038 /// NP_001184042 /// NP_001184043 /// NP_055390	NM_001197107 /// NM_001197108 /// NM_001197109 /// NM_001197113 /// NM_001197114 /// NM_014575	DQ157847.1	NA	GenBank	Consensus sequence	NA	Homo sapiens	B2RBH3 /// B3KU38 /// C9J366 /// C9J615 /// C9J630 /// C9JMW4 /// C9JVF1 /// C9JWG6 /// C9JXR1 /// C9K0A8 /// H7C4Z1 /// Q9P0W5	gb:DQ157847.1 /DB_XREF=gi:76446035 /TID=Hs.134665.3 /CNT=4 /FEA=FLmRNA /TIER=FL /STK=1 /LL=29970 /UG_GENE=SCHIP1 /UG=Hs.134665 /DEF=Homo sapiens schwannomin interacting protein 1 variant 2 mRNA, complete cds. /PROD=schwannomin interacting protein 1 variant 2 /FL=gb:DQ157847.1 /REP_ORG=H. sapiens	NA
11747704_a_at	0.000476858	0.202941	6.07703	6.63012	6.3485	8.42646	8.82826	8.72687	CLDN11	5010	0007155 // cell adhesion // inferred from electronic annotation /// 0007283 // spermatogenesis // inferred from electronic annotation /// 0008366 // axon ensheathment // inferred from electronic annotation /// 0016338 // calcium-independent cell-cell adhesion // inferred from sequence or structural similarity	0005886 // plasma membrane // inferred from electronic annotation /// 0005923 // tight junction // inferred from sequence or structural similarity /// 0005923 // tight junction // inferred from electronic annotation /// 0016020 // membrane // inferred from electronic annotation /// 0016021 // integral to membrane // inferred from electronic annotation /// 0030054 // cell junction // inferred from…	0005198 // structural molecule activity // inferred from electronic annotation /// 0042802 // identical protein binding // inferred from sequence or structural similarity	chr3:170139007-170151880 (+) // 81.86 // q26.2	NA	41211	This probe set was annotated using the Matching Probes based pipeline to a Entrez Gene identifier using 6 transcripts. // false // Matching Probes // A	NA	AK294087(11),BC013577(11),ENST00000064724(11),ENST00000489485(11),NM_001185056(11),NM_005602(11)	Hs.31595	chr3q26.2-q26.3	170151880	chr3	81.86	170139007	+	NA	ENSG00000013297	NA	claudin 11	Human Genome PrimeView Array	NA	GO:0007155|GO:0007283|GO:0008366|GO:0016338|GO:0005886|GO:0005923|GO:0005923|GO:0016020|GO:0016021|GO:0030054|GO:0005198|GO:0042802	IPR004031 // PMP-22/EMP/MP20/Claudin // 4.9E-25	NA	601326	NA	NA	NP_001171985 /// NP_005593	NM_001185056 /// NM_005602	AK294087.1	NA	GenBank	Consensus sequence	NA	Homo sapiens	B4DFG7 /// B4DFI2 /// O75508	gb:AK294087.1 /DB_XREF=gi:194376563 /TID=Hs.31595.2 /CNT=13 /FEA=FLmRNA /TIER=FL /STK=1 /LL=5010 /UG_GENE=CLDN11 /UG=Hs.31595 /UG_TITLE=Claudin 11 /DEF=Homo sapiens cDNA FLJ59862 complete cds, highly similar to Claudin-11. /FL=gb:AK294087.1 /REP_ORG=H. sapiens	NA
11721141_x_at	0.00130078	0.205821	4.7931	4.82993	4.54958	7.02131	6.98946	7.019	TCEA3	6920	0006351 // transcription, DNA-dependent // inferred from electronic annotation /// 0006355 // regulation of transcription, DNA-dependent // inferred from electronic annotation /// 0006357 // regulation of transcription from RNA polymerase II promoter // inferred from electronic annotation /// 0006414 // translational elongation // inferred from electronic annotation /// 0032784 // regulation of t…	0005634 // nucleus // inferred from electronic annotation	0003676 // nucleic acid binding // inferred from electronic annotation /// 0003677 // DNA binding // inferred from electronic annotation /// 0003746 // translation elongation factor activity // inferred from electronic annotation /// 0008270 // zinc ion binding // inferred from electronic annotation /// 0046872 // metal ion binding // inferred from electronic annotation	chr1:23706955-23751267 (-) // 88.33 // p36.12	NA	41211	This probe set was annotated using the Matching Probes based pipeline to a Entrez Gene identifier using 5 transcripts. // false // Matching Probes // A	AK300707 // gb // 7 // Cross Hyb Matching Probes /// ENST00000476978 // ensembl // 5 // Cross Hyb Matching Probes /// BC019675 // gb_htc // 5 // Cross Hyb Matching Probes	AK290272(11),AK310039(11),BC041613(11),ENST00000450454(11),NM_003196(11)	Hs.446354	chr1p36.12	23751267	chr1	88.33	23706955	-	NA	ENSG00000204219	NA	transcription elongation factor A (SII), 3	Human Genome PrimeView Array	NA	GO:0006351|GO:0006355|GO:0006357|GO:0006414|GO:0032784|GO:0005634|GO:0003676|GO:0003677|GO:0003746|GO:0008270|GO:0046872	IPR001222 // Zinc finger, TFIIS-type // 1.2E-21 /// IPR003618 // Transcription elongation factor S-II, central domain // 1.3E-50 /// IPR017923 // Transcription factor IIS, N-terminal // 1.6E-20	NA	604128	NA	NA	NP_003187	NM_003196	BC041613.1	NA	GenBank	Consensus sequence	NA	Homo sapiens	A8K2K7 /// B4DUM4 /// O75764 /// Q5DR83	gb:BC041613.1 /DB_XREF=gi:27469900 /GEN=TCEA3 /TID=Hs.446354.1 /CNT=125 /FEA=FLmRNA /TIER=FL+Stack /STK=40 /LL=6920 /UG=Hs.446354 /DEF=Homo sapiens transcription elongation factor A (SII), 3, mRNA (cDNA clone MGC:52303 IMAGE:5797769), complete cds. /PROD=transcription elongation factor A (SII), 3 /FL=gb:NM_003196.1 gb:AK290272.1 gb:BC041613.1 /REP_ORG=H. sapiens	NA
11720909_a_at	0.00986107	0.20826	5.38436	4.59234	4.8366	7.27249	7.21084	7.2369	TMEM44	93109	NA	0016020 // membrane // inferred from electronic annotation /// 0016021 // integral to membrane // inferred from electronic annotation	NA	chr3:194308406-194354113 (-) // 93.61 // q29	NA	41211	This probe set was annotated using the Matching Probes based pipeline to a Entrez Gene identifier using 17 transcripts. // false // Matching Probes // A	NA	AK126914(11),AL833026(10),BC007772(11),BC014883(11),BC034353(11),BC111485(11),ENST00000273580(11),ENST00000347147(11),ENST00000381975(11),ENST00000392432(11),ENST00000432352(11),ENST00000476750(9),ENST00000477651(11),NM_001011655(11),NM_001166305(11),NM_001166306(11),NM_138399(11)	Hs.478729	chr3q29	194354113	chr3	93.61	194308406	-	NA	ENSG00000145014	NA	transmembrane protein 44	Human Genome PrimeView Array	NA	GO:0016020|GO:0016021	NA	NA	NA	NA	NA	NP_001011655 /// NP_001159777 /// NP_001159778 /// NP_612408	NM_001011655 /// NM_001166305 /// NM_001166306 /// NM_138399	NM_138399.3	NA	GenBank	Consensus sequence	NA	Homo sapiens	B7ZLZ5 /// C9IZ85 /// E9PGA9 /// F8WCY1 /// F8WE47 /// H7C3X7 /// Q2T9K0 /// Q6PL43 /// Q7Z5N1 /// Q96I73	gb:NM_138399.3 /DB_XREF=gi:58533180 /GEN=TMEM44 /TID=Hs.478729.1 /CNT=64 /FEA=FLmRNA /TIER=FL+Stack /STK=42 /LL=93109 /UG=Hs.478729 /DEF=Homo sapiens transmembrane protein 44 (TMEM44), transcript variant 1, mRNA. /PROD=transmembrane protein 44 isoform a /FL=gb:BC144159.1 gb:BC014883.1 gb:NM_001011655.1 gb:NM_138399.3 gb:BC144158.1 gb:BC130297.1 gb:BC034353.1 gb:BC007772.2 /REP_ORG=H. sapiens	NA
[truncated: 1,962 more rows]
[truncated: 6 more columns]

## Sheet: b
Probe_Set_ID	pvalues	foldchange	PAP3_AL14_NS	PBP3_AL14_NS	PCP3_AL14_NS	PAP3_NS	PBP3_NS	PCP3_NS	Gene_Symbol	Entrez_Gene	Gene_Ontology_Biological_Process	Gene_Ontology_Cellular_Component	Gene_Ontology_Molecular_Function	Alignments	AGI	Annotation_Date	Annotation_Description	Annotation_Notes	Annotation_Transcript_Cluster	Archival_UniGene_Cluster	Chromosomal_Location	Chromosome_End_IndexAvadis	Chromosome_NumberAvadis	Chromosome_Percentage_IdentityAvadis	Chromosome_Start_IndexAvadis	Chromosome_StrandAvadis	EC	Ensembl	FlyBase	Gene_Title	GeneChip_Array	Genome_Version	GOAvadis	InterPro	MGI_Name	OMIM	Pathway	QTL	RefSeq_Protein_ID	RefSeq_Transcript_ID	Representative_Public_ID	RGD_Name	Sequence_Source	Sequence_Type	SGD_accession_number	Species_Scientific_Name	SwissProt	Target_Description	Trans_Membrane
[truncated: 952 more rows]
[truncated: 6 more columns]

[truncated: 1 more sheets: c]
