# Supplementary material for: Adipogenic placenta-derived mesenchymal stem cells are not lineage restricted by withdrawing extrinsic factors: developing a novel visual angle in stem cell biology
Source: Cell Death Dis. 2016 Mar 17;7(3):e2141–. doi: 10.1038/cddis.2016.1 (PMC4823931; doi:10.1038/cddis.2016.1)
Supplement: Supplementary Table 2 [file cddis20161x4.xls]

## Sheet: a
Probe_Set_ID	pvalues	foldchange	PAP3_AL14_NS	PBP3_AL14_NS	PCP3_AL14_NS	DAAP3_NS	DABP3_NS	DACP3_NS	Gene_Symbol	Entrez_Gene	Gene_Ontology_Biological_Process	Gene_Ontology_Cellular_Component	Gene_Ontology_Molecular_Function	Alignments	AGI	Annotation_Date	Annotation_Description	Annotation_Notes	Annotation_Transcript_Cluster	Archival_UniGene_Cluster	Chromosomal_Location	Chromosome_End_IndexAvadis	Chromosome_NumberAvadis	Chromosome_Percentage_IdentityAvadis	Chromosome_Start_IndexAvadis	Chromosome_StrandAvadis	EC	Ensembl	FlyBase	Gene_Title	GeneChip_Array	Genome_Version	GOAvadis	InterPro	MGI_Name	OMIM	Pathway	QTL	RefSeq_Protein_ID	RefSeq_Transcript_ID	Representative_Public_ID	RGD_Name	Sequence_Source	Sequence_Type	SGD_accession_number	Species_Scientific_Name	SwissProt	Target_Description	Trans_Membrane
11726291_a_at	0.000265742	0.00802588	3.81413	4.09443	3.9158	10.5834	10.732	11.3028	LRRC17	10234	0001503 // ossification // inferred from electronic annotation /// 0001649 // osteoblast differentiation // inferred from sequence or structural similarity /// 0033687 // osteoblast proliferation // inferred from sequence or structural similarity /// 0045671 // negative regulation of osteoclast differentiation // inferred from sequence or structural similarity /// 0045671 // negative regulation o…	0005576 // extracellular region // inferred from electronic annotation /// 0005615 // extracellular space // inferred from sequence or structural similarity /// 0005615 // extracellular space // inferred from electronic annotation	NA	chr7:102553343-102585540 (+) // 97.74 // q22.1	NA	2012-10-29	This probe set was annotated using the Matching Probes based pipeline to a Entrez Gene identifier using 7 transcripts. // false // Matching Probes // A	AK290305 // gb // 5 // Cross Hyb Matching Probes /// GENSCAN00000015248 // ensembl // 5 // Cross Hyb Matching Probes /// ENST00000485478 // ensembl // 5 // Cross Hyb Matching Probes	AY358889(11),BC027903(11),ENST00000249377(11),ENST00000339431(11),NM_001031692(11),NM_005824(11),U32907(11)	Hs.567412	chr7q22.1	102585540	chr7	97.74	102553343	+	NA	ENSG00000128606	NA	leucine rich repeat containing 17	Human Genome PrimeView Array	NA	GO:0001503|GO:0001649|GO:0033687|GO:0045671|GO:0045671|GO:0048539|GO:0048539|GO:0005576|GO:0005615|GO:0005615	IPR001611 // Leucine-rich repeat // 6.4E-5 /// IPR001611 // Leucine-rich repeat // 2.5E-6 /// IPR001611 // Leucine-rich repeat // 4.1E-5	NA	NA	NA	NA	NP_001026862 /// NP_005815	NM_001031692 /// NM_005824	NM_001031692.1	NA	GenBank	Consensus sequence	NA	Homo sapiens	A8K2P0 /// C9JT74 /// Q8N6Y2	gb:NM_001031692.1 /DB_XREF=gi:72534675 /GEN=LRRC17 /TID=Hs.567412.1 /CNT=143 /FEA=FLmRNA /TIER=FL+Stack /STK=18 /LL=10234 /UG=Hs.567412 /DEF=Homo sapiens leucine rich repeat containing 17 (LRRC17), transcript variant 1, mRNA. /PROD=leucine rich repeat containing 17 isoform 1 /FL=gb:AY358889.1 gb:BC027903.1 gb:AK290305.1 gb:NM_001031692.1 /REP_ORG=H. sapiens	NA
11725928_s_at	0.00255585	0.0119291	3.17867	4.18343	3.7462	10.5072	8.79378	10.5583	NEFL	4747	0007268 // synaptic transmission // traceable author statement /// 0008089 // anterograde axon cargo transport // inferred from mutant phenotype /// 0008090 // retrograde axon cargo transport // inferred from mutant phenotype /// 0019896 // axon transport of mitochondrion // inferred from mutant phenotype /// 0033693 // neurofilament bundle assembly // inferred from direct assay /// 0033693 // ne…	0005829 // cytosol // traceable author statement /// 0005882 // intermediate filament // inferred from electronic annotation /// 0005883 // neurofilament // inferred from direct assay /// 0030424 // axon // inferred from direct assay /// 0033596 // TSC1-TSC2 complex // inferred from direct assay	0005198 // structural molecule activity // inferred from electronic annotation /// 0005200 // structural constituent of cytoskeleton // inferred from direct assay /// 0005515 // protein binding // inferred from physical interaction /// 0008022 // protein C-terminus binding // inferred from physical interaction /// 0042802 // identical protein binding // inferred from physical interaction	chr8:24808470-24814128 (-) // 94.39 // p21.2	NA	2012-10-29	This probe set was annotated using the Matching Probes based pipeline to a Entrez Gene identifier using 4 transcripts. // false // Matching Probes // A	AK299095 // gb // 7 // Cross Hyb Matching Probes	AL713644(11),BC039237(11),BC066952(11),NM_006158(11)	Hs.521461	chr8p21	24814128	chr8	94.39	24808470	-	NA	ENSG00000104725	NA	neurofilament, light polypeptide	Human Genome PrimeView Array	NA	GO:0007268|GO:0008089|GO:0008090|GO:0019896|GO:0033693|GO:0033693|GO:0045109|GO:0005829|GO:0005882|GO:0005883|GO:0030424|GO:0033596|GO:0005198|GO:0005200|GO:0005515|GO:0008022|GO:0042802	NA	NA	162280 /// 607684 /// 607734	NA	NA	NP_006149	NM_006158	AY156690.1	NA	GenBank	Consensus sequence	NA	Homo sapiens	B3KQI5 /// B3KXJ0 /// B4DR43 /// B7Z3P2 /// P07196 /// Q8TCR7	gb:AY156690.1 /DB_XREF=gi:25987100 /GEN=NEFL /TID=Hs.521461.1 /CNT=629 /FEA=FLmRNA /TIER=FL+Stack /STK=28 /LL=4747 /UG=Hs.521461 /DEF=Homo sapiens light molecular weight neurofilament protein (NEFL) mRNA, complete cds. /PROD=light molecular weight neurofilament protein /FL=gb:AY156690.1 gb:NM_006158.3 gb:BC039237.1 /REP_ORG=H. sapiens	NA
11717196_a_at	0.000757898	0.0121121	6.05825	6.43094	6.69788	12.8232	12.7659	12.7698	MEST	4232	0007498 // mesoderm development // traceable author statement /// 0008152 // metabolic process // inferred from electronic annotation /// 0010883 // regulation of lipid storage // inferred from electronic annotation /// 0032526 // response to retinoic acid // inferred from electronic annotation	0005783 // endoplasmic reticulum // inferred from sequence or structural similarity /// 0005783 // endoplasmic reticulum // inferred from electronic annotation /// 0005789 // endoplasmic reticulum membrane // inferred from electronic annotation /// 0016020 // membrane // inferred from electronic annotation /// 0016021 // integral to membrane // inferred from electronic annotation	0003824 // catalytic activity // inferred from electronic annotation /// 0016787 // hydrolase activity // inferred from electronic annotation	chr7:130131912-130146133 (+) // 93.53 // q32.2	NA	2012-10-29	This probe set was annotated using the Matching Probes based pipeline to a Entrez Gene identifier using 18 transcripts. // false // Matching Probes // A	NA	BC002413(11),BC011908(11),BC014564(11),BC018695(11),BC090049(11),D78611(11),D87367(11),ENST00000223215(11),ENST00000341441(11),ENST00000378576(11),ENST00000393187(11),ENST00000416162(11),NM_001253900(11),NM_001253901(11),NM_001253902(11),NM_002402(11),NM_177524(11),NM_177525(11)	Hs.270978	chr7q32	130146133	chr7	93.53	130131912	+	NA	ENSG00000106484	NA	mesoderm specific transcript homolog (mouse)	Human Genome PrimeView Array	NA	GO:0007498|GO:0008152|GO:0010883|GO:0032526|GO:0005783|GO:0005783|GO:0005789|GO:0016020|GO:0016021|GO:0003824|GO:0016787	IPR000073 // Alpha/beta hydrolase fold-1 // 1.6E-12 /// IPR000073 // Alpha/beta hydrolase fold-1 // 4.9E-12 /// IPR000073 // Alpha/beta hydrolase fold-1 // 1.8E-12 /// IPR010463 // Protein of unknown function DUF1057 // 1.1E-9 /// IPR010463 // Protein of unknown function DUF1057 // 9.0E-10 /// IPR010463 // Protein of unknown function DUF1057 // 1.2E-9	NA	601029	NA	NA	NP_001240829 /// NP_001240830 /// NP_001240831 /// NP_002393 /// NP_803490 /// NP_803491	NM_001253900 /// NM_001253901 /// NM_001253902 /// NM_002402 /// NM_177524 /// NM_177525	NM_002402.2	NA	GenBank	Consensus sequence	NA	Homo sapiens	B4DQW6 /// Q5EB52	gb:NM_002402.2 /DB_XREF=gi:29294638 /GEN=MEST /TID=Hs.270978.1 /CNT=385 /FEA=FLmRNA /TIER=FL+Stack /STK=83 /LL=4232 /UG=Hs.270978 /DEF=Homo sapiens mesoderm specific transcript homolog (mouse) (MEST), transcript variant 1, mRNA. /PROD=mesoderm specific transcript isoform a /FL=gb:D87367.1 gb:BC018695.2 gb:D78611.1 gb:BC014564.2 gb:CR457040.1 gb:BC002413.2 gb:BC011908.2 gb:NM_002402.2 gb:BT007056.…	NA
11731896_a_at	0.000528785	0.0131243	5.48135	4.86553	5.34334	11.8703	10.7329	11.6763	TNFSF4	7292	0001816 // cytokine production // inferred from electronic annotation /// 0002215 // defense response to nematode // inferred from sequence or structural similarity /// 0002215 // defense response to nematode // inferred from electronic annotation /// 0002526 // acute inflammatory response // inferred from sequence or structural similarity /// 0002526 // acute inflammatory response // inferred fr…	0005615 // extracellular space // inferred from direct assay /// 0005615 // extracellular space // inferred from electronic annotation /// 0005887 // integral to plasma membrane // non-traceable author statement /// 0005887 // integral to plasma membrane // traceable author statement /// 0009986 // cell surface // inferred from direct assay /// 0009986 // cell surface // inferred from electronic …	0005102 // receptor binding // traceable author statement /// 0005125 // cytokine activity // inferred from electronic annotation /// 0005164 // tumor necrosis factor receptor binding // inferred from electronic annotation /// 0032813 // tumor necrosis factor receptor superfamily binding // inferred from sequence or structural similarity /// 0032813 // tumor necrosis factor receptor superfamily b…	chr1:173152868-173176471 (-) // 83.42 // q25.1	NA	2012-10-29	This probe set was annotated using the Matching Probes based pipeline to a Entrez Gene identifier using 5 transcripts. // false // Matching Probes // A	NA	BC041663(11),D90224(10),ENST00000281834(11),ENST00000367718(11),NM_003326(11)	Hs.181097	chr1q25	173176471	chr1	83.42	173152868	-	NA	ENSG00000117586	NA	tumor necrosis factor (ligand) superfamily, member 4	Human Genome PrimeView Array	NA	GO:0001816|GO:0002215|GO:0002215|GO:0002526|GO:0002526|GO:0002726|GO:0002726|GO:0002819|GO:0002819|GO:0002830|GO:0002830|GO:0002891|GO:0002891|GO:0006954|GO:0006955|GO:0007165|GO:0008203|GO:0008284|GO:0009615|GO:0009615|GO:0032689|GO:0032689|GO:0032700|GO:0032729|GO:0032729|GO:0032733|GO:0032733|GO:0032735|GO:0032735|GO:0032736|GO:0032736|GO:0032743|GO:0032753|GO:0032753|GO:0032755|GO:0032755|GO:…	IPR006052 // Tumour necrosis factor // 3.3E-16 /// IPR006052 // Tumour necrosis factor // 9.2E-16	NA	603594 /// 608446	NA	NA	NP_003317	NM_003326	NM_003326.3	NA	GenBank	Consensus sequence	NA	Homo sapiens	P23510 /// Q6FGS4 /// Q8IV74	gb:NM_003326.3 /DB_XREF=gi:195963401 /GEN=TNFSF4 /TID=Hs.181097.1 /CNT=27 /FEA=FLmRNA /TIER=FL+Stack /STK=7 /LL=7292 /UG=Hs.181097 /DEF=Homo sapiens tumor necrosis factor (ligand) superfamily, member 4 (TNFSF4), mRNA. /PROD=tumor necrosis factor (ligand) superfamily,member 4 /FL=gb:D90224.1 gb:NM_003326.3 gb:CR542033.1 /REP_ORG=H. sapiens	NA
11729095_at	1.48503e-05	0.0173292	5.60374	5.05185	5.4385	11.18	10.9465	11.5163	KRTAP1-5	83895	NA	0005882 // intermediate filament // inferred from electronic annotation /// 0045095 // keratin filament // inferred from electronic annotation	NA	chr17:39182281-39183480 (-) // 98.36 // q21.2	NA	2012-10-29	This probe set was annotated using the Matching Probes based pipeline to a Entrez Gene identifier using 3 transcripts. // false // Matching Probes // A	BC069533 // gb // 2 // Cross Hyb Matching Probes /// BC093841 // gb // 2 // Cross Hyb Matching Probes /// BC101555 // gb // 2 // Cross Hyb Matching Probes	ENST00000361883(11),ENST00000572212(11),NM_031957(11)	Hs.534499	chr17q12-q21	39183480	chr17	98.36	39182281	-	NA	ENSG00000221852 /// ENSG00000261862	NA	keratin associated protein 1-5	Human Genome PrimeView Array	NA	GO:0005882|GO:0045095	IPR002494 // High sulphur keratin-associated protein // 8.4E-16 /// IPR002494 // High sulphur keratin-associated protein // 1.8E-16 /// IPR002494 // High sulphur keratin-associated protein // 4.4E-50	NA	608822	NA	NA	NP_114163	NM_031957	NM_031957.1	NA	GenBank	Consensus sequence	NA	Homo sapiens	F5GX67 /// Q9BYS1	gb:NM_031957.1 /DB_XREF=gi:13994359 /GEN=KRTAP1-5 /TID=Hs.534499.1 /CNT=15 /FEA=FLmRNA /TIER=FL+Stack /STK=12 /LL=83895 /UG=Hs.534499 /DEF=Homo sapiens keratin associated protein 1-5 (KRTAP1-5), mRNA. /PROD=keratin associated protein 1.5 /FL=gb:BC093841.1 gb:NM_031957.1 gb:BC069533.1 gb:BC101555.1 /REP_ORG=H. sapiens	NA
11744072_at	6.27509e-06	0.0231411	4.36611	4.05915	3.97507	9.38236	9.50911	9.80576	MXRA5	25878	NA	0005576 // extracellular region // inferred from electronic annotation	NA	chrX:3226605-3264686 (-) // 98.65 // p22.33	NA	2012-10-29	This probe set was annotated using the Matching Probes based pipeline to a Entrez Gene identifier using 4 transcripts. // false // Matching Probes // A	NA	AF245505(11),ENST00000217939(11),ENST00000381114(11),NM_015419(11)	Hs.369422	chrXp22.33	3264686	chrX	98.65	3226605	-	NA	ENSG00000101825	NA	matrix-remodelling associated 5	Human Genome PrimeView Array	NA	GO:0005576	IPR013098 // Immunoglobulin I-set // 5.2E-11 /// IPR013098 // Immunoglobulin I-set // 8.4E-12 /// IPR013098 // Immunoglobulin I-set // 4.2E-17 /// IPR013098 // Immunoglobulin I-set // 1.4E-17 /// IPR013098 // Immunoglobulin I-set // 1.3E-15 /// IPR013098 // Immunoglobulin I-set // 1.4E-14 /// IPR013098 // Immunoglobulin I-set // 2.5E-14 /// IPR013098 // Immunoglobulin I-set // 4.5E-19 /// IPR0130…	NA	NA	NA	NA	NP_056234	NM_015419	AI813967	NA	GenBank	Consensus sequence	NA	Homo sapiens	Q9NR99	gb:AI813967 /DB_XREF=gi:5425182 /DB_XREF=wk80d10.x1 /CLONE=IMAGE:2421715 /TID=Hs.369422.1 /CNT=189 /FEA=FLmRNA /TIER=Stack /STK=14 /LL=25878 /UG_GENE=MXRA5 /UG=Hs.369422 /UG_TITLE=Matrix-remodelling associated 5 /FL=gb:NM_015419.3 gb:AF245505.1 /REP_ORG=H. sapiens	NA
11716384_at	0.000606163	0.023494	3.4769	3.67494	4.51269	9.98274	8.5957	9.20575	CCL2	6347	0000165 // MAPK cascade // inferred from mutant phenotype /// 0001525 // angiogenesis // traceable author statement /// 0001666 // response to hypoxia // inferred from electronic annotation /// 0001938 // positive regulation of endothelial cell proliferation // inferred from electronic annotation /// 0002548 // monocyte chemotaxis // inferred from direct assay /// 0006468 // protein phosphorylati…	0005576 // extracellular region // inferred from direct assay /// 0005576 // extracellular region // traceable author statement /// 0005576 // extracellular region // inferred from electronic annotation /// 0005615 // extracellular space // inferred from electronic annotation /// 0005615 // extracellular space // traceable author statement /// 0005737 // cytoplasm // inferred from electronic anno…	0001664 // G-protein coupled receptor binding // inferred from electronic annotation /// 0004672 // protein kinase activity // traceable author statement /// 0005102 // receptor binding // traceable author statement /// 0005125 // cytokine activity // inferred from electronic annotation /// 0008009 // chemokine activity // inferred from electronic annotation /// 0008009 // chemokine activity // t…	chr17:32582303-32584222 (+) // 75.15 // q12	NA	2012-10-29	This probe set was annotated using the Matching Probes based pipeline to a Entrez Gene identifier using 6 transcripts. // false // Matching Probes // A	BT007329 // gb // 7 // Cross Hyb Matching Probes /// GENSCAN00000012415 // ensembl // 7 // Cross Hyb Matching Probes	BC009716(11),ENST00000225831(11),M24545(11),M26683(9),M28226(9),NM_002982(11)	Hs.303649	chr17q11.2-q12	32584222	chr17	75.15	32582303	+	NA	ENSG00000108691	NA	chemokine (C-C motif) ligand 2	Human Genome PrimeView Array	NA	GO:0000165|GO:0001525|GO:0001666|GO:0001938|GO:0002548|GO:0006468|GO:0006874|GO:0006916|GO:0006935|GO:0006935|GO:0006954|GO:0006954|GO:0006955|GO:0006959|GO:0006987|GO:0007010|GO:0007155|GO:0007165|GO:0007166|GO:0007179|GO:0007186|GO:0007187|GO:0007259|GO:0007568|GO:0008360|GO:0009408|GO:0009611|GO:0009612|GO:0009617|GO:0009887|GO:0010332|GO:0010574|GO:0010759|GO:0014823|GO:0016525|GO:0019079|GO:…	IPR001811 // Chemokine interleukin-8-like domain // 8.5E-25	NA	158105 /// 182940 /// 607948 /// 609423	NA	NA	NP_002973	NM_002982	NM_002982.3	NA	GenBank	Consensus sequence	NA	Homo sapiens	P13500	gb:NM_002982.3 /DB_XREF=gi:56119169 /GEN=CCL2 /TID=Hs.303649.1 /CNT=216 /FEA=FLmRNA /TIER=FL+Stack /STK=108 /LL=6347 /UG=Hs.303649 /DEF=Homo sapiens chemokine (C-C motif) ligand 2 (CCL2), mRNA. /PROD=small inducible cytokine A2 precursor /FL=gb:M28226.1 gb:BT007329.1 gb:M24545.1 gb:BC009716.1 gb:NM_002982.3 /REP_ORG=H. sapiens	NA
11715793_a_at	0.000448304	0.0245583	4.81618	6.01387	5.02119	10.825	10.0036	11.1421	ACTG2	72	0006936 // muscle contraction // traceable author statement	0005737 // cytoplasm // inferred from electronic annotation /// 0005829 // cytosol // traceable author statement /// 0005856 // cytoskeleton // inferred from electronic annotation /// 0071944 // cell periphery // inferred from electronic annotation	0000166 // nucleotide binding // inferred from electronic annotation /// 0005524 // ATP binding // inferred from electronic annotation	chr2:74120134-74146780 (+) // 91.39 // p13.1	NA	2012-10-29	This probe set was annotated using the Matching Probes based pipeline to a Entrez Gene identifier using 9 transcripts. // false // Matching Probes // A	CR536515 // gb // 8 // Cross Hyb Matching Probes /// CR541794 // gb // 8 // Cross Hyb Matching Probes /// GENSCAN00000016275 // ensembl // 8 // Cross Hyb Matching Probes	AK124338(11),AK304523(11),BC012617(11),ENST00000345517(11),ENST00000409624(11),ENST00000409731(11),ENST00000438902(11),NM_001199893(11),NM_001615(11)	Hs.516105	chr2p13.1	74146780	chr2	91.39	74120134	+	NA	ENSG00000163017	NA	actin, gamma 2, smooth muscle, enteric	Human Genome PrimeView Array	NA	GO:0006936|GO:0005737|GO:0005829|GO:0005856|GO:0071944|GO:0000166|GO:0005524	IPR004000 // Actin-like // 5.4E-32 /// IPR004000 // Actin-like // 5.1E-17 /// IPR004000 // Actin-like // 5.3E-131 /// IPR004000 // Actin-like // 6.1E-165	NA	102545	NA	NA	NP_001186822 /// NP_001606	NM_001199893 /// NM_001615	NM_001615.3	NA	GenBank	Consensus sequence	NA	Homo sapiens	B3KW67 /// B4E315 /// E9PG30 /// F8WB63 /// P63267	gb:NM_001615.3 /DB_XREF=gi:63054873 /GEN=ACTG2 /TID=Hs.516105.1 /CNT=680 /FEA=FLmRNA /TIER=FL+Stack /STK=147 /LL=72 /UG=Hs.516105 /DEF=Homo sapiens actin, gamma 2, smooth muscle, enteric (ACTG2), mRNA. /PROD=actin, gamma 2 propeptide /FL=gb:CR536515.1 gb:BC012617.1 gb:NM_001615.3 gb:CR541794.1 /REP_ORG=H. sapiens	NA
11720498_at	2.28382e-05	0.0267051	5.07277	4.7116	5.21548	10.2353	10.0504	10.4167	CDC42EP3	10602	0007165 // signal transduction // traceable author statement /// 0008360 // regulation of cell shape // inferred from electronic annotation	0005737 // cytoplasm // inferred from electronic annotation /// 0005856 // cytoskeleton // inferred from electronic annotation /// 0012505 // endomembrane system // inferred from electronic annotation /// 0015629 // actin cytoskeleton // inferred from direct assay /// 0016020 // membrane // inferred from electronic annotation	0005519 // cytoskeletal regulatory protein binding // traceable author statement	chr2:37870068-37899334 (-) // 93.51 // p22.2	NA	2012-10-29	This probe set was annotated using the Matching Probes based pipeline to a Entrez Gene identifier using 2 transcripts. // false // Matching Probes // A	NA	ENST00000295324(11),NM_006449(11)	Hs.369574	chr2p21	37899334	chr2	93.51	37870068	-	NA	ENSG00000163171	NA	CDC42 effector protein (Rho GTPase binding) 3	Human Genome PrimeView Array	NA	GO:0007165|GO:0008360|GO:0005737|GO:0005856|GO:0012505|GO:0015629|GO:0016020|GO:0005519	IPR000095 // PAK-box/P21-Rho-binding // 7.4E-13	NA	606133	NA	NA	NP_006440	NM_006449	AL567387	NA	GenBank	Consensus sequence	NA	Homo sapiens	B3KY59 /// C9J7F7 /// C9JEZ4 /// C9JKW5 /// Q9UKI2	gb:AL567387 /DB_XREF=gi:46233930 /DB_XREF=AL567387 /CLONE=CS0DF024YE06 /TID=Hs.369574.1 /CNT=355 /FEA=FLmRNA /TIER=Stack /STK=39 /LL=10602 /UG_GENE=CDC42EP3 /UG=Hs.369574 /UG_TITLE=CDC42 effector protein (Rho GTPase binding) 3 /FL=gb:AF094521.1 gb:BT007190.1 gb:AF104857.1 gb:AF164118.1 gb:BC019270.1 gb:NM_006449.3 /REP_ORG=H. sapiens	NA
11727440_at	0.00197733	0.0275415	4.56469	4.41375	4.65891	10.2095	9.2199	9.58881	LOXL4	84171	0055114 // oxidation-reduction process // inferred from electronic annotation	0005576 // extracellular region // inferred from electronic annotation /// 0005615 // extracellular space // inferred from electronic annotation /// 0016020 // membrane // inferred from electronic annotation	0004720 // protein-lysine 6-oxidase activity // inferred from electronic annotation /// 0005044 // scavenger receptor activity // inferred from electronic annotation /// 0005507 // copper ion binding // inferred from electronic annotation /// 0005515 // protein binding // inferred from physical interaction /// 0016491 // oxidoreductase activity // inferred from electronic annotation /// 0016641 /…	chr10:100007441-100028007 (-) // 98.59 // q24.2	NA	2012-10-29	This probe set was annotated using the Matching Probes based pipeline to a Entrez Gene identifier using 4 transcripts. // false // Matching Probes // A	NA	BC007522(11),BC013153(11),ENST00000260702(11),NM_032211(11)	Hs.306814	chr10q24	100028007	chr10	98.59	100007441	-	NA	ENSG00000138131	NA	lysyl oxidase-like 4	Human Genome PrimeView Array	NA	GO:0055114|GO:0005576|GO:0005615|GO:0016020|GO:0004720|GO:0005044|GO:0005507|GO:0005515|GO:0016491|GO:0016641|GO:0046872	IPR001190 // Speract/scavenger receptor // 5.7E-33 /// IPR001190 // Speract/scavenger receptor // 2.4E-19 /// IPR001190 // Speract/scavenger receptor // 7.4E-30 /// IPR001190 // Speract/scavenger receptor // 5.4E-23 /// IPR001695 // Lysyl oxidase // 1.0E-113	NA	607318	NA	NA	NP_115587	NM_032211	BC007522.1	NA	GenBank	Consensus sequence	NA	Homo sapiens	Q96JB6	gb:BC007522.1 /DB_XREF=gi:14043078 /GEN=LOXL4 /TID=Hs.306814.1 /CNT=163 /FEA=FLmRNA /TIER=FL+Stack /STK=15 /LL=84171 /UG=Hs.306814 /DEF=Homo sapiens lysyl oxidase-like 4, mRNA (cDNA clone IMAGE:3353864), complete cds. /PROD=LOXL4 protein /FL=gb:AF338441.1 gb:BC007522.1 gb:NM_032211.6 gb:AF395336.1 gb:BC013153.1 gb:AY036093.1 /REP_ORG=H. sapiens	NA
11722015_at	3.15586e-05	0.0280008	4.64441	5.12071	4.98544	9.96959	10.0242	10.2564	OLR1	4973	0006508 // proteolysis // traceable author statement /// 0006954 // inflammatory response // inferred from electronic annotation /// 0007155 // cell adhesion // inferred from electronic annotation /// 0007159 // leukocyte cell-cell adhesion // inferred from electronic annotation /// 0007596 // blood coagulation // traceable author statement /// 0008015 // blood circulation // traceable author sta…	0005576 // extracellular region // inferred from electronic annotation /// 0005624 // membrane fraction // traceable author statement /// 0005886 // plasma membrane // traceable author statement /// 0005886 // plasma membrane // inferred from electronic annotation /// 0005887 // integral to plasma membrane // traceable author statement /// 0016020 // membrane // inferred from electronic annotatio…	0004872 // receptor activity // inferred from electronic annotation /// 0005041 // low-density lipoprotein receptor activity // inferred from electronic annotation /// 0030246 // carbohydrate binding // inferred from electronic annotation	chr12:10310899-10324802 (-) // 78.55 // p13.2	NA	2012-10-29	This probe set was annotated using the Matching Probes based pipeline to a Entrez Gene identifier using 6 transcripts. // false // Matching Probes // A	AF035776 // gb // 2 // Cross Hyb Matching Probes	AB010710(10),BC022295(11),ENST00000309539(11),NM_001172632(11),NM_001172633(11),NM_002543(11)	Hs.412484	chr12p13.2-p12.3	10324802	chr12	78.55	10310899	-	NA	ENSG00000173391	NA	oxidized low density lipoprotein (lectin-like) receptor 1	Human Genome PrimeView Array	NA	GO:0006508|GO:0006954|GO:0007155|GO:0007159|GO:0007596|GO:0008015|GO:0008219|GO:0042157|GO:0042542|GO:0050900|GO:0005576|GO:0005624|GO:0005886|GO:0005886|GO:0005887|GO:0016020|GO:0016021|GO:0004872|GO:0005041|GO:0030246	IPR001304 // C-type lectin // 1.3E-16 /// IPR008646 // Herpesvirus UL45-like // 5.6E-9	NA	602601 /// 608446	NA	NA	NP_001166103 /// NP_001166104 /// NP_002534	NM_001172632 /// NM_001172633 /// NM_002543	NM_002543.3	NA	GenBank	Consensus sequence	NA	Homo sapiens	B4DNS7 /// B7ZAN8 /// F5GZH1 /// F5H001 /// F5H0N6 /// F5H3G7 /// F5H7N8 /// G3V1I4 /// P78380	gb:NM_002543.3 /DB_XREF=gi:119392084 /GEN=OLR1 /TID=Hs.412484.1 /CNT=196 /FEA=FLmRNA /TIER=FL+Stack /STK=35 /LL=4973 /UG=Hs.412484 /DEF=Homo sapiens oxidized low density lipoprotein (lectin-like) receptor 1 (OLR1), mRNA. /PROD=oxidized low density lipoprotein (lectin-like)receptor 1 /FL=gb:AK292124.1 gb:NM_002543.3 gb:AB102861.1 gb:BC022295.1 gb:AB010710.1 gb:AF035776.1 /REP_ORG=H. sapiens	NA
11721579_a_at	8.17077e-05	0.0299111	3.85525	4.46069	3.90116	8.95646	9.57252	8.84962	DIO2	1734	0001514 // selenocysteine incorporation // non-traceable author statement /// 0006590 // thyroid hormone generation // traceable author statement /// 0006590 // thyroid hormone generation // inferred from electronic annotation /// 0009409 // response to cold // inferred from electronic annotation /// 0032496 // response to lipopolysaccharide // inferred from electronic annotation /// 0034641 // c…	0005886 // plasma membrane // traceable author statement /// 0016020 // membrane // inferred by curator /// 0016020 // membrane // inferred from electronic annotation /// 0016021 // integral to membrane // inferred from electronic annotation	0004800 // thyroxine 5'-deiodinase activity // inferred from direct assay /// 0004800 // thyroxine 5'-deiodinase activity // traceable author statement /// 0004800 // thyroxine 5'-deiodinase activity // inferred from electronic annotation /// 0008430 // selenium binding // inferred by curator /// 0008430 // selenium binding // traceable author statement /// 0016491 // oxidoreductase activity // i…	chr14:80663868-80678525 (-) // 97.08 // q31.1	NA	2012-10-29	This probe set was annotated using the Matching Probes based pipeline to a Entrez Gene identifier using 8 transcripts. // false // Matching Probes // A	BC136514 // gb // 3 // Cross Hyb Matching Probes	AF093774(10),ENST00000438257(11),ENST00000557010(11),NM_000793(11),NM_001007023(11),NM_001242502(11),NM_001242503(11),NM_013989(11)	Hs.202354	chr14q24.2-q24.3	80678525	chr14	97.08	80663868	-	EC:1.97.1.10	ENSG00000211448	NA	deiodinase, iodothyronine, type II	Human Genome PrimeView Array	NA	GO:0001514|GO:0006590|GO:0006590|GO:0009409|GO:0032496|GO:0034641|GO:0042403|GO:0042404|GO:0042446|GO:0044281|GO:0055114|GO:0005886|GO:0016020|GO:0016020|GO:0016021|GO:0004800|GO:0004800|GO:0004800|GO:0008430|GO:0008430|GO:0016491|GO:0031625	IPR000643 // Iodothyronine deiodinase // 1.1E-121 /// IPR000866 // Alkyl hydroperoxide reductase subunit C/ Thiol specific antioxidant // 5.6E-9	NA	601413	NA	NA	NP_000784 /// NP_001007024 /// NP_001229431 /// NP_001229432 /// NP_054644	NM_000793 /// NM_001007023 /// NM_001242502 /// NM_001242503 /// NM_013989	NM_000793.4	NA	GenBank	Consensus sequence	NA	Homo sapiens	A8K845 /// G3V2A7 /// G3V315 /// G3V3A8 /// H0YJ42 /// H0YJQ8 /// Q6P525 /// Q92813 /// Q9HCP7	gb:NM_000793.4 /DB_XREF=gi:148277090 /GEN=DIO2 /TID=Hs.202354.1 /CNT=153 /FEA=FLmRNA /TIER=FL+Stack /STK=38 /LL=1734 /UG=Hs.202354 /DEF=Homo sapiens deiodinase, iodothyronine, type II (DIO2), transcript variant 2, mRNA. /PROD=deiodinase, iodothyronine, type II isoform a /FL=gb:NM_000793.4 gb:BC136514.1 gb:BC074882.2 /REP_ORG=H. sapiens	NA
11731500_a_at	2.80985e-06	0.0348338	7.49291	7.52366	7.75444	12.5577	12.3911	12.3587	KRT19	3880	0043627 // response to estrogen stimulus // inferred from expression pattern /// 0044419 // interspecies interaction between organisms // inferred from electronic annotation /// 0045214 // sarcomere organization // inferred from direct assay /// 0060706 // cell differentiation involved in embryonic placenta development // inferred from electronic annotation	0005882 // intermediate filament // inferred from electronic annotation /// 0005882 // intermediate filament // traceable author statement /// 0016010 // dystrophin-associated glycoprotein complex // inferred from electronic annotation /// 0030018 // Z disc // inferred from electronic annotation /// 0042383 // sarcolemma // inferred from electronic annotation /// 0043034 // costamere // inferred …	0005198 // structural molecule activity // inferred from electronic annotation /// 0005200 // structural constituent of cytoskeleton // traceable author statement /// 0005515 // protein binding // inferred from physical interaction /// 0008307 // structural constituent of muscle // inferred from direct assay	chr17:39679869-39684641 (-) // 95.83 // q21.2	NA	2012-10-29	This probe set was annotated using the Matching Probes based pipeline to a Entrez Gene identifier using 8 transcripts. // false // Matching Probes // A	GENSCAN00000009403 // ensembl // 8 // Cross Hyb Matching Probes /// GENSCAN00000014595 // ensembl // 1 // Cross Hyb Matching Probes /// ENST00000405746 // ensembl // 2 // Cross Hyb Matching Probes	BC002539(11),BC007628(11),BC010409(11),BC067744(11),BC084574(11),ENST00000361566(11),ENST00000468880(9),NM_002276(11)	Hs.654568	chr17q21.2	39684641	chr17	95.83	39679869	-	NA	ENSG00000171345	NA	keratin 19	Human Genome PrimeView Array	NA	GO:0043627|GO:0044419|GO:0045214|GO:0060706|GO:0005882|GO:0005882|GO:0016010|GO:0030018|GO:0042383|GO:0043034|GO:0071944|GO:0005198|GO:0005200|GO:0005515|GO:0008307	IPR016044 // Filament // 2.0E-123	NA	148020	NA	NA	NP_002267	NM_002276	NM_002276.4	NA	GenBank	Consensus sequence	NA	Homo sapiens	B4DE59 /// P08727	gb:NM_002276.4 /DB_XREF=gi:131412244 /GEN=KRT19 /TID=Hs.654568.1 /CNT=71 /FEA=FLmRNA /TIER=FL+Stack /STK=7 /LL=3880 /UG=Hs.654568 /DEF=Homo sapiens keratin 19 (KRT19), mRNA. /PROD=keratin 19 /FL=gb:BC084574.1 gb:NM_002276.4 gb:BC067744.1 gb:BC010409.2 gb:BC007628.1 gb:BC002539.2 /REP_ORG=H. sapiens	NA
11724885_at	3.87786e-06	0.0367607	4.58149	4.89649	4.6656	9.54158	9.29036	9.60832	CLIC3	9022	0006810 // transport // inferred from electronic annotation /// 0006811 // ion transport // inferred from electronic annotation /// 0006821 // chloride transport // inferred from mutant phenotype /// 0006821 // chloride transport // inferred from electronic annotation /// 0007165 // signal transduction // traceable author statement /// 0034765 // regulation of ion transmembrane transport // infer…	0005634 // nucleus // inferred from direct assay /// 0005634 // nucleus // inferred from electronic annotation /// 0005737 // cytoplasm // inferred from direct assay /// 0005737 // cytoplasm // inferred from electronic annotation /// 0016020 // membrane // inferred from electronic annotation /// 0016021 // integral to membrane // inferred from electronic annotation /// 0034707 // chloride channel…	0005216 // ion channel activity // inferred from electronic annotation /// 0005244 // voltage-gated ion channel activity // inferred from electronic annotation /// 0005247 // voltage-gated chloride channel activity // inferred from electronic annotation /// 0005254 // chloride channel activity // inferred from mutant phenotype /// 0005254 // chloride channel activity // inferred from electronic a…	chr9:139889082-139891017 (-) // 91.69 // q34.3	NA	2012-10-29	This probe set was annotated using the Matching Probes based pipeline to a Entrez Gene identifier using 8 transcripts. // false // Matching Probes // A	NA	AF102166(11),BC007012(11),CR542066(10),ENST00000456673(9),ENST00000473911(9),ENST00000480181(11),ENST00000494426(11),NM_004669(11)	Hs.64746	chr9q34.3	139891017	chr9	91.69	139889082	-	NA	ENSG00000169583	NA	chloride intracellular channel 3	Human Genome PrimeView Array	NA	GO:0006810|GO:0006811|GO:0006821|GO:0006821|GO:0007165|GO:0034765|GO:0005634|GO:0005634|GO:0005737|GO:0005737|GO:0016020|GO:0016021|GO:0034707|GO:0005216|GO:0005244|GO:0005247|GO:0005254|GO:0005254|GO:0005515	NA	NA	606533	NA	NA	NP_004660	NM_004669	NM_004669.2	NA	GenBank	Consensus sequence	NA	Homo sapiens	O95833 /// Q5SQ17 /// Q6FGP1	gb:NM_004669.2 /DB_XREF=gi:40288289 /GEN=CLIC3 /TID=Hs.64746.1 /CNT=47 /FEA=FLmRNA /TIER=FL+Stack /STK=23 /LL=9022 /UG=Hs.64746 /DEF=Homo sapiens chloride intracellular channel 3 (CLIC3), mRNA. /PROD=chloride intracellular channel 3 /FL=gb:NM_004669.2 gb:AF102166.1 gb:CR542066.1 gb:BC007012.1 /REP_ORG=H. sapiens	NA
11723192_a_at	0.000429233	0.0417735	5.21847	4.89495	4.72373	9.12317	9.98425	9.37838	UHRF1	29128	0006281 // DNA repair // inferred from electronic annotation /// 0006351 // transcription, DNA-dependent // inferred from electronic annotation /// 0006355 // regulation of transcription, DNA-dependent // traceable author statement /// 0006355 // regulation of transcription, DNA-dependent // inferred from electronic annotation /// 0006974 // response to DNA damage stimulus // inferred from electr…	0000792 // heterochromatin // inferred from electronic annotation /// 0005634 // nucleus // inferred from direct assay /// 0005634 // nucleus // inferred from electronic annotation	0000987 // core promoter proximal region sequence-specific DNA binding // inferred from direct assay /// 0003677 // DNA binding // inferred from electronic annotation /// 0003700 // sequence-specific DNA binding transcription factor activity // traceable author statement /// 0005515 // protein binding // inferred from physical interaction /// 0008270 // zinc ion binding // inferred from electroni…	chr19:4910345-4962165 (+) // 97.11 // p13.3	NA	2012-10-29	This probe set was annotated using the Matching Probes based pipeline to a Entrez Gene identifier using 6 transcripts. // false // Matching Probes // A	NA	AB177623(11),AF274048(11),ENST00000262952(11),ENST00000398240(11),NM_001048201(11),NM_013282(11)	Hs.108106	chr19p13.3	4962165	chr19	97.11	4910345	+	EC:6.3.2.19	ENSG00000034063	NA	ubiquitin-like with PHD and ring finger domains 1	Human Genome PrimeView Array	NA	GO:0006281|GO:0006351|GO:0006355|GO:0006355|GO:0006974|GO:0007049|GO:0008283|GO:0008283|GO:0016567|GO:0032270|GO:0045944|GO:2000373|GO:0000792|GO:0005634|GO:0005634|GO:0000987|GO:0003677|GO:0003700|GO:0005515|GO:0008270|GO:0008327|GO:0016874|GO:0035064|GO:0042393|GO:0046872	IPR000626 // Ubiquitin // 4.6E-18 /// IPR000626 // Ubiquitin // 4.5E-18 /// IPR003105 // SRA-YDG // 9.4E-58 /// IPR003105 // SRA-YDG // 9.1E-58 /// IPR019787 // Zinc finger, PHD-finger // 1.5E-15 /// IPR019787 // Zinc finger, PHD-finger // 1.5E-15 /// IPR021991 // Domain of unknown function DUF3590 // 2.0E-45 /// IPR021991 // Domain of unknown function DUF3590 // 2.0E-45	NA	607990	NA	NA	NP_001041666 /// NP_037414	NM_001048201 /// NM_013282	NM_013282.3	NA	GenBank	Consensus sequence	NA	Homo sapiens	A0JBR2 /// A8K024 /// B2RBA9 /// B4E0F9 /// B5ME40 /// F5GXG0 /// Q2HIX7 /// Q96T88	gb:NM_013282.3 /DB_XREF=gi:115430232 /GEN=UHRF1 /TID=Hs.108106.1 /CNT=47 /FEA=FLmRNA /TIER=FL+Stack /STK=30 /LL=29128 /UG=Hs.108106 /DEF=Homo sapiens ubiquitin-like with PHD and ring finger domains 1 (UHRF1), transcript variant 2, mRNA. /PROD=ubiquitin-like with PHD and ring finger domains1 isoform 2 /FL=gb:NM_013282.3 gb:AB177624.1 gb:AF274048.1 gb:AK289389.1 gb:BC113875.1 /REP_ORG=H. sapiens	NA
11719447_s_at	0.0042219	0.04313	3.68302	4.71295	4.48385	8.94161	8.90255	8.82789	GBP2	2634	0006184 // GTP catabolic process // inferred from electronic annotation /// 0006955 // immune response // traceable author statement /// 0019221 // cytokine-mediated signaling pathway // traceable author statement /// 0060333 // interferon-gamma-mediated signaling pathway // traceable author statement /// 0060337 // type I interferon-mediated signaling pathway // traceable author statement	0005829 // cytosol // traceable author statement /// 0005886 // plasma membrane // inferred from electronic annotation /// 0016020 // membrane // inferred from electronic annotation	0000166 // nucleotide binding // inferred from electronic annotation /// 0003924 // GTPase activity // inferred from electronic annotation /// 0005525 // GTP binding // inferred from electronic annotation /// 0005525 // GTP binding // traceable author statement	chr1:89572421-89591842 (-) // 98.92 // p22.2	NA	2012-10-29	This probe set was annotated using the Matching Probes based pipeline to a Entrez Gene identifier using 5 transcripts. // false // Matching Probes // A	AK122866 // gb // 2 // Cross Hyb Matching Probes /// BC022272 // gb // 2 // Cross Hyb Matching Probes /// CR457062 // gb // 7 // Cross Hyb Matching Probes /// GENSCAN00000041877 // ensembl // 3 // Cross Hyb Matching Probes /// ENST00000493802 // ensembl // 8 // Cross Hyb Matching Probes /// ENST00000463660 // ensembl // 2 // Cross Hyb Matching Probes	BC073163(11),ENST00000370466(11),ENST00000464839(11),M55543(11),NM_004120(11)	Hs.386567	chr1p22.2	89591842	chr1	98.92	89572421	-	NA	ENSG00000162645	NA	guanylate binding protein 2, interferon-inducible	Human Genome PrimeView Array	NA	GO:0006184|GO:0006955|GO:0019221|GO:0060333|GO:0060337|GO:0005829|GO:0005886|GO:0016020|GO:0000166|GO:0003924|GO:0005525|GO:0005525	IPR003191 // Guanylate-binding protein, C-terminal // 9.0E-132 /// IPR015894 // Guanylate-binding protein, N-terminal // 3.7E-129	NA	600412	NA	NA	NP_004111	NM_004120	BC073163.1	NA	GenBank	Consensus sequence	NA	Homo sapiens	P32456 /// Q8TCE5	gb:BC073163.1 /DB_XREF=gi:49119633 /GEN=GBP2 /TID=Hs.386567.1 /CNT=485 /FEA=FLmRNA /TIER=FL+Stack /STK=52 /LL=2634 /UG=Hs.386567 /DEF=Homo sapiens guanylate binding protein 2, interferon-inducible, mRNA (cDNA clone MGC:87973 IMAGE:6151056), complete cds. /PROD=guanylate binding protein 2,interferon-inducible /FL=gb:BC073163.1 gb:BC022272.1 gb:CR457062.1 gb:NM_004120.3 gb:M55543.1 /REP_ORG=H. sapi…	NA
11754941_x_at	0.000136777	0.0448873	8.09713	7.85216	8.17906	12.3279	12.8522	12.3357	KRT18	3875	0006915 // apoptotic process // inferred from electronic annotation /// 0007049 // cell cycle // inferred from electronic annotation /// 0009653 // anatomical structure morphogenesis // traceable author statement /// 0033209 // tumor necrosis factor-mediated signaling pathway // inferred from electronic annotation /// 0043000 // Golgi to plasma membrane CFTR protein transport // inferred from dir…	0005634 // nucleus // inferred from electronic annotation /// 0005730 // nucleolus // inferred from electronic annotation /// 0005737 // cytoplasm // inferred from direct assay /// 0005737 // cytoplasm // inferred from electronic annotation /// 0005815 // microtubule organizing center // inferred from direct assay /// 0005882 // intermediate filament // traceable author statement /// 0005882 // i…	0005198 // structural molecule activity // inferred from electronic annotation /// 0005515 // protein binding // inferred from physical interaction	chr12:53342638-53346689 (+) // 90.54 // q13.13	NA	2012-10-29	This probe set was annotated using the Matching Probes based pipeline to a Entrez Gene identifier using 17 transcripts. // false // Matching Probes // A	GENSCAN00000007574 // ensembl // 1 // Cross Hyb Matching Probes /// GENSCAN00000019513 // ensembl // 1 // Cross Hyb Matching Probes /// GENSCAN00000025648 // ensembl // 2 // Cross Hyb Matching Probes /// GENSCAN00000031044 // ensembl // 1 // Cross Hyb Matching Probes /// GENSCAN00000032445 // ensembl // 2 // Cross Hyb Matching Probes /// ENST00000546656 // ensembl // 8 // Cross Hyb Matching Probe…	AK223093(11),AK308506(11),AY762101(11),BC000180(11),BC000698(11),BC004253(11),BC008636(11),BC020982(11),BC072017(11),BT019412(11),ENST00000388835(11),ENST00000388837(11),ENST00000548496(11),ENST00000549078(10),ENST00000550600(11),NM_000224(11),NM_199187(11)	Hs.406013	chr12q13	53346689	chr12	90.54	53342638	+	NA	ENSG00000111057	NA	keratin 18	Human Genome PrimeView Array	NA	GO:0006915|GO:0007049|GO:0009653|GO:0033209|GO:0043000|GO:0043066|GO:0044419|GO:0005634|GO:0005730|GO:0005737|GO:0005737|GO:0005815|GO:0005882|GO:0005882|GO:0034451|GO:0045095|GO:0045095|GO:0048471|GO:0005198|GO:0005515	IPR016044 // Filament // 7.2E-110 /// IPR016044 // Filament // 9.3E-110	NA	148070 /// 215600	NA	NA	NP_000215 /// NP_954657	NM_000224 /// NM_199187	BC009754.2	NA	GenBank	Consensus sequence	NA	Homo sapiens	B2RA03 /// F8VZY9 /// P05783 /// Q15899	gb:BC009754.2 /DB_XREF=gi:33874760 /TID=Hs.406013.3 /CNT=46 /FEA=mRNA /TIER=ConsEnd /STK=0 /LL=3875 /UG_GENE=KRT18 /UG=Hs.406013 /UG_TITLE=Keratin 18 /DEF=Homo sapiens keratin 18, mRNA (cDNA clone IMAGE:3835032), partial cds. /REP_ORG=H. sapiens	NA
11732993_a_at	1.34887e-05	0.0465493	7.28213	6.9747	7.38281	11.676	11.7978	11.4504	RGS4	5999	0000188 // inactivation of MAPK activity // traceable author statement /// 0008277 // regulation of G-protein coupled receptor protein signaling pathway // traceable author statement /// 0009968 // negative regulation of signal transduction // inferred from electronic annotation /// 0038032 // termination of G-protein coupled receptor signaling pathway // inferred from electronic annotation /// 0…	0005624 // membrane fraction // inferred from electronic annotation /// 0005737 // cytoplasm // not recorded /// 0005829 // cytosol // inferred from electronic annotation /// 0005886 // plasma membrane // not recorded	0005096 // GTPase activator activity // not recorded /// 0005096 // GTPase activator activity // traceable author statement /// 0005516 // calmodulin binding // traceable author statement	chr1:163038395-163046591 (+) // 94.87 // q23.3	NA	2012-10-29	This probe set was annotated using the Matching Probes based pipeline to a Entrez Gene identifier using 13 transcripts. // false // Matching Probes // A	AK096204 // gb // 8 // Cross Hyb Matching Probes /// AL137433 // gb // 6 // Cross Hyb Matching Probes	AB209019(11),BC051869(11),DQ346662(10),DQ346663(11),DQ346664(11),ENST00000367908(11),ENST00000367909(11),ENST00000421743(11),ENST00000491263(11),NM_001102445(11),NM_001113380(11),NM_001113381(11),NM_005613(11)	Hs.386726	chr1q23.3	163046591	chr1	94.87	163038395	+	NA	ENSG00000117152	NA	regulator of G-protein signaling 4	Human Genome PrimeView Array	NA	GO:0000188|GO:0008277|GO:0009968|GO:0038032|GO:0043547|GO:0043547|GO:0005624|GO:0005737|GO:0005829|GO:0005886|GO:0005096|GO:0005096|GO:0005516	IPR000342 // Regulator of G protein signalling // 2.3E-40 /// IPR000342 // Regulator of G protein signalling // 9.0E-41	NA	602516 /// 604906	Calcium_regulation_in_cardiac_cells // GenMAPP /// Smooth_muscle_contraction // GenMAPP	NA	NP_001095915 /// NP_001106851 /// NP_001106852 /// NP_005604	NM_001102445 /// NM_001113380 /// NM_001113381 /// NM_005613	NM_001102445.2	NA	GenBank	Consensus sequence	NA	Homo sapiens	B1APZ3 /// B4DUX1 /// E9PR32 /// E9PS05 /// P49798 /// Q59GU0	gb:NM_001102445.2 /DB_XREF=gi:164664485 /GEN=RGS4 /TID=Hs.386726.1 /CNT=649 /FEA=FLmRNA /TIER=FL /STK=5 /LL=5999 /UG=Hs.386726 /DEF=Homo sapiens regulator of G-protein signaling 4 (RGS4), transcript variant 1, mRNA. /PROD=regulator of G-protein signaling 4 isoform 1 /FL=gb:DQ346664.1 gb:AK295540.1 gb:U27768.1 gb:DQ346662.1 gb:NM_001102445.2 gb:BC051869.1 /REP_ORG=H. sapiens	NA
11739458_at	0.00701415	0.0497692	5.5826	3.99101	4.61575	9.19804	8.97133	9.4215	SYNC	81493	0045103 // intermediate filament-based process // inferred from electronic annotation	0005737 // cytoplasm // inferred from electronic annotation /// 0005829 // cytosol // inferred from electronic annotation /// 0005882 // intermediate filament // inferred from electronic annotation /// 0030018 // Z disc // inferred from electronic annotation /// 0031594 // neuromuscular junction // inferred from electronic annotation /// 0042383 // sarcolemma // inferred from electronic annotatio…	0005198 // structural molecule activity // inferred from electronic annotation	chr1:33145381-33168368 (-) // 95.92 // p35.1	NA	2012-10-29	This probe set was annotated using the Matching Probes based pipeline to a Entrez Gene identifier using 6 transcripts. // false // Matching Probes // A	NM_005610 // refseq // 10 // Negative Strand Matching Probes /// NM_001135255 // refseq // 10 // Negative Strand Matching Probes /// NM_001135256 // refseq // 10 // Negative Strand Matching Probes	BC119700(11),BC119701(11),ENST00000373484(10),ENST00000409190(10),NM_001161708(10),NM_030786(10)	Hs.712631	chr1p35.1	33168368	chr1	95.92	33145381	-	NA	ENSG00000162520	NA	syncoilin, intermediate filament protein	Human Genome PrimeView Array	NA	GO:0045103|GO:0005737|GO:0005829|GO:0005882|GO:0030018|GO:0031594|GO:0042383|GO:0048471|GO:0005198	IPR016044 // Filament // 7.4E-20 /// IPR016044 // Filament // 4.2E-20	NA	611750	NA	NA	NP_001155180 /// NP_110413	NM_001161708 /// NM_030786	BC119700.1	NA	GenBank	Consensus sequence	NA	Homo sapiens	Q9H7C4	gb:BC119700.1 /DB_XREF=gi:111185593 /GEN=SYNC /TID=Hs.712631.1 /CNT=129 /FEA=FLmRNA /TIER=FL+Stack /STK=22 /LL=81493 /UG=Hs.712631 /DEF=Homo sapiens syncoilin, intermediate filament protein, mRNA (cDNA clone IMAGE:40116868), complete cds. /PROD=syncoilin, intermediate filament protein /FL=gb:BC119701.1 gb:AK302275.1 gb:BC119700.1 gb:NM_030786.2 /REP_ORG=H. sapiens	NA
11756820_a_at	0.000108575	0.0510349	4.4276	5.07719	4.94139	9.00329	9.49203	8.82005	IFIT1	3434	0009615 // response to virus // inferred from direct assay /// 0009615 // response to virus // inferred from electronic annotation /// 0019060 // intracellular transport of viral proteins in host cell // inferred from direct assay /// 0019221 // cytokine-mediated signaling pathway // traceable author statement /// 0032091 // negative regulation of protein binding // inferred from direct assay ///…	0005737 // cytoplasm // inferred from direct assay /// 0005829 // cytosol // traceable author statement	0005515 // protein binding // inferred from physical interaction	chr10:91152398-91163739 (+) // 99.84 // q23.31	NA	2012-10-29	This probe set was annotated using the Matching Probes based pipeline to a Entrez Gene identifier using 7 transcripts. // false // Matching Probes // A	GENSCAN00000023895 // ensembl // 8 // Cross Hyb Matching Probes /// AK095515 // gb // 11 // Negative Strand Matching Probes	AK092813(11),AK308688(11),BC007091(11),BT006667(9),ENST00000371804(11),ENST00000546318(11),NM_001548(11)	Hs.20315	chr10q23.31	91163739	chr10	99.84	91152398	+	NA	ENSG00000185745	NA	interferon-induced protein with tetratricopeptide repeats 1	Human Genome PrimeView Array	NA	GO:0009615|GO:0009615|GO:0019060|GO:0019221|GO:0032091|GO:0045070|GO:0045071|GO:0050688|GO:0050689|GO:0051097|GO:0060337|GO:0071357|GO:0071357|GO:0071360|GO:0071360|GO:0005737|GO:0005829|GO:0005515	IPR001440 // Tetratricopeptide TPR-1 // 5.6E-10 /// IPR001440 // Tetratricopeptide TPR-1 // 5.1E-10 /// IPR013105 // Tetratricopeptide TPR2 // 8.6E-9 /// IPR013105 // Tetratricopeptide TPR2 // 7.9E-9	NA	147690	NA	NA	NP_001539	NM_001548	AK308688.1	NA	GenBank	Consensus sequence	NA	Homo sapiens	B3KS50 /// D3DR31 /// P09914 /// Q5T7J1	gb:AK308688.1 /DB_XREF=gi:164696608 /TID=Hs.20315.4 /CNT=2 /FEA=mRNA /TIER=ConsEnd /STK=0 /LL=3434 /UG_GENE=IFIT1 /UG=Hs.20315 /UG_TITLE=Interferon-induced protein with tetratricopeptide repeats 1 /DEF=Homo sapiens cDNA, FLJ98729. /REP_ORG=H. sapiens	NA
11736422_s_at	0.000386276	0.0516734	8.28647	9.06892	8.97388	13.3669	12.8728	12.9839	POSTN	10631	0001501 // skeletal system development // traceable author statement /// 0007155 // cell adhesion // inferred from direct assay /// 0007155 // cell adhesion // inferred from electronic annotation /// 0008593 // regulation of Notch signaling pathway // inferred from electronic annotation /// 0009888 // tissue development // inferred from electronic annotation /// 0030198 // extracellular matrix or…	0005576 // extracellular region // inferred from electronic annotation /// 0005578 // proteinaceous extracellular matrix // inferred from sequence or structural similarity /// 0005578 // proteinaceous extracellular matrix // inferred from electronic annotation /// 0031012 // extracellular matrix // inferred from direct assay	0008201 // heparin binding // inferred from sequence or structural similarity /// 0008201 // heparin binding // inferred from electronic annotation	chr13:38136719-38172981 (-) // 98.04 // q13.3	NA	2012-10-29	This probe set was annotated using the Matching Probes based pipeline to a Entrez Gene identifier using 13 transcripts. // false // Matching Probes // A	AK297914 // gb // 5 // Cross Hyb Matching Probes	AY918092(11),D13665(11),D13666(11),ENST00000379742(11),ENST00000379743(11),ENST00000379747(11),ENST00000379749(11),ENST00000478947(11),ENST00000541179(11),NM_001135934(11),NM_001135935(11),NM_001135936(11),NM_006475(11)	Hs.136348	chr13q13.3	38172981	chr13	98.04	38136719	-	NA	ENSG00000133110	NA	periostin, osteoblast specific factor	Human Genome PrimeView Array	NA	GO:0001501|GO:0007155|GO:0007155|GO:0008593|GO:0009888|GO:0030198|GO:0005576|GO:0005578|GO:0005578|GO:0031012|GO:0008201|GO:0008201	IPR000782 // FAS1 domain // 8.6E-29 /// IPR000782 // FAS1 domain // 6.6E-30 /// IPR000782 // FAS1 domain // 8.4E-19 /// IPR000782 // FAS1 domain // 3.3E-30 /// IPR000782 // FAS1 domain // 9.1E-29 /// IPR000782 // FAS1 domain // 7.0E-30 /// IPR000782 // FAS1 domain // 8.9E-19 /// IPR000782 // FAS1 domain // 3.5E-30 /// IPR000782 // FAS1 domain // 8.5E-19 /// IPR000782 // FAS1 domain // 8.2E-29 ///…	NA	608777	NA	NA	NP_001129406 /// NP_001129407 /// NP_001129408 /// NP_006466	NM_001135934 /// NM_001135935 /// NM_001135936 /// NM_006475	D13665.1	NA	GenBank	Consensus sequence	NA	Homo sapiens	B1ALD8 /// B1ALD9 /// B4E3A7 /// B7Z4V4 /// B7Z6G1 /// C0IMJ1 /// C0IMJ2 /// C0IMJ3 /// C0IMJ4 /// D2KRH7 /// F5H570 /// F5H628 /// Q15063	gb:D13665.1 /DB_XREF=gi:393318 /GEN=osf-2 /TID=Hs.136348.1 /CNT=67 /FEA=FLmRNA /TIER=FL /STK=1 /LL=10631 /UG=Hs.136348 /DEF=Homo sapiens osf-2 mRNA for osteoblast specific factor 2 (OSF-2p1), complete cds. /PROD=osteoblast specific factor 2 /FL=gb:AK297914.1 gb:NM_001135935.1 gb:D13665.1 gb:AY140646.1 gb:NM_001135934.1 gb:BC106710.1 gb:BC106709.1 gb:EU262885.1 /REP_ORG=H. sapiens	NA
11747047_a_at	0.00312147	0.0517351	6.14965	5.43765	6.16988	10.6742	9.24708	10.4094	C21orf7	56911	NA	0005634 // nucleus // inferred from direct assay /// 0005829 // cytosol // inferred from direct assay	0005515 // protein binding // inferred from physical interaction	chr21:30494374-30548209 (+) // 92.65 // q21.3	NA	2012-10-29	This probe set was annotated using the Matching Probes based pipeline to a Entrez Gene identifier using 18 transcripts. // false // Matching Probes // A	BC008567 // gb // 4 // Cross Hyb Matching Probes	AF269161(11),AF269162(11),AF269163(11),AF269164(11),AK056341(11),AK122780(11),AY171599(11),EF219158(11),EF219159(11),EF219160(11),ENST00000286791(11),ENST00000339024(11),ENST00000341618(11),ENST00000399928(11),ENST00000399934(11),ENST00000399935(11),ENST00000399947(11),NM_020152(11)	Hs.222802	chr21q22.3	30548209	chr21	92.65	30494374	+	NA	ENSG00000156265	NA	chromosome 21 open reading frame 7	Human Genome PrimeView Array	NA	GO:0005634|GO:0005829|GO:0005515	NA	NA	611110	NA	NA	NP_064537	NM_020152	EF219158.1	NA	GenBank	Consensus sequence	NA	Homo sapiens	B0EVZ6 /// B0EVZ7 /// B0EVZ8 /// B4DFW0 /// C9J990 /// C9JLK6 /// P57077	gb:EF219158.1 /DB_XREF=gi:124365814 /GEN=HC21ORF7 /TID=Hs.222802.4 /CNT=5 /FEA=FLmRNA /TIER=FL /STK=1 /LL=56911 /UG=Hs.222802 /DEF=Homo sapiens TAK1-like protein (HC21ORF7) mRNA, complete cds, alternatively spliced. /PROD=TAK1-like protein /FL=gb:EF219158.1 /REP_ORG=H. sapiens	NA
11720338_at	0.00703433	0.0529833	5.88025	5.9455	6.05384	10.347	9.38639	10.6046	FIBIN	387758	NA	0005576 // extracellular region // inferred from electronic annotation /// 0005783 // endoplasmic reticulum // inferred from electronic annotation /// 0005794 // Golgi apparatus // inferred from electronic annotation	NA	chr11:27015635-27018634 (+) // 94.53 // p14.2	NA	2012-10-29	This probe set was annotated using the Matching Probes based pipeline to a Entrez Gene identifier using 3 transcripts. // false // Matching Probes // A	NA	BC026873(11),ENST00000318627(11),NM_203371(11)	Hs.712718	chr11p14.2	27018634	chr11	94.53	27015635	+	NA	ENSG00000176971	NA	fin bud initiation factor homolog (zebrafish)	Human Genome PrimeView Array	NA	GO:0005576|GO:0005783|GO:0005794	NA	NA	NA	NA	NA	NP_976249	NM_203371	BC026873.1	NA	GenBank	Consensus sequence	NA	Homo sapiens	Q8TAL6	gb:BC026873.1 /DB_XREF=gi:20073062 /GEN=FIBIN /TID=Hs.712718.1 /CNT=185 /FEA=FLmRNA /TIER=FL+Stack /STK=45 /LL=387758 /UG=Hs.712718 /DEF=Homo sapiens fin bud initiation factor homolog (zebrafish), mRNA (cDNA clone MGC:24932 IMAGE:4938507), complete cds. /PROD=fin bud initiation factor homolog (zebrafish) /FL=gb:BC026873.1 gb:AB236892.1 gb:NM_203371.1 /REP_ORG=H. sapiens	NA
11715584_a_at	8.01949e-06	0.05326	8.88114	9.12938	8.77974	13.1332	13.0248	13.3306	CAV1	857	0000122 // negative regulation of transcription from RNA polymerase II promoter // inferred from sequence or structural similarity /// 0000122 // negative regulation of transcription from RNA polymerase II promoter // inferred from electronic annotation /// 0000165 // MAPK cascade // inferred from electronic annotation /// 0000188 // inactivation of MAPK activity // inferred from sequence or stru…	0000139 // Golgi membrane // inferred from direct assay /// 0000139 // Golgi membrane // traceable author statement /// 0000139 // Golgi membrane // inferred from electronic annotation /// 0000299 // integral to membrane of membrane fraction // inferred from electronic annotation /// 0002080 // acrosomal membrane // inferred from electronic annotation /// 0005622 // intracellular // inferred from…	0000149 // SNARE binding // inferred from electronic annotation /// 0005102 // receptor binding // inferred from physical interaction /// 0005113 // patched binding // inferred from physical interaction /// 0005198 // structural molecule activity // inferred from direct assay /// 0005515 // protein binding // inferred from physical interaction /// 0015485 // cholesterol binding // traceable autho…	chr7:116164838-116201230 (+) // 89.57 // q31.2	NA	2012-10-29	This probe set was annotated using the Matching Probes based pipeline to a Entrez Gene identifier using 17 transcripts. // false // Matching Probes // A	ENST00000456473 // ensembl // 8 // Cross Hyb Matching Probes	AB451284(11),AK290871(11),AY762103(11),BC009685(11),BC082246(11),BT007143(11),EF649774(11),ENST00000341049(11),ENST00000393467(11),ENST00000393468(11),ENST00000393470(11),ENST00000405348(11),ENST00000451122(11),NM_001172895(11),NM_001172896(11),NM_001172897(11),NM_001753(11)	Hs.74034	chr7q31.1	116201230	chr7	89.57	116164838	+	NA	ENSG00000105974	NA	caveolin 1, caveolae protein, 22kDa	Human Genome PrimeView Array	NA	GO:0000122|GO:0000122|GO:0000165|GO:0000188|GO:0000188|GO:0001570|GO:0001570|GO:0001666|GO:0001666|GO:0001937|GO:0001937|GO:0001960|GO:0006641|GO:0006641|GO:0006816|GO:0006816|GO:0006874|GO:0006874|GO:0006940|GO:0006940|GO:0007519|GO:0007519|GO:0007584|GO:0007595|GO:0007596|GO:0008104|GO:0008104|GO:0008285|GO:0008624|GO:0009267|GO:0009612|GO:0009967|GO:0009968|GO:0010332|GO:0010524|GO:0010524|GO:…	IPR001612 // Caveolin // 1.3E-70 /// IPR001612 // Caveolin // 1.0E-70 /// IPR001612 // Caveolin // 1.2E-70	NA	601047 /// 612526	Integrin-mediated_cell_adhesion_KEGG // GenMAPP	NA	NP_001166366 /// NP_001166367 /// NP_001166368 /// NP_001744	NM_001172895 /// NM_001172896 /// NM_001172897 /// NM_001753	BC009685.1	NA	GenBank	Consensus sequence	NA	Homo sapiens	A9XTE5 /// C9JKI3 /// E9PCT5 /// F8WDM7 /// Q03135 /// Q2TNI1 /// Q59E85 /// Q7Z4F3	gb:BC009685.1 /DB_XREF=gi:16307193 /GEN=CAV1 /TID=Hs.74034.1 /CNT=877 /FEA=FLmRNA /TIER=FL+Stack /STK=41 /LL=857 /UG=Hs.74034 /DEF=Homo sapiens caveolin 1, caveolae protein, 22kDa, mRNA (cDNA clone IMAGE:3890183), complete cds. /PROD=caveolin 1 /FL=gb:BT007143.1 gb:AK290871.1 gb:BC009685.1 gb:BC082246.1 gb:AB451284.1 gb:NM_001753.3 gb:AY762103.1 /REP_ORG=H. sapiens	NA
11727362_x_at	2.50852e-05	0.0536762	9.25754	9.05082	9.26772	13.3851	13.3786	13.479	TUBA1A	7846	0000086 // G2/M transition of mitotic cell cycle // traceable author statement /// 0000278 // mitotic cell cycle // traceable author statement /// 0006184 // GTP catabolic process // inferred from electronic annotation /// 0006457 // protein folding // traceable author statement /// 0007017 // microtubule-based process // traceable author statement /// 0007017 // microtubule-based process // infe…	0005737 // cytoplasm // inferred from electronic annotation /// 0005829 // cytosol // traceable author statement /// 0005856 // cytoskeleton // inferred from electronic annotation /// 0005874 // microtubule // inferred from direct assay /// 0005874 // microtubule // traceable author statement /// 0005874 // microtubule // inferred from electronic annotation /// 0005881 // cytoplasmic microtubule …	0000166 // nucleotide binding // inferred from electronic annotation /// 0003924 // GTPase activity // inferred from electronic annotation /// 0005198 // structural molecule activity // traceable author statement /// 0005198 // structural molecule activity // inferred from electronic annotation /// 0005525 // GTP binding // inferred from electronic annotation /// 0019904 // protein domain specifi…	chr12:49578573-49582887 (-) // 97.2 // q13.12	NA	2012-10-29	This probe set was annotated using the Matching Probes based pipeline to a Entrez Gene identifier using 11 transcripts. // false // Matching Probes // A	AK289483 // gb // 3 // Cross Hyb Matching Probes /// AK298838 // gb // 2 // Cross Hyb Matching Probes /// ENST00000295766 // ensembl // 3 // Cross Hyb Matching Probes /// XR_110344 // refseq // 11 // Negative Strand Matching Probes	AF141347(11),AK297775(11),BC006468(11),BC050637(11),ENST00000301071(11),ENST00000548405(11),ENST00000552250(11),ENST00000552597(11),NM_001270399(11),NM_001270400(11),NM_006009(11)	Hs.654422	chr12q13.12	49582887	chr12	97.2	49578573	-	NA	ENSG00000167552	NA	tubulin, alpha 1a	Human Genome PrimeView Array	NA	GO:0000086|GO:0000278|GO:0006184|GO:0006457|GO:0007017|GO:0007017|GO:0007018|GO:0030705|GO:0044267|GO:0051084|GO:0051258|GO:0051301|GO:0005737|GO:0005829|GO:0005856|GO:0005874|GO:0005874|GO:0005874|GO:0005881|GO:0043234|GO:0000166|GO:0003924|GO:0005198|GO:0005198|GO:0005525|GO:0019904	IPR003008 // Tubulin/FtsZ, GTPase domain // 1.1E-74 /// IPR003008 // Tubulin/FtsZ, GTPase domain // 1.9E-20 /// IPR003008 // Tubulin/FtsZ, GTPase domain // 4.9E-22 /// IPR003008 // Tubulin/FtsZ, GTPase domain // 4.4E-18 /// IPR018316 // Tubulin/FtsZ, 2-layer sandwich domain // 7.5E-55 /// IPR018316 // Tubulin/FtsZ, 2-layer sandwich domain // 3.1E-17 /// IPR018316 // Tubulin/FtsZ, 2-layer sandwich…	NA	602529 /// 611603	NA	NA	NP_001257328 /// NP_001257329 /// NP_006000	NM_001270399 /// NM_001270400 /// NM_006009	NM_006009.2	NA	GenBank	Consensus sequence	NA	Homo sapiens	B4DN58 /// B4DQK4 /// F8VWX4 /// F8VXB8 /// F8VXZ4 /// Q71U36 /// Q9UQM3	gb:NM_006009.2 /DB_XREF=gi:17986282 /GEN=TUBA1A /TID=Hs.654422.1 /CNT=406 /FEA=FLmRNA /TIER=FL+Stack /STK=15 /LL=7846 /UG=Hs.654422 /DEF=Homo sapiens tubulin, alpha 1a (TUBA1A), mRNA. /PROD=tubulin, alpha 1a /FL=gb:AF141347.1 gb:BC050637.2 gb:BC006468.1 gb:NM_006009.2 /REP_ORG=H. sapiens	NA
11729374_at	0.000241925	0.0543812	6.63565	6.49076	6.78438	11.151	10.578	10.7369	KRT34	100653049 /// 3885	0008544 // epidermis development // traceable author statement	0005882 // intermediate filament // inferred from electronic annotation	0005198 // structural molecule activity // inferred from electronic annotation /// 0005198 // structural molecule activity // non-traceable author statement	chr17:39533916-39538655 (-) // 97.42 // q21.2	NA	2012-10-29	This probe set was annotated using the Matching Probes based pipeline to a Entrez Gene identifier using 6 transcripts. // true // Matching Probes // A	GENSCAN00000012327 // ensembl // 3 // Cross Hyb Matching Probes /// AF086202 // gb // 11 // Negative Strand Matching Probes	BC041070(11),ENST00000571312(11),ENST00000576522(11),ENST00000394001(11),ENST00000251648(11),NM_021013(11)	Hs.296942	chr17q21.2	39538655	chr17	97.42	39533916	-	NA	ENSG00000131737 /// ENSG00000262045 /// ENSG00000262748	NA	keratin 34 /// keratin, type I cuticular Ha4-like	Human Genome PrimeView Array	NA	GO:0008544|GO:0005882|GO:0005198|GO:0005198	IPR016044 // Filament // 2.5E-108 /// IPR016044 // Filament // 5.1E-108 /// IPR016044 // Filament // 1.2E-107 /// IPR016044 // Filament // 1.7E-107	NA	602763	NA	NA	NP_066293 /// XP_003403930	NM_021013 /// XM_003403882	NM_021013.3	NA	GenBank	Consensus sequence	NA	Homo sapiens	C4AMA3 /// I3L1M0 /// I3L2N9 /// O76011	gb:NM_021013.3 /DB_XREF=gi:14917118 /GEN=KRT34 /TID=Hs.296942.1 /CNT=47 /FEA=FLmRNA /TIER=FL+Stack /STK=11 /LL=3885 /UG=Hs.296942 /DEF=Homo sapiens keratin 34 (KRT34), mRNA. /PROD=keratin 34 /FL=gb:BC041070.1 gb:NM_021013.3 /REP_ORG=H. sapiens	NA
11741911_a_at	8.77829e-06	0.0557104	5.31926	5.32402	5.51816	9.52606	9.40397	9.7204	GBP3	2635	0006184 // GTP catabolic process // inferred from electronic annotation	0016020 // membrane // inferred from electronic annotation /// 0016021 // integral to membrane // inferred from electronic annotation	0000166 // nucleotide binding // inferred from electronic annotation /// 0003924 // GTPase activity // inferred from electronic annotation /// 0005525 // GTP binding // inferred from electronic annotation	chr1:89472359-89488549 (-) // 99.57 // p22.2	NA	2012-10-29	This probe set was annotated using the Matching Probes based pipeline to a Entrez Gene identifier using 7 transcripts. // false // Matching Probes // A	GENSCAN00000041877 // ensembl // 1 // Cross Hyb Matching Probes	BC140837(11),BC144650(11),ENST00000370481(11),ENST00000370482(11),ENST00000489444(11),ENST00000493594(11),NM_018284(11)	Hs.62661	chr1p22.2	89488549	chr1	99.57	89472359	-	NA	ENSG00000117226	NA	guanylate binding protein 3	Human Genome PrimeView Array	NA	GO:0006184|GO:0016020|GO:0016021|GO:0000166|GO:0003924|GO:0005525	IPR003191 // Guanylate-binding protein, C-terminal // 2.5E-125 /// IPR015894 // Guanylate-binding protein, N-terminal // 1.4E-127 /// IPR015894 // Guanylate-binding protein, N-terminal // 8.2E-129 /// IPR015894 // Guanylate-binding protein, N-terminal // 3.4E-24	NA	600413	NA	NA	NP_060754	NM_018284	BC140837.1	NA	GenBank	Consensus sequence	NA	Homo sapiens	F6SPX6 /// F6X827 /// F8UW81 /// H3BNS1 /// H3BP53 /// H3BPH2 /// H3BRX6 /// Q5T8M0 /// Q9H0R5	gb:BC140837.1 /DB_XREF=gi:187954974 /GEN=GBP3 /TID=Hs.62661.2 /CNT=6 /FEA=FLmRNA /TIER=FL /STK=1 /LL=2633 /UG=Hs.62661 /DEF=Homo sapiens guanylate binding protein 3, mRNA (cDNA clone MGC:176514 IMAGE:9021705), complete cds. /PROD=guanylate binding protein 3 /FL=gb:NM_018284.2 gb:BC140837.1 /REP_ORG=H. sapiens	NA
11723854_at	5.73007e-06	0.0633638	4.40455	4.25008	4.42107	8.23153	8.29081	8.48744	SAMD9	54809	NA	0005737 // cytoplasm // inferred from direct assay /// 0005737 // cytoplasm // inferred from electronic annotation /// 0043231 // intracellular membrane-bounded organelle // inferred from direct assay	NA	chr7:92728830-92747336 (-) // 88.65 // q21.2	NA	2012-10-29	This probe set was annotated using the Matching Probes based pipeline to a Entrez Gene identifier using 5 transcripts. // false // Matching Probes // A	BC132773 // gb // 6 // Cross Hyb Matching Probes /// BC132775 // gb // 6 // Cross Hyb Matching Probes	AF445355(11),BC150249(11),ENST00000379958(11),NM_001193307(11),NM_017654(11)	Hs.65641	chr7q21.2	92747336	chr7	88.65	92728830	-	NA	ENSG00000205413	NA	sterile alpha motif domain containing 9	Human Genome PrimeView Array	NA	GO:0005737|GO:0005737|GO:0043231	IPR011510 // Sterile alpha motif, type 2 // 3.0E-10 /// IPR021129 // Sterile alpha motif, type 1 // 7.1E-11	NA	610455 /// 610456	NA	NA	NP_001180236 /// NP_060124	NM_001193307 /// NM_017654	NM_017654.2	NA	GenBank	Consensus sequence	NA	Homo sapiens	B3KWI1 /// B3KWI8 /// C9JKF1 /// Q5K651	gb:NM_017654.2 /DB_XREF=gi:38201705 /GEN=SAMD9 /TID=Hs.65641.1 /CNT=126 /FEA=FLmRNA /TIER=FL+Stack /STK=27 /LL=54809 /UG=Hs.65641 /DEF=Homo sapiens sterile alpha motif domain containing 9 (SAMD9), mRNA. /PROD=sterile alpha motif domain containing 9 /FL=gb:BC150249.1 gb:AF445355.1 gb:BC132775.1 gb:BC132773.1 gb:NM_017654.2 /REP_ORG=H. sapiens	NA
11732078_a_at	3.56936e-06	0.0644805	3.66725	3.71763	3.84575	7.60342	7.64999	7.83735	FAM176A	84141	0006914 // autophagy // inferred from electronic annotation /// 0006915 // apoptotic process // inferred from electronic annotation	0005764 // lysosome // inferred from electronic annotation /// 0005765 // lysosomal membrane // inferred from electronic annotation /// 0005783 // endoplasmic reticulum // inferred from electronic annotation /// 0005789 // endoplasmic reticulum membrane // inferred from electronic annotation /// 0005886 // plasma membrane // inferred from direct assay /// 0016020 // membrane // inferred from elec…	NA	chr2:75719443-75796848 (-) // 84.18 // p12	NA	2012-10-29	This probe set was annotated using the Matching Probes based pipeline to a Entrez Gene identifier using 8 transcripts. // false // Matching Probes // A	NA	AF177337(11),BC016157(11),BC063016(11),ENST00000233712(11),ENST00000393913(11),ENST00000410113(11),NM_001135032(11),NM_032181(11)	Hs.302346	chr2p12	75796848	chr2	84.18	75719443	-	NA	ENSG00000115363	NA	family with sequence similarity 176, member A	Human Genome PrimeView Array	NA	GO:0006914|GO:0006915|GO:0005764|GO:0005765|GO:0005783|GO:0005789|GO:0005886|GO:0016020|GO:0016021|GO:0043231	NA	NA	NA	NA	NA	NP_001128504 /// NP_115557	NM_001135032 /// NM_032181	NM_032181.2	NA	GenBank	Consensus sequence	NA	Homo sapiens	B8ZZF5 /// C9J5M4 /// C9JX09 /// Q9H8M9	gb:NM_032181.2 /DB_XREF=gi:205277350 /GEN=FAM176A /TID=Hs.302346.2 /CNT=11 /FEA=FLmRNA /TIER=FL+Stack /STK=7 /LL=84141 /UG=Hs.302346 /DEF=Homo sapiens family with sequence similarity 176, member A (FAM176A), transcript variant 2, mRNA. /PROD=family with sequence similarity 176, member A /FL=gb:NM_032181.2 /REP_ORG=H. sapiens	NA
11718903_a_at	0.000279255	0.0645757	7.3464	6.51493	7.03995	11.0574	10.5347	11.2043	FILIP1L	11259	NA	0005634 // nucleus // inferred from electronic annotation /// 0005737 // cytoplasm // inferred from electronic annotation /// 0016020 // membrane // inferred from electronic annotation /// 0016459 // myosin complex // non-traceable author statement	NA	chr3:99566204-99833349 (-) // 98.37 // q12.1	NA	2012-10-29	This probe set was annotated using the Matching Probes based pipeline to a Entrez Gene identifier using 6 transcripts. // false // Matching Probes // A	NA	BC027860(11),ENST00000331335(11),ENST00000383694(11),NM_001042459(11),NM_014890(11),U53445(11)	Hs.104672	chr3q12.1	99833349	chr3	98.37	99566204	-	NA	ENSG00000168386	NA	filamin A interacting protein 1-like	Human Genome PrimeView Array	NA	GO:0005634|GO:0005737|GO:0016020|GO:0016459	IPR019131 // Cortactin-binding protein-2, N-terminal // 1.9E-88	NA	612993	NA	NA	NP_001035924 /// NP_055705 /// NP_878913	NM_001042459 /// NM_014890 /// NM_182909	NM_001042459.1	NA	GenBank	Consensus sequence	NA	Homo sapiens	C9JN41 /// C9JYJ6 /// H7C4M0 /// Q4L180	gb:NM_001042459.1 /DB_XREF=gi:109659846 /GEN=FILIP1L /TID=Hs.104672.1 /CNT=172 /FEA=FLmRNA /TIER=FL+Stack /STK=58 /LL=11259 /UG=Hs.104672 /DEF=Homo sapiens filamin A interacting protein 1-like (FILIP1L), transcript variant 3, mRNA. /PROD=filamin A interacting protein 1-like isoform 3 /FL=gb:NM_001042459.1 gb:AF514869.1 gb:AF514868.1 /REP_ORG=H. sapiens	NA
11743112_at	0.000578738	0.0653516	6.15446	6.77027	6.14344	9.78359	10.762	10.2576	S100A10	6281	0007165 // signal transduction // non-traceable author statement /// 0051099 // positive regulation of binding // inferred from electronic annotation /// 0071229 // cellular response to acid // inferred from electronic annotation	0019897 // extrinsic to plasma membrane // inferred from electronic annotation	0005102 // receptor binding // non-traceable author statement /// 0005509 // calcium ion binding // inferred from electronic annotation	chr1:151955395-151966851 (-) // 81.08 // q21.3	NA	2012-10-29	This probe set was annotated using the Matching Probes based pipeline to a Entrez Gene identifier using 10 transcripts. // false // Matching Probes // A	ENST00000478348 // ensembl // 6 // Cross Hyb Matching Probes	AK291073(11),BC015973(11),BC105786(11),CR542162(9),ENST00000368809(10),ENST00000368811(11),ENST00000478574(10),M38591(10),M81457(11),NM_002966(11)	Hs.143873	chr1q21	151966851	chr1	81.08	151955395	-	NA	ENSG00000197747	NA	S100 calcium binding protein A10	Human Genome PrimeView Array	NA	GO:0007165|GO:0051099|GO:0071229|GO:0019897|GO:0005102|GO:0005509	IPR013787 // S100/CaBP-9k-type, calcium binding, subdomain // 2.8E-19	NA	114085	NA	NA	NP_002957	NM_002966	CR542162.1	NA	GenBank	Consensus sequence	NA	Homo sapiens	P60903 /// Q6FGE5	gb:CR542162.1 /DB_XREF=gi:49457319 /TID=Hs.143873.1 /CNT=419 /FEA=FLmRNA /TIER=FL+Stack /STK=6 /LL=6281 /UG_GENE=S100A10 /UG=Hs.143873 /UG_TITLE=S100 calcium binding protein A10 /DEF=Homo sapiens full open reading frame cDNA clone RZPDo834A0524D for gene S100A10, S100 calcium binding protein A10 (annexin II ligand, calpactin I, light polypeptide (p11)); complete cds, without stopcodon. /FL=gb:M81…	NA
11756626_s_at	0.00943633	0.0663255	5.76086	6.12339	5.8957	9.06415	10.531	9.55344	ZWINT	11130	0000070 // mitotic sister chromatid segregation // inferred from direct assay /// 0000087 // M phase of mitotic cell cycle // traceable author statement /// 0000236 // mitotic prometaphase // traceable author statement /// 0000278 // mitotic cell cycle // traceable author statement /// 0007049 // cell cycle // non-traceable author statement /// 0007049 // cell cycle // inferred from electronic an…	0000775 // chromosome, centromeric region // inferred from electronic annotation /// 0000776 // kinetochore // inferred from direct assay /// 0000776 // kinetochore // inferred from electronic annotation /// 0000777 // condensed chromosome kinetochore // inferred from electronic annotation /// 0005634 // nucleus // inferred from electronic annotation /// 0005694 // chromosome // inferred from ele…	0005515 // protein binding // inferred from physical interaction /// 0047485 // protein N-terminus binding // inferred from physical interaction	chr10:58117239-58121026 (-) // 87.0 // q21.1	NA	2012-10-29	This probe set was annotated using the Matching Probes based pipeline to a Entrez Gene identifier using 12 transcripts. // false // Matching Probes // A	NA	AF067656(11),AK093808(11),BC016357(11),BC020979(11),BC110399(11),ENST00000318387(11),ENST00000373944(11),ENST00000395405(11),ENST00000494312(11),NM_001005413(11),NM_007057(11),NM_032997(11)	Hs.591363	chr10q21-q22	58121026	chr10	87	58117239	-	NA	ENSG00000122952	NA	ZW10 interactor	Human Genome PrimeView Array	NA	GO:0000070|GO:0000087|GO:0000236|GO:0000278|GO:0007049|GO:0007049|GO:0007051|GO:0007067|GO:0007093|GO:0048015|GO:0051301|GO:0051649|GO:0000775|GO:0000776|GO:0000776|GO:0000777|GO:0005634|GO:0005694|GO:0005737|GO:0005829|GO:0005515|GO:0047485	NA	NA	609177	NA	NA	NP_001005413 /// NP_008988 /// NP_127490	NM_001005413 /// NM_001005414 /// NM_007057 /// NM_032997	CR624972.1	NA	GenBank	Consensus sequence	NA	Homo sapiens	A6NH27 /// A6NNP9 /// A6NNV6 /// B4DP12 /// O95229	gb:CR624972.1 /DB_XREF=gi:50505779 /TID=Hs.591363.5 /CNT=6 /FEA=mRNA /TIER=ConsEnd /STK=0 /LL=11130 /UG_GENE=ZWINT /UG=Hs.591363 /UG_TITLE=ZW10 interactor /DEF=full-length cDNA clone CS0DI054YE06 of Placenta Cot 25-normalized of Homo sapiens (human). /REP_ORG=H. sapiens	NA
11723399_at	8.75453e-05	0.0667699	6.03355	6.39437	6.64495	10.2499	10.0021	10.5475	ALPK2	115701	0006468 // protein phosphorylation // inferred from electronic annotation /// 0016310 // phosphorylation // inferred from electronic annotation	NA	0004674 // protein serine/threonine kinase activity // inferred from electronic annotation /// 0005524 // ATP binding // inferred from electronic annotation /// 0016301 // kinase activity // inferred from electronic annotation /// 0016740 // transferase activity // inferred from electronic annotation /// 0016772 // transferase activity, transferring phosphorus-containing groups // inferred from e…	chr18:56148478-56296189 (-) // 99.45 // q21.31	NA	2012-10-29	This probe set was annotated using the Matching Probes based pipeline to a Entrez Gene identifier using 5 transcripts. // false // Matching Probes // A	NA	AL832018(10),AY044450(10),BX647796(9),ENST00000361673(10),NM_052947(10)	Hs.628152	chr18q21.31	56296189	chr18	99.45	56148478	-	NA	ENSG00000198796	NA	alpha-kinase 2	Human Genome PrimeView Array	NA	GO:0006468|GO:0016310|GO:0004674|GO:0005524|GO:0016301|GO:0016740|GO:0016772	IPR004166 // MHCK/EF2 kinase // 5.7E-53 /// IPR013098 // Immunoglobulin I-set // 1.7E-16 /// IPR013098 // Immunoglobulin I-set // 1.3E-11	NA	NA	NA	NA	NP_443179	NM_052947	NM_052947.3	NA	GenBank	Consensus sequence	NA	Homo sapiens	Q86TB3	gb:NM_052947.3 /DB_XREF=gi:148596991 /GEN=ALPK2 /TID=Hs.628152.1 /CNT=63 /FEA=FLmRNA /TIER=FL+Stack /STK=29 /LL=115701 /UG=Hs.628152 /DEF=Homo sapiens alpha-kinase 2 (ALPK2), mRNA. /PROD=heart alpha-kinase /FL=gb:NM_052947.3 gb:AL832018.2 gb:AY044450.1 /REP_ORG=H. sapiens	NA
11729318_s_at	0.000441719	0.068064	4.52263	5.18235	4.73932	8.21046	8.69557	9.11065	UACA	55075	0008630 // DNA damage response, signal transduction resulting in induction of apoptosis // inferred from electronic annotation /// 0008631 // induction of apoptosis by oxidative stress // inferred from electronic annotation /// 0009411 // response to UV // inferred from electronic annotation /// 0042307 // positive regulation of protein import into nucleus // inferred from electronic annotation /…	0005576 // extracellular region // non-traceable author statement /// 0005624 // membrane fraction // inferred from electronic annotation /// 0005625 // soluble fraction // inferred from electronic annotation /// 0005634 // nucleus // inferred from direct assay /// 0005634 // nucleus // inferred from electronic annotation /// 0005635 // nuclear envelope // inferred from electronic annotation /// …	0005515 // protein binding // inferred from physical interaction	chr15:70946894-70994647 (-) // 94.49 // q23	NA	2012-10-29	This probe set was annotated using the Matching Probes based pipeline to a Entrez Gene identifier using 4 transcripts. // false // Matching Probes // A	NA	ENST00000322954(11),ENST00000395362(11),NM_001008224(11),NM_018003(11)	Hs.108049	chr15q22-q24	70994647	chr15	94.49	70946894	-	NA	ENSG00000137831	NA	uveal autoantigen with coiled-coil domains and ankyrin repeats	Human Genome PrimeView Array	NA	GO:0008630|GO:0008631|GO:0009411|GO:0042307|GO:0042347|GO:0043065|GO:0043280|GO:0050728|GO:0005576|GO:0005624|GO:0005625|GO:0005634|GO:0005634|GO:0005635|GO:0005737|GO:0005737|GO:0005739|GO:0005829|GO:0005856|GO:0043293|GO:0048471|GO:0005515	IPR002110 // Ankyrin repeat // 1.9E-11 /// IPR002110 // Ankyrin repeat // 6.7E-11 /// IPR002110 // Ankyrin repeat // 9.6E-9 /// IPR002110 // Ankyrin repeat // 6.5E-12 /// IPR002110 // Ankyrin repeat // 2.3E-11 /// IPR002110 // Ankyrin repeat // 3.2E-9	NA	612516	NA	NA	NP_001008225 /// NP_060473	NM_001008224 /// NM_018003	NM_001008224.1	NA	GenBank	Consensus sequence	NA	Homo sapiens	B7ZKM6 /// B7ZKM7 /// F5H2B9 /// G3XAG2 /// H0YMI1 /// H0YN48 /// H0YNH8 /// Q05DB3 /// Q8NDD7 /// Q96NH6 /// Q9BZF9	gb:NM_001008224.1 /DB_XREF=gi:56550046 /GEN=UACA /TID=Hs.108049.1 /CNT=158 /FEA=FLmRNA /TIER=FL+Stack /STK=11 /LL=55075 /UG=Hs.108049 /DEF=Homo sapiens uveal autoantigen with coiled-coil domains and ankyrin repeats (UACA), transcript variant 2, mRNA. /PROD=uveal autoantigen with coiled-coil domains andankyrin repeats isoform 2 /FL=gb:NM_001008224.1 /REP_ORG=H. sapiens	NA
11732925_s_at	0.00154599	0.0691943	4.04792	3.8593	4.54511	7.9484	8.13737	8.00904	PEAR1	375033	0043654 // recognition of apoptotic cell // inferred from electronic annotation	0001891 // phagocytic cup // inferred from electronic annotation /// 0005886 // plasma membrane // inferred from electronic annotation /// 0016020 // membrane // inferred from electronic annotation /// 0016021 // integral to membrane // inferred from electronic annotation	0004872 // receptor activity // inferred from electronic annotation	chr1:156863516-156886221 (+) // 82.06 // q23.1	NA	2012-10-29	This probe set was annotated using the Matching Probes based pipeline to a Entrez Gene identifier using 5 transcripts. // false // Matching Probes // A	NA	AK098809(11),ENST00000292357(11),ENST00000338302(11),ENST00000469390(11),NM_001080471(11)	Hs.142003	chr1q23.1	156886221	chr1	82.06	156863516	+	NA	ENSG00000187800	NA	platelet endothelial aggregation receptor 1	Human Genome PrimeView Array	NA	GO:0043654|GO:0001891|GO:0005886|GO:0016020|GO:0016021|GO:0004872	IPR002049 // EGF-like, laminin // 5.9E-7 /// IPR002049 // EGF-like, laminin // 2.1E-8 /// IPR002049 // EGF-like, laminin // 6.8E-7 /// IPR002049 // EGF-like, laminin // 1.3E-6 /// IPR002049 // EGF-like, laminin // 3.3E-6 /// IPR002049 // EGF-like, laminin // 2.0E-8	NA	610278	NA	NA	NP_001073940	NM_001080471 /// NM_207369	NM_001080471.1	NA	GenBank	Consensus sequence	NA	Homo sapiens	A6PVP2 /// F2Z2F7 /// Q5VY43 /// Q8N780	gb:NM_001080471.1 /DB_XREF=gi:122937342 /GEN=PEAR1 /TID=Hs.142003.1 /CNT=13 /FEA=FLmRNA /TIER=FL+Stack /STK=6 /LL=375033 /UG=Hs.142003 /DEF=Homo sapiens platelet endothelial aggregation receptor 1 (PEAR1), mRNA. /PROD=platelet endothelial aggregation receptor 1 /FL=gb:NM_001080471.1 /REP_ORG=H. sapiens	NA
11725155_at	0.00654395	0.0693783	8.23315	6.81993	7.95261	11.3833	11.8992	11.5724	FJX1	24147	NA	0005576 // extracellular region // inferred from electronic annotation /// 0005615 // extracellular space // inferred from electronic annotation /// 0005615 // extracellular space // traceable author statement	NA	chr11:35639649-35642416 (+) // 92.9 // p13	NA	2012-10-29	This probe set was annotated using the Matching Probes based pipeline to a Entrez Gene identifier using 4 transcripts. // false // Matching Probes // A	GENSCAN00000031515 // ensembl // 1 // Cross Hyb Matching Probes /// ENST00000532914 // ensembl // 5 // Cross Hyb Matching Probes	BC049171(10),BC071898(10),ENST00000317811(11),NM_014344(11)	Hs.39384	chr11p13	35642416	chr11	92.9	35639649	+	NA	ENSG00000179431	NA	four jointed box 1 (Drosophila)	Human Genome PrimeView Array	NA	GO:0005576|GO:0005615|GO:0005615	IPR009581 // Domain of unknown function DUF1193 // 1.6E-9	NA	612206	NA	NA	NP_055159	NM_014344	NM_014344.3	NA	GenBank	Consensus sequence	NA	Homo sapiens	Q86VR8	gb:NM_014344.3 /DB_XREF=gi:195222723 /GEN=FJX1 /TID=Hs.39384.1 /CNT=67 /FEA=FLmRNA /TIER=FL+Stack /STK=22 /LL=24147 /UG=Hs.39384 /DEF=Homo sapiens four jointed box 1 (Drosophila) (FJX1), mRNA. /PROD=four jointed box 1 /FL=gb:NM_014344.3 gb:BC071898.1 gb:BC049171.1 /REP_ORG=H. sapiens	NA
11729128_at	0.00109201	0.0723385	6.46731	6.8773	6.03796	10.4123	10.0664	10.3681	CPA4	51200	0006508 // proteolysis // non-traceable author statement /// 0006508 // proteolysis // inferred from electronic annotation /// 0016573 // histone acetylation // non-traceable author statement	0005576 // extracellular region // inferred from electronic annotation	0004180 // carboxypeptidase activity // inferred from electronic annotation /// 0004181 // metallocarboxypeptidase activity // non-traceable author statement /// 0004181 // metallocarboxypeptidase activity // inferred from electronic annotation /// 0008233 // peptidase activity // inferred from electronic annotation /// 0008237 // metallopeptidase activity // inferred from electronic annotation /…	chr7:129932973-129964014 (+) // 85.97 // q32.2	NA	2012-10-29	This probe set was annotated using the Matching Probes based pipeline to a Entrez Gene identifier using 6 transcripts. // false // Matching Probes // A	AF095719 // gb // 4 // Cross Hyb Matching Probes	AY358699(11),BC052289(11),ENST00000222482(11),ENST00000445470(11),NM_001163446(11),NM_016352(11)	Hs.93764	chr7q32	129964014	chr7	85.97	129932973	+	NA	ENSG00000128510	NA	carboxypeptidase A4	Human Genome PrimeView Array	NA	GO:0006508|GO:0006508|GO:0016573|GO:0005576|GO:0004180|GO:0004181|GO:0004181|GO:0008233|GO:0008237|GO:0008270|GO:0016787|GO:0046872	IPR000834 // Peptidase M14, carboxypeptidase A // 1.4E-88 /// IPR000834 // Peptidase M14, carboxypeptidase A // 1.1E-88 /// IPR003146 // Proteinase inhibitor, carboxypeptidase propeptide // 9.5E-26 /// IPR003146 // Proteinase inhibitor, carboxypeptidase propeptide // 1.3E-22	NA	607635	NA	NA	NP_001156918 /// NP_057436	NM_001163446 /// NM_016352	NM_016352.3	NA	GenBank	Consensus sequence	NA	Homo sapiens	A4D1M3 /// B7Z577 /// B7Z5J4 /// C9J3P4 /// C9J6N7 /// C9J7D6 /// F5H0B9 /// F8WF19 /// Q9UI42	gb:NM_016352.3 /DB_XREF=gi:223941942 /GEN=CPA4 /TID=Hs.93764.1 /CNT=207 /FEA=FLmRNA /TIER=FL+Stack /STK=11 /LL=51200 /UG=Hs.93764 /DEF=Homo sapiens carboxypeptidase A4 (CPA4), mRNA. /PROD=carboxypeptidase A4 preproprotein /FL=gb:AK290993.1 gb:AF095719.1 gb:NM_016352.3 gb:BC052289.1 gb:AY358699.1 /REP_ORG=H. sapiens	NA
11718490_s_at	0.00251028	0.0735837	4.04543	4.60274	5.31307	8.16845	8.84361	8.44196	FABP5	2171 /// 220832	0006006 // glucose metabolic process // inferred from electronic annotation /// 0006629 // lipid metabolic process // traceable author statement /// 0006629 // lipid metabolic process // inferred from electronic annotation /// 0006656 // phosphatidylcholine biosynthetic process // inferred from electronic annotation /// 0006810 // transport // inferred from electronic annotation /// 0008544 // ep…	0005737 // cytoplasm // traceable author statement /// 0005737 // cytoplasm // inferred from electronic annotation	0005215 // transporter activity // inferred from electronic annotation /// 0005504 // fatty acid binding // traceable author statement /// 0005515 // protein binding // inferred from physical interaction /// 0008289 // lipid binding // inferred from electronic annotation /// 0008289 // lipid binding // traceable author statement	chr8:82192597-82197012 (+) // 84.01 // q21.13	NA	2012-10-29	This probe set was annotated using the Genome Target Overlap based pipeline to a Entrez Gene identifier using 10 transcripts. // true // Genome Target Overlap // B	TCONS_l2_00018301-XLOC_l2_009446 // broad-tucp // 8 // Cross Hyb Matching Probes /// GENSCAN00000021648 // ensembl // 1 // Cross Hyb Matching Probes /// ENST00000449131 // ensembl // 1 // Cross Hyb Matching Probes /// ENST00000559487 // ensembl // 1 // Cross Hyb Matching Probes /// ENST00000477993 // ensembl // 8 // Cross Hyb Matching Probes /// NR_002935 // refseq // 8 // Cross Hyb Matching Prob…	GENSCAN00000007453,ENST00000524732,ENST00000423401,ENST00000430910,GENSCAN00000025662,ENST00000481695,GENSCAN00000043633,ENST00000396359,ENST00000437960,ENST00000458175,GENSCAN00000001403,ENST00000439042,ENST00000297258,ENST00000559181,NM_001444,M94856,BT007449,ENST00000486269,BC070303,ENST00000420287,BC019385,GENSCAN00000028640	Hs.408061	chr7q36.1 /// chr8q21.13	82197012	chr8	84.01	82192597	+	NA	ENSG00000164687 /// ENSG00000234964 /// ENSG00000236044 /// ENSG00000236972 /// ENSG00000240122 /// ENSG00000241735 /// ENSG00000259308	NA	fatty acid binding protein 5 (psoriasis-associated) /// fatty acid binding protein 5 pseudogene 3	Human Genome PrimeView Array	NA	GO:0006006|GO:0006629|GO:0006629|GO:0006656|GO:0006810|GO:0008544|GO:0015758|GO:0005737|GO:0005737|GO:0005215|GO:0005504|GO:0005515|GO:0008289|GO:0008289	IPR000566 // Lipocalin/cytosolic fatty-acid binding protein domain // 5.5E-24 /// IPR000566 // Lipocalin/cytosolic fatty-acid binding protein domain // 8.9E-15	NA	605168	NA	NA	NP_001435	NM_001444 /// NR_002935	NM_001444.1	NA	GenBank	Consensus sequence	NA	Homo sapiens	E7DVW5 /// Q01469	gb:NM_001444.1 /DB_XREF=gi:4557580 /GEN=FABP5 /TID=Hs.408061.1 /CNT=242 /FEA=FLmRNA /TIER=FL+Stack /STK=62 /LL=2171 /UG=Hs.408061 /DEF=Homo sapiens fatty acid binding protein 5 (psoriasis-associated) (FABP5), mRNA. /PROD=fatty acid binding protein 5(psoriasis-associated) /FL=gb:BC019385.2 gb:M94856.1 gb:BT007449.1 gb:BC070303.1 gb:NM_001444.1 /REP_ORG=H. sapiens	NA
11725054_a_at	7.97978e-06	0.074006	4.84165	5.11725	5.1218	8.9333	8.77453	8.64441	HNMT	3176	0002347 // response to tumor cell // inferred from electronic annotation /// 0006950 // response to stress // inferred from electronic annotation /// 0006972 // hyperosmotic response // inferred from electronic annotation /// 0007420 // brain development // inferred from electronic annotation /// 0007585 // respiratory gaseous exchange // traceable author statement /// 0014075 // response to amin…	0005634 // nucleus // inferred from direct assay /// 0005730 // nucleolus // inferred from direct assay /// 0005737 // cytoplasm // inferred from direct assay /// 0005737 // cytoplasm // inferred from electronic annotation /// 0019717 // synaptosome // inferred from electronic annotation	0008168 // methyltransferase activity // inferred from electronic annotation /// 0008170 // N-methyltransferase activity // inferred from electronic annotation /// 0016740 // transferase activity // inferred from electronic annotation /// 0046539 // histamine N-methyltransferase activity // inferred from electronic annotation	chr2:138721807-138774388 (+) // 88.1 // q22.1	NA	2012-10-29	This probe set was annotated using the Matching Probes based pipeline to a Entrez Gene identifier using 9 transcripts. // false // Matching Probes // A	ENST00000485653 // ensembl // 7 // Cross Hyb Matching Probes	AF523358(11),AF523359(11),AF523360(11),BC020677(10),D16224(10),ENST00000280097(11),ENST00000410115(11),NM_006895(11),U08092(11)	Hs.42151	chr2q22.1	138774388	chr2	88.1	138721807	+	EC:2.1.1.8	ENSG00000150540	NA	histamine N-methyltransferase	Human Genome PrimeView Array	NA	GO:0002347|GO:0006950|GO:0006972|GO:0007420|GO:0007585|GO:0014075|GO:0032259|GO:0042220|GO:0051384|GO:0070555|GO:0005634|GO:0005730|GO:0005737|GO:0005737|GO:0019717|GO:0008168|GO:0008170|GO:0016740|GO:0046539	IPR013217 // Methyltransferase type 12 // 2.1E-11	NA	600807 /// 605238	NA	NA	NP_001019245 /// NP_001019246 /// NP_008826	NM_001024074 /// NM_001024075 /// NM_006895	AF523359.1	NA	GenBank	Consensus sequence	NA	Homo sapiens	B4DWC1 /// P50135	gb:AF523359.1 /DB_XREF=gi:23452376 /GEN=HNMT /TID=Hs.42151.1 /CNT=226 /FEA=FLmRNA /TIER=FL+Stack /STK=6 /LL=3176 /UG=Hs.42151 /DEF=Homo sapiens histamine N-methyltransferase variant 2 (HNMT) mRNA, complete cds; alternatively spliced. /PROD=histamine N-methyltransferase variant 2 /FL=gb:D16224.1 gb:BC020677.1 gb:NM_006895.2 gb:AF523360.1 gb:U08092.1 gb:AF523359.1 gb:AF523358.1 /REP_ORG=H. sapiens	NA
11732901_a_at	0.00836811	0.0752723	3.35394	3.16629	3.78941	6.51652	7.95418	6.63284	APOBEC3A	100913187 /// 200315 /// 9582	0008152 // metabolic process // inferred from electronic annotation /// 0009615 // response to virus // inferred from electronic annotation /// 0009972 // cytidine deamination // inferred from direct assay /// 0009972 // cytidine deamination // inferred from mutant phenotype /// 0010529 // negative regulation of transposition // inferred from direct assay /// 0044356 // clearance of foreign intra…	0005634 // nucleus // inferred from direct assay /// 0005634 // nucleus // inferred from electronic annotation /// 0005737 // cytoplasm // inferred from direct assay /// 0005737 // cytoplasm // inferred from electronic annotation	0003723 // RNA binding // inferred from electronic annotation /// 0003824 // catalytic activity // inferred from electronic annotation /// 0004126 // cytidine deaminase activity // inferred from direct assay /// 0004126 // cytidine deaminase activity // inferred from mutant phenotype /// 0008270 // zinc ion binding // inferred from electronic annotation /// 0016787 // hydrolase activity // inferr…	chr22:39378351-39388781 (+) // 98.39 // q13.1	NA	2012-10-29	This probe set was annotated using the Matching Probes based pipeline to a Entrez Gene identifier using 12 transcripts. // true // Matching Probes // A	NA	AK024854(11),BC053859(11),U61083(11),U61084(11),ENST00000570508(11),ENST00000402182(11),ENST00000335760(11),ENST00000333467(11),BC031803(11),NM_001193289(11),NM_004900(11),NM_001270411(11)	Hs.226307	chr22q13.1-q13.2	39388781	chr22	98.39	39378351	+	NA	ENSG00000179750 /// ENSG00000262156	NA	apolipoprotein B mRNA editing enzyme, catalytic polypeptide-like 3A /// APOBEC3A and APOBEC3B deletion hybrid /// apolipoprotein B mRNA editing enzyme, catalytic polypeptide-like 3B	Human Genome PrimeView Array	NA	GO:0008152|GO:0009615|GO:0009972|GO:0009972|GO:0010529|GO:0044356|GO:0045071|GO:0045087|GO:0051607|GO:0070383|GO:0070383|GO:0071466|GO:0080111|GO:0005634|GO:0005634|GO:0005737|GO:0005737|GO:0003723|GO:0003824|GO:0004126|GO:0004126|GO:0008270|GO:0016787|GO:0016814|GO:0046872	IPR007904 // APOBEC-like, C-terminal // 2.1E-28 /// IPR007904 // APOBEC-like, C-terminal // 9.1E-28 /// IPR007904 // APOBEC-like, C-terminal // 7.7E-29 /// IPR007904 // APOBEC-like, C-terminal // 1.5E-28 /// IPR007904 // APOBEC-like, C-terminal // 6.4E-28 /// IPR007904 // APOBEC-like, C-terminal // 5.5E-29 /// IPR013158 // APOBEC-like, N-terminal // 2.8E-49 /// IPR013158 // APOBEC-like, N-termina…	NA	607109 /// 607110	NA	NA	NP_001180218 /// NP_001257335 /// NP_001257340 /// NP_004891 /// NP_663745	NM_001193289 /// NM_001270406 /// NM_001270411 /// NM_004900 /// NM_145699	NM_004900.3	NA	GenBank	Consensus sequence	NA	Homo sapiens	B0QYD2 /// B0QYD3 /// B7ZLZ1 /// P31941 /// Q20WL1 /// Q9UH17	gb:NM_004900.3 /DB_XREF=gi:22907024 /GEN=APOBEC3B /TID=Hs.226307.1 /CNT=10 /FEA=FLmRNA /TIER=FL+Stack /STK=6 /LL=9582 /UG=Hs.226307 /DEF=Homo sapiens apolipoprotein B mRNA editing enzyme, catalytic polypeptide-like 3B (APOBEC3B), mRNA. /PROD=apolipoprotein B mRNA editing enzyme, catalyticpolypeptide-like 3B /FL=gb:U61083.1 gb:AY743217.1 gb:NM_004900.3 /REP_ORG=H. sapiens	NA
11749789_a_at	1.96001e-06	0.0760307	6.52717	6.39527	6.46959	10.2083	10.0761	10.2565	TP53I3	9540	0006739 // NADP metabolic process // inferred from direct assay /// 0008631 // induction of apoptosis by oxidative stress // non-traceable author statement /// 0055114 // oxidation-reduction process // inferred from electronic annotation	NA	0000166 // nucleotide binding // inferred from electronic annotation /// 0003960 // NADPH:quinone reductase activity // inferred from direct assay /// 0008270 // zinc ion binding // inferred from electronic annotation /// 0016491 // oxidoreductase activity // inferred from electronic annotation /// 0042803 // protein homodimerization activity // inferred from physical interaction /// 0048038 // q…	chr2:24300051-24307642 (-) // 95.37 // p23.3	NA	2012-10-29	This probe set was annotated using the Matching Probes based pipeline to a Entrez Gene identifier using 9 transcripts. // false // Matching Probes // A	AY371700 // gb // 4 // Cross Hyb Matching Probes /// BT007149 // gb // 7 // Cross Hyb Matching Probes /// GENSCAN00000031683 // ensembl // 7 // Cross Hyb Matching Probes /// ENST00000407482 // ensembl // 4 // Cross Hyb Matching Probes	AF010309(10),AK297579(11),BC000474(11),ENST00000238721(11),ENST00000313482(11),ENST00000335934(11),NM_001206802(11),NM_004881(11),NM_147184(11)	Hs.50649	chr2p23.3	24307642	chr2	95.37	24300051	-	NA	ENSG00000115129	NA	tumor protein p53 inducible protein 3	Human Genome PrimeView Array	NA	GO:0006739|GO:0008631|GO:0055114|GO:0000166|GO:0003960|GO:0008270|GO:0016491|GO:0042803|GO:0048038|GO:0070402	IPR013149 // Alcohol dehydrogenase, C-terminal // 3.3E-30 /// IPR013149 // Alcohol dehydrogenase, C-terminal // 1.2E-15 /// IPR013154 // Alcohol dehydrogenase GroES-like // 1.9E-12 /// IPR013154 // Alcohol dehydrogenase GroES-like // 1.4E-12	NA	605171	NA	NA	NP_001193731 /// NP_004872 /// NP_671713	NM_001206802 /// NM_004881 /// NM_147184	AK297579.1	NA	GenBank	Consensus sequence	NA	Homo sapiens	B4DMQ7 /// H7BZH6 /// Q53FA7	gb:AK297579.1 /DB_XREF=gi:194387205 /TID=Hs.50649.2 /CNT=3 /FEA=FLmRNA /TIER=FL /STK=1 /LL=9540 /UG_GENE=TP53I3 /UG=Hs.50649 /UG_TITLE=Tumor protein p53 inducible protein 3 /DEF=Homo sapiens cDNA FLJ61719 complete cds, highly similar to quinone oxidoreductase (EC 1.-.-.-). /FL=gb:AK297579.1 /REP_ORG=H. sapiens	NA
11720749_a_at	0.00980509	0.0766721	5.29756	5.40597	5.31842	8.86843	8.35858	9.62716	INMT	11185	0009308 // amine metabolic process // inferred from direct assay /// 0032259 // methylation // inferred from direct assay /// 0032259 // methylation // inferred from electronic annotation	0005737 // cytoplasm // inferred from electronic annotation /// 0005829 // cytosol // inferred from direct assay	0008168 // methyltransferase activity // inferred from electronic annotation /// 0016740 // transferase activity // inferred from electronic annotation /// 0030748 // amine N-methyltransferase activity // inferred from direct assay /// 0030748 // amine N-methyltransferase activity // inferred from electronic annotation	chr7:30791750-30796289 (+) // 42.12 // p14.3	NA	2012-10-29	This probe set was annotated using the Matching Probes based pipeline to a Entrez Gene identifier using 5 transcripts. // false // Matching Probes // A	NA	AF128846(11),AF128847(11),ENST00000013222(11),NM_001199219(11),NM_006774(11)	Hs.632629	chr7p14.3	30796289	chr7	42.12	30791750	+	EC:2.1.1.49	ENSG00000241644	NA	indolethylamine N-methyltransferase	Human Genome PrimeView Array	NA	GO:0009308|GO:0032259|GO:0032259|GO:0005737|GO:0005829|GO:0008168|GO:0016740|GO:0030748|GO:0030748	IPR000940 // Methyltransferase, NNMT/PNMT/TEMT // 1.2E-106	NA	604854	NA	NA	NP_001186148 /// NP_006765	NM_001199219 /// NM_006774	NM_006774.4	NA	GenBank	Consensus sequence	NA	Homo sapiens	B8ZZ69 /// O95050 /// Q3MIB5	gb:NM_006774.4 /DB_XREF=gi:66933017 /GEN=INMT /TID=Hs.632629.1 /CNT=68 /FEA=FLmRNA /TIER=FL+Stack /STK=43 /LL=11185 /UG=Hs.632629 /DEF=Homo sapiens indolethylamine N-methyltransferase (INMT), mRNA. /PROD=indolethylamine N-methyltransferase /FL=gb:BC106902.1 gb:AF128847.1 gb:AF128846.1 gb:BC106903.1 gb:NM_006774.4 /REP_ORG=H. sapiens	NA
11739389_at	0.00236855	0.0769568	6.14649	6.16988	5.85833	10.2422	9.3435	9.54897	OXTR	5021	0001967 // suckling behavior // inferred from electronic annotation /// 0001975 // response to amphetamine // inferred from electronic annotation /// 0006936 // muscle contraction // traceable author statement /// 0006950 // response to stress // inferred from electronic annotation /// 0007165 // signal transduction // inferred from electronic annotation /// 0007166 // cell surface receptor signa…	0005886 // plasma membrane // traceable author statement /// 0005886 // plasma membrane // inferred from electronic annotation /// 0005887 // integral to plasma membrane // traceable author statement /// 0005902 // microvillus // inferred from electronic annotation /// 0005913 // cell-cell adherens junction // inferred from electronic annotation /// 0016020 // membrane // inferred from electronic…	0004871 // signal transducer activity // inferred from electronic annotation /// 0004872 // receptor activity // inferred from electronic annotation /// 0004930 // G-protein coupled receptor activity // inferred from electronic annotation /// 0004990 // oxytocin receptor activity // inferred from electronic annotation /// 0004990 // oxytocin receptor activity // traceable author statement /// 000…	chr3:8791486-8811314 (-) // 60.56 // p25.3	NA	2012-10-29	This probe set was annotated using the Matching Probes based pipeline to a Entrez Gene identifier using 2 transcripts. // false // Matching Probes // A	BC137443 // gb // 3 // Cross Hyb Matching Probes	ENST00000316793(11),NM_000916(11)	Hs.2820	chr3p25	8811314	chr3	60.56	8791486	-	NA	ENSG00000180914	NA	oxytocin receptor	Human Genome PrimeView Array	NA	GO:0001967|GO:0001975|GO:0006936|GO:0006950|GO:0007165|GO:0007166|GO:0007186|GO:0007204|GO:0007507|GO:0007565|GO:0007565|GO:0007595|GO:0007613|GO:0010701|GO:0014070|GO:0021537|GO:0030431|GO:0032230|GO:0032355|GO:0032570|GO:0034059|GO:0034097|GO:0035176|GO:0042220|GO:0042493|GO:0042711|GO:0042713|GO:0042755|GO:0043434|GO:0044058|GO:0045777|GO:0048545|GO:0048565|GO:0051965|GO:0051968|GO:0060137|GO:…	IPR000276 // GPCR, rhodopsin-like, 7TM // 1.9E-54 /// IPR019424 // 7TM GPCR, olfactory receptor/chemoreceptor Srsx // 1.0E-10 /// IPR019426 // 7TM GPCR, serpentine receptor class v (Srv) // 1.9E-10	NA	167055	GPCRDB_Class_A_Rhodopsin-like // GenMAPP /// Peptide_GPCRs // GenMAPP /// Smooth_muscle_contraction // GenMAPP	NA	NP_000907	NM_000916	BC137443.1	NA	GenBank	Consensus sequence	NA	Homo sapiens	B2R9L7 /// C9JN09 /// C9JQC4 /// P30559	gb:BC137443.1 /DB_XREF=gi:187951684 /GEN=OXTR /TID=Hs.2820.1 /CNT=101 /FEA=FLmRNA /TIER=FL+Stack /STK=6 /LL=5021 /UG=Hs.2820 /DEF=Homo sapiens oxytocin receptor, mRNA (cDNA clone MGC:169066 IMAGE:9021443), complete cds. /PROD=oxytocin receptor /FL=gb:NM_000916.3 gb:BC137443.1 gb:AY389507.1 /REP_ORG=H. sapiens	NA
11744034_a_at	1.34209e-05	0.0788366	6.88021	6.67058	7.02278	10.512	10.3601	10.6981	VASP	7408	0001843 // neural tube closure // inferred from electronic annotation /// 0007411 // axon guidance // traceable author statement /// 0007411 // axon guidance // inferred from electronic annotation /// 0008154 // actin polymerization or depolymerization // inferred from electronic annotation /// 0030036 // actin cytoskeleton organization // inferred from electronic annotation /// 0034329 // cell j…	0005737 // cytoplasm // inferred from direct assay /// 0005737 // cytoplasm // inferred from electronic annotation /// 0005829 // cytosol // traceable author statement /// 0005856 // cytoskeleton // inferred from electronic annotation /// 0005886 // plasma membrane // inferred from direct assay /// 0005886 // plasma membrane // inferred from electronic annotation /// 0005925 // focal adhesion // …	0003779 // actin binding // inferred from electronic annotation /// 0005515 // protein binding // inferred from physical interaction /// 0005522 // profilin binding // inferred from physical interaction /// 0017124 // SH3 domain binding // inferred from electronic annotation	chr19:46010694-46030241 (+) // 89.99 // q13.32	NA	2012-10-29	This probe set was annotated using the Matching Probes based pipeline to a Entrez Gene identifier using 4 transcripts. // false // Matching Probes // A	GENSCAN00000000718 // ensembl // 5 // Cross Hyb Matching Probes	BC026019(11),BC038224(11),ENST00000245932(11),NM_003370(11)	Hs.515469	chr19q13.32	46030241	chr19	89.99	46010694	+	NA	ENSG00000125753	NA	vasodilator-stimulated phosphoprotein	Human Genome PrimeView Array	NA	GO:0001843|GO:0007411|GO:0007411|GO:0008154|GO:0030036|GO:0034329|GO:0050852|GO:0051289|GO:0005737|GO:0005737|GO:0005829|GO:0005856|GO:0005886|GO:0005886|GO:0005925|GO:0005925|GO:0015629|GO:0016020|GO:0030027|GO:0030054|GO:0030175|GO:0031258|GO:0031527|GO:0042995|GO:0003779|GO:0005515|GO:0005522|GO:0017124	IPR000697 // EVH1 // 2.4E-42 /// IPR014885 // VASP tetramerisation // 9.4E-23	NA	601703	Integrin-mediated_cell_adhesion_KEGG // GenMAPP	NA	NP_003361	NM_001008736 /// NM_003370	AL571788	NA	GenBank	Consensus sequence	NA	Homo sapiens	P50552	gb:AL571788 /DB_XREF=gi:46245118 /DB_XREF=AL571788 /CLONE=CS0DI030YD22 /TID=Hs.515469.1 /CNT=398 /FEA=FLmRNA /TIER=Stack /STK=18 /LL=7408 /UG_GENE=VASP /UG=Hs.515469 /UG_TITLE=Vasodilator-stimulated phosphoprotein /FL=gb:BC038224.1 gb:NM_003370.3 gb:BC026019.1 /REP_ORG=H. sapiens	NA
11716408_a_at	2.46869e-05	0.0796308	6.42966	6.59825	6.32761	9.88045	10.2061	10.2095	MET	4233	0000187 // activation of MAPK activity // inferred from electronic annotation /// 0001101 // response to acid // inferred from electronic annotation /// 0001764 // neuron migration // inferred from electronic annotation /// 0001889 // liver development // inferred from electronic annotation /// 0001890 // placenta development // inferred from electronic annotation /// 0006468 // protein phosphory…	0005576 // extracellular region // inferred from electronic annotation /// 0005615 // extracellular space // inferred from electronic annotation /// 0005624 // membrane fraction // inferred from electronic annotation /// 0005737 // cytoplasm // inferred from electronic annotation /// 0005886 // plasma membrane // traceable author statement /// 0005886 // plasma membrane // inferred from electroni…	0000166 // nucleotide binding // inferred from electronic annotation /// 0004672 // protein kinase activity // inferred from electronic annotation /// 0004713 // protein tyrosine kinase activity // non-traceable author statement /// 0004713 // protein tyrosine kinase activity // traceable author statement /// 0004713 // protein tyrosine kinase activity // inferred from electronic annotation /// 0…	chr7:116312458-116438433 (+) // 94.38 // q31.2	NA	2012-10-29	This probe set was annotated using the Matching Probes based pipeline to a Entrez Gene identifier using 3 transcripts. // false // Matching Probes // A	NA	ENST00000397752(11),NM_000245(11),NM_001127500(11)	Hs.132966	chr7q31	116438433	chr7	94.38	116312458	+	EC:2.7.10.1	ENSG00000105976	NA	met proto-oncogene (hepatocyte growth factor receptor)	Human Genome PrimeView Array	NA	GO:0000187|GO:0001101|GO:0001764|GO:0001889|GO:0001890|GO:0006468|GO:0007165|GO:0007166|GO:0007169|GO:0007275|GO:0007411|GO:0007420|GO:0007517|GO:0007519|GO:0007569|GO:0007595|GO:0008283|GO:0008584|GO:0009611|GO:0010628|GO:0010800|GO:0010801|GO:0010828|GO:0010976|GO:0014003|GO:0014070|GO:0014812|GO:0014902|GO:0016310|GO:0021953|GO:0030317|GO:0030534|GO:0031016|GO:0033138|GO:0042493|GO:0042593|GO:…	IPR000719 // Protein kinase, catalytic domain // 4.0E-46 /// IPR001245 // Serine-threonine/tyrosine-protein kinase catalytic domain // 1.9E-96 /// IPR001627 // Semaphorin/CD100 antigen // 5.1E-110 /// IPR002165 // Plexin // 1.6E-10 /// IPR002909 // Cell surface receptor IPT/TIG // 2.4E-16 /// IPR002909 // Cell surface receptor IPT/TIG // 3.7E-17 /// IPR002909 // Cell surface receptor IPT/TIG // 1…	NA	114550 /// 164860 /// 605074 /// 611015	NA	NA	NP_000236 /// NP_001120972	NM_000245 /// NM_001127500	NM_001127500.1	NA	GenBank	Consensus sequence	NA	Homo sapiens	A0PJF7 /// A5D6Q9 /// B4DLF5 /// B4DPY6 /// B5A929 /// B5A930 /// B5A931 /// B5A933 /// B5A934 /// B5A935 /// B5A936 /// B5A937 /// B5A938 /// B5A939 /// B5A940 /// B5A941 /// B5A942 /// B5A943 /// C9JKM5 /// C9JVH4 /// E6Y365 /// H7C130 /// H7C174 /// P08581 /// Q59EB3	gb:NM_001127500.1 /DB_XREF=gi:188595715 /GEN=MET /TID=Hs.132966.1 /CNT=269 /FEA=FLmRNA /TIER=FL+Stack /STK=107 /LL=4233 /UG=Hs.132966 /DEF=Homo sapiens met proto-oncogene (hepatocyte growth factor receptor) (MET), transcript variant 1, mRNA. /PROD=met proto-oncogene isoform a precursor /FL=gb:EU826576.1 gb:EU826575.1 gb:EU826573.1 gb:EU826572.1 gb:EU826571.1 gb:NM_001127500.1 gb:J02958.1 gb:EU826…	NA
11733997_a_at	0.00877683	0.0798727	3.19003	3.5416	4.3428	6.55813	8.28024	6.76793	SERPINB7	8710	0010466 // negative regulation of peptidase activity // inferred from electronic annotation /// 0010951 // negative regulation of endopeptidase activity // not recorded /// 0030162 // regulation of proteolysis // not recorded	0005737 // cytoplasm // inferred from electronic annotation	0004867 // serine-type endopeptidase inhibitor activity // not recorded /// 0004867 // serine-type endopeptidase inhibitor activity // inferred from electronic annotation /// 0004867 // serine-type endopeptidase inhibitor activity // traceable author statement /// 0030414 // peptidase inhibitor activity // inferred from electronic annotation	chr18:61442608-61472612 (+) // 96.37 // q21.33	NA	2012-10-29	This probe set was annotated using the Matching Probes based pipeline to a Entrez Gene identifier using 19 transcripts. // false // Matching Probes // A	BC117512 // gb // 11 // Negative Strand Matching Probes	AF027866(11),AK290673(10),AK290876(10),AK300828(11),BC069417(11),BC069442(11),BC069547(11),BC106743(11),BC106744(11),BX641156(11),D88575(11),ENST00000336429(11),ENST00000398019(11),ENST00000540675(11),ENST00000546027(11),NM_001040147(11),NM_001261830(11),NM_001261831(11),NM_003784(11)	Hs.138202	chr18q21.33	61472612	chr18	96.37	61442608	+	NA	ENSG00000166396	NA	serpin peptidase inhibitor, clade B (ovalbumin), member 7	Human Genome PrimeView Array	NA	GO:0010466|GO:0010951|GO:0030162|GO:0005737|GO:0004867|GO:0004867|GO:0004867|GO:0030414	IPR023796 // Serpin domain // 1.5E-122 /// IPR023796 // Serpin domain // 7.8E-118	NA	603357	NA	NA	NP_001035237 /// NP_001248759 /// NP_001248760 /// NP_003775	NM_001040147 /// NM_001261830 /// NM_001261831 /// NM_003784	BC069442.1	NA	GenBank	Consensus sequence	NA	Homo sapiens	A8K3Q8 /// A8K4B1 /// B4DUW8 /// F5GZC0 /// O75635 /// Q6MZG5	gb:BC069442.1 /DB_XREF=gi:46854672 /GEN=SERPINB7 /TID=Hs.138202.1 /CNT=48 /FEA=FLmRNA /TIER=FL /STK=4 /LL=8710 /UG=Hs.138202 /DEF=Homo sapiens serpin peptidase inhibitor, clade B (ovalbumin), member 7, mRNA (cDNA clone MGC:97111 IMAGE:7262336), complete cds. /PROD=serpin peptidase inhibitor, clade B (ovalbumin),member 7 /FL=gb:AK290673.1 gb:BC069547.1 gb:BC069417.1 gb:AK290876.1 gb:AF027866.1 gb:…	NA
11744047_a_at	6.09366e-05	0.0800564	6.79968	7.14651	6.64181	10.3058	10.5001	10.7268	MAP1B	4131	0001578 // microtubule bundle formation // inferred from electronic annotation /// 0007026 // negative regulation of microtubule depolymerization // inferred from electronic annotation /// 0007399 // nervous system development // inferred from electronic annotation /// 0007409 // axonogenesis // inferred from electronic annotation /// 0007416 // synapse assembly // inferred from electronic annota…	0005625 // soluble fraction // inferred from electronic annotation /// 0005737 // cytoplasm // inferred from electronic annotation /// 0005829 // cytosol // inferred from electronic annotation /// 0005856 // cytoskeleton // inferred from electronic annotation /// 0005874 // microtubule // inferred from electronic annotation /// 0005875 // microtubule associated complex // inferred from electronic…	0003779 // actin binding // inferred from electronic annotation /// 0005198 // structural molecule activity // non-traceable author statement /// 0005515 // protein binding // inferred from physical interaction /// 0008017 // microtubule binding // inferred from electronic annotation /// 0032403 // protein complex binding // inferred from electronic annotation	chr5:71403094-71505853 (+) // 94.39 // q13.2	NA	2012-10-29	This probe set was annotated using the Matching Probes based pipeline to a Entrez Gene identifier using 7 transcripts. // false // Matching Probes // A	NA	BC032516(11),BC141853(11),ENST00000296755(11),ENST00000504492(11),ENST00000511641(11),ENST00000513526(11),NM_005909(11)	Hs.335079	chr5q13	71505853	chr5	94.39	71403094	+	NA	ENSG00000131711	NA	microtubule-associated protein 1B	Human Genome PrimeView Array	NA	GO:0001578|GO:0007026|GO:0007399|GO:0007409|GO:0007416|GO:0007417|GO:0009611|GO:0009612|GO:0009743|GO:0009790|GO:0009987|GO:0010035|GO:0014012|GO:0016358|GO:0017085|GO:0021700|GO:0031116|GO:0031667|GO:0032355|GO:0032387|GO:0033189|GO:0042493|GO:0043434|GO:0045666|GO:0045773|GO:0047497|GO:0048666|GO:0048676|GO:0048678|GO:0051915|GO:0061162|GO:0005625|GO:0005737|GO:0005829|GO:0005856|GO:0005874|GO:…	IPR000102 // Neuraxin/MAP1B repeat // 3.8E-10 /// IPR000102 // Neuraxin/MAP1B repeat // 2.9E-10 /// IPR000102 // Neuraxin/MAP1B repeat // 1.9E-9 /// IPR000102 // Neuraxin/MAP1B repeat // 1.0E-8 /// IPR000102 // Neuraxin/MAP1B repeat // 1.3E-9	NA	157129	NA	NA	NP_005900	NM_005909 /// NM_032010	CA446718	NA	GenBank	Consensus sequence	NA	Homo sapiens	A5D6X1 /// A5D8X6 /// D6RA32 /// D6RA40 /// D6RCL2 /// D6RGJ3 /// P46821 /// Q05BW8 /// Q32NB7 /// Q4VBY4 /// Q5H9P1 /// Q6PJD3 /// Q86X89	gb:CA446718 /DB_XREF=gi:24811138 /DB_XREF=UI-H-ED1-axu-n-06-0-UI.s1 /CLONE=UI-H-ED1-axu-n-06-0-UI /TID=Hs.335079.1 /CNT=1079 /FEA=FLmRNA /TIER=Stack /STK=7 /LL=4131 /UG_GENE=MAP1B /UG=Hs.335079 /UG_TITLE=Microtubule-associated protein 1B /FL=gb:NM_005909.3 /REP_ORG=H. sapiens	NA
11730102_at	0.000449858	0.0815341	4.6405	4.30533	4.84707	8.34761	8.1169	8.21937	SCN9A	6335	0006810 // transport // inferred from electronic annotation /// 0006811 // ion transport // inferred from electronic annotation /// 0006814 // sodium ion transport // traceable author statement /// 0006814 // sodium ion transport // inferred from electronic annotation /// 0034765 // regulation of ion transmembrane transport // inferred from electronic annotation /// 0035725 // sodium ion transmem…	0001518 // voltage-gated sodium channel complex // inferred from electronic annotation /// 0016020 // membrane // inferred from electronic annotation /// 0016021 // integral to membrane // inferred from electronic annotation	0005216 // ion channel activity // inferred from electronic annotation /// 0005244 // voltage-gated ion channel activity // inferred from electronic annotation /// 0005248 // voltage-gated sodium channel activity // inferred from electronic annotation /// 0005248 // voltage-gated sodium channel activity // traceable author statement /// 0005272 // sodium channel activity // inferred from electron…	chr2:167051698-167232497 (-) // 95.97 // q24.3	NA	2012-10-29	This probe set was annotated using the Matching Probes based pipeline to a Entrez Gene identifier using 6 transcripts. // false // Matching Probes // A	NA	DQ857292(11),ENST00000303354(11),ENST00000375387(11),ENST00000409435(11),ENST00000409672(11),NM_002977(11)	Hs.439145	chr2q24	167232497	chr2	95.97	167051698	-	NA	ENSG00000169432	NA	sodium channel, voltage-gated, type IX, alpha subunit	Human Genome PrimeView Array	NA	GO:0006810|GO:0006811|GO:0006814|GO:0006814|GO:0034765|GO:0035725|GO:0055085|GO:0001518|GO:0016020|GO:0016021|GO:0005216|GO:0005244|GO:0005248|GO:0005248|GO:0005272	IPR005821 // Ion transport domain // 7.4E-79 /// IPR005821 // Ion transport domain // 3.5E-48 /// IPR005821 // Ion transport domain // 1.3E-56 /// IPR005821 // Ion transport domain // 1.1E-52 /// IPR005821 // Ion transport domain // 7.5E-79 /// IPR005821 // Ion transport domain // 3.5E-48 /// IPR005821 // Ion transport domain // 1.3E-56 /// IPR005821 // Ion transport domain // 1.1E-52 /// IPR0058…	NA	133020 /// 167400 /// 243000 /// 603415 /// 604403 /// 607208 /// 613863	NA	NA	NP_002968	NM_002977	DQ857292.1	NA	GenBank	Consensus sequence	NA	Homo sapiens	E9PBA5 /// E9PF08 /// H7C064 /// Q15858	gb:DQ857292.1 /DB_XREF=gi:114150658 /GEN=SCN9A /TID=Hs.439145.1 /CNT=44 /FEA=FLmRNA /TIER=FL /STK=1 /LL=6335 /UG=Hs.439145 /DEF=Homo sapiens voltage-gated sodium channel Nav1.7 (SCN9A) mRNA, complete cds. /PROD=voltage-gated sodium channel Nav1.7 /FL=gb:DQ857292.1 gb:NM_002977.2 /REP_ORG=H. sapiens	NA
11728680_s_at	0.00107648	0.0821053	5.96988	5.99134	5.72088	9.05744	9.63756	9.73347	PAIP1	10605	0000288 // nuclear-transcribed mRNA catabolic process, deadenylation-dependent decay // traceable author statement /// 0000289 // nuclear-transcribed mRNA poly(A) tail shortening // traceable author statement /// 0006413 // translational initiation // traceable author statement /// 0006417 // regulation of translation // inferred from electronic annotation /// 0010467 // gene expression // tracea…	0005737 // cytoplasm // traceable author statement /// 0005737 // cytoplasm // inferred from electronic annotation /// 0005829 // cytosol // traceable author statement	0003677 // DNA binding // inferred from electronic annotation /// 0003723 // RNA binding // inferred from electronic annotation /// 0003723 // RNA binding // traceable author statement /// 0005515 // protein binding // inferred from physical interaction /// 0008494 // translation activator activity // inferred from direct assay	chr5:43526368-43557195 (-) // 96.94 // p12	NA	2012-10-29	This probe set was annotated using the Matching Probes based pipeline to a Entrez Gene identifier using 5 transcripts. // false // Matching Probes // A	NA	AF013758(9),ENST00000306846(11),NM_006451(11),NM_182789(11),NM_183323(11)	Hs.482038	chr5p12	43557195	chr5	96.94	43526368	-	NA	ENSG00000172239	NA	poly(A) binding protein interacting protein 1	Human Genome PrimeView Array	NA	GO:0000288|GO:0000289|GO:0006413|GO:0006417|GO:0010467|GO:0016070|GO:0016070|GO:0016071|GO:0045727|GO:0048255|GO:0005737|GO:0005737|GO:0005829|GO:0003677|GO:0003723|GO:0003723|GO:0005515|GO:0008494	IPR003890 // MIF4G-like, type 3 // 9.7E-42 /// IPR009818 // Ataxin-2, C-terminal // 7.5E-9	NA	605184	Translation_Factors // GenMAPP	NA	NP_006442 /// NP_877590 /// NP_899152	NM_006451 /// NM_182789 /// NM_183323	NM_006451.4	NA	GenBank	Consensus sequence	NA	Homo sapiens	A6NKV8 /// D6R9H8 /// D6RD97 /// D6REB4 /// D6RJ02 /// D6RJF2 /// H0YA44 /// Q9H074	gb:NM_006451.4 /DB_XREF=gi:208022642 /GEN=PAIP1 /TID=Hs.482038.1 /CNT=250 /FEA=FLmRNA /TIER=FL+Stack /STK=12 /LL=10605 /UG=Hs.482038 /DEF=Homo sapiens poly(A) binding protein interacting protein 1 (PAIP1), transcript variant 1, mRNA. /PROD=poly(A) binding protein interacting protein 1isoform 1 /FL=gb:BC015937.2 gb:AF013758.2 gb:NM_006451.4 /REP_ORG=H. sapiens	NA
11755625_a_at	0.00386266	0.0832568	5.69766	5.13319	5.82243	9.2928	8.30682	9.60863	CCDC81	60494	NA	NA	NA	chr11:86106230-86134150 (+) // 96.28 // q14.2	NA	2012-10-29	This probe set was annotated using the Matching Probes based pipeline to a Entrez Gene identifier using 11 transcripts. // false // Matching Probes // A	GENSCAN00000030448 // ensembl // 4 // Cross Hyb Matching Probes	AK027167(11),AK298875(9),BC126412(11),ENST00000278487(11),ENST00000354755(11),ENST00000445632(11),ENST00000525247(11),ENST00000528728(11),ENST00000531587(11),NM_001156474(11),NM_021827(11)	Hs.144913	chr11q14.2	86134150	chr11	96.28	86106230	+	NA	ENSG00000149201	NA	coiled-coil domain containing 81	Human Genome PrimeView Array	NA	NA	NA	NA	NA	NA	NA	NP_001149946 /// NP_068599	NM_001156474 /// NM_021827	AK027167.1	NA	GenBank	Consensus sequence	NA	Homo sapiens	B4DQN0 /// Q6ZN84	gb:AK027167.1 /DB_XREF=gi:10440229 /TID=Hs.144913.3 /CNT=3 /FEA=mRNA /TIER=ConsEnd /STK=0 /LL=60494 /UG_GENE=CCDC81 /UG=Hs.144913 /UG_TITLE=Coiled-coil domain containing 81 /DEF=Homo sapiens cDNA: FLJ23514 fis, clone LNG04628. /REP_ORG=H. sapiens	NA
11739232_x_at	0.000903404	0.0841892	5.28662	5.36642	5.84891	9.03187	8.57331	9.51943	RASSF2	9770	0007049 // cell cycle // inferred from electronic annotation /// 0007165 // signal transduction // inferred from electronic annotation	0005634 // nucleus // inferred from electronic annotation /// 0005737 // cytoplasm // inferred from electronic annotation	0005515 // protein binding // inferred from physical interaction	chr20:4760668-4803050 (-) // 90.41 // p13	NA	2012-10-29	This probe set was annotated using the Matching Probes based pipeline to a Entrez Gene identifier using 9 transcripts. // false // Matching Probes // A	NA	AY154470(11),AY154471(11),AY154472(11),ENST00000379376(11),ENST00000379400(11),ENST00000474232(11),ENST00000478553(11),NM_014737(11),NM_170774(11)	Hs.631504	chr20p13	4803050	chr20	90.41	4760668	-	NA	ENSG00000101265	NA	Ras association (RalGDS/AF-6) domain family member 2	Human Genome PrimeView Array	NA	GO:0007049|GO:0007165|GO:0005634|GO:0005737|GO:0005515	IPR000159 // Ras-association // 4.5E-16	NA	609492	NA	NA	NP_055552 /// NP_739580	NM_014737 /// NM_170774	AA827918	NA	GenBank	Consensus sequence	NA	Homo sapiens	P50749 /// Q8IZA5	gb:AA827918 /DB_XREF=gi:2900281 /DB_XREF=od08h01.s1 /CLONE=IMAGE:1367377 /TID=Hs.631504.1 /CNT=344 /FEA=FLmRNA /TIER=Stack /STK=20 /LL=9770 /UG_GENE=RASSF2 /UG=Hs.631504 /UG_TITLE=Ras association (RalGDSAF-6) domain family member 2 /FL=gb:BC117118.1 gb:BC117120.1 gb:AK291458.1 gb:NM_170774.1 gb:AY154472.1 gb:AY154470.1 gb:NM_014737.2 /REP_ORG=H. sapiens	NA
11737384_at	0.0011969	0.0849522	3.84935	3.73035	4.14222	6.97588	7.49535	7.82933	PCDH7	5099	0007155 // cell adhesion // inferred from electronic annotation /// 0007156 // homophilic cell adhesion // inferred from electronic annotation	0005886 // plasma membrane // traceable author statement /// 0005886 // plasma membrane // inferred from electronic annotation /// 0005887 // integral to plasma membrane // traceable author statement /// 0016020 // membrane // inferred from electronic annotation /// 0016021 // integral to membrane // inferred from electronic annotation	0005509 // calcium ion binding // inferred from electronic annotation	chr4:30722036-30732838 (+) // 95.76 // p15.1	NA	2012-10-29	This probe set was annotated using the Matching Probes based pipeline to a Entrez Gene identifier using 3 transcripts. // false // Matching Probes // A	NA	AB006755(11),ENST00000361762(11),NM_002589(11)	Hs.479439	chr4p15	30732838	chr4	95.76	30722036	+	NA	ENSG00000169851	NA	protocadherin 7	Human Genome PrimeView Array	NA	GO:0007155|GO:0007156|GO:0005886|GO:0005886|GO:0005887|GO:0016020|GO:0016021|GO:0005509	IPR002126 // Cadherin // 6.4E-11 /// IPR002126 // Cadherin // 4.2E-20 /// IPR002126 // Cadherin // 9.3E-15 /// IPR002126 // Cadherin // 8.2E-24 /// IPR002126 // Cadherin // 1.0E-22 /// IPR002126 // Cadherin // 4.2E-19 /// IPR013164 // Cadherin, N-terminal // 9.9E-11 /// IPR013585 // Protocadherin // 2.0E-101	NA	602988	NA	NA	NP_001166994 /// NP_002580 /// NP_115832 /// NP_115833	NM_001173523 /// NM_002589 /// NM_032456 /// NM_032457	NM_002589.2	NA	GenBank	Consensus sequence	NA	Homo sapiens	O60245	gb:NM_002589.2 /DB_XREF=gi:14589930 /GEN=PCDH7 /TID=Hs.479439.2 /CNT=9 /FEA=FLmRNA /TIER=FL /STK=2 /LL=5099 /UG=Hs.479439 /DEF=Homo sapiens protocadherin 7 (PCDH7), transcript variant a, mRNA. /PROD=protocadherin 7 isoform a precursor /FL=gb:NM_002589.2 gb:AB006755.1 /REP_ORG=H. sapiens	NA
11719788_s_at	3.21857e-06	0.0850415	8.53293	8.67164	8.44061	12.056	12.016	12.2397	TUBB2A	7280	0006184 // GTP catabolic process // inferred from electronic annotation /// 0006457 // protein folding // traceable author statement /// 0007017 // microtubule-based process // inferred from electronic annotation /// 0007018 // microtubule-based movement // inferred from electronic annotation /// 0007067 // mitosis // inferred from electronic annotation /// 0030182 // neuron differentiation // in…	0005737 // cytoplasm // inferred from electronic annotation /// 0005856 // cytoskeleton // inferred from electronic annotation /// 0005874 // microtubule // inferred from direct assay /// 0005874 // microtubule // inferred from electronic annotation /// 0043234 // protein complex // inferred from electronic annotation	0000166 // nucleotide binding // inferred from electronic annotation /// 0003924 // GTPase activity // inferred from electronic annotation /// 0005198 // structural molecule activity // inferred from electronic annotation /// 0005525 // GTP binding // inferred from electronic annotation /// 0042277 // peptide binding // inferred from electronic annotation	chr6:3153911-3157809 (-) // 96.98 // p25.2	NA	2012-10-29	This probe set was annotated using the Matching Probes based pipeline to a Entrez Gene identifier using 4 transcripts. // false // Matching Probes // A	AY159127 // gb // 7 // Cross Hyb Matching Probes	BC001194(11),BC018780(11),ENST00000333628(11),NM_001069(11)	Hs.654543	chr6p25	3157809	chr6	96.98	3153911	-	NA	ENSG00000137267	NA	tubulin, beta 2A class IIa	Human Genome PrimeView Array	NA	GO:0006184|GO:0006457|GO:0007017|GO:0007018|GO:0007067|GO:0030182|GO:0044267|GO:0051084|GO:0051258|GO:0005737|GO:0005856|GO:0005874|GO:0005874|GO:0043234|GO:0000166|GO:0003924|GO:0005198|GO:0005525|GO:0042277	IPR003008 // Tubulin/FtsZ, GTPase domain // 5.0E-74 /// IPR018316 // Tubulin/FtsZ, 2-layer sandwich domain // 5.3E-55 /// IPR019605 // Misato Segment II, myosin-like // 2.4E-9	NA	NA	NA	NA	NP_001060	NM_001069	NM_001069.2	NA	GenBank	Consensus sequence	NA	Homo sapiens	A5D906 /// A5D907 /// B2R6L0 /// Q13885	gb:NM_001069.2 /DB_XREF=gi:68299771 /GEN=TUBB2A /TID=Hs.654543.1 /CNT=303 /FEA=FLmRNA /TIER=FL+Stack /STK=49 /LL=7280 /UG=Hs.654543 /DEF=Homo sapiens tubulin, beta 2A (TUBB2A), mRNA. /PROD=tubulin, beta 2 /FL=gb:CR541958.1 gb:BC001194.1 gb:NM_001069.2 gb:BC018780.1 gb:AY159127.1 /REP_ORG=H. sapiens	NA
11756054_x_at	2.34682e-05	0.0873776	9.08138	8.87742	8.69255	12.5883	12.2098	12.4045	HSPB1	3315	0001525 // angiogenesis // inferred from mutant phenotype /// 0006446 // regulation of translational initiation // traceable author statement /// 0006469 // negative regulation of protein kinase activity // inferred from sequence or structural similarity /// 0006469 // negative regulation of protein kinase activity // inferred from electronic annotation /// 0006916 // anti-apoptosis // traceable …	0000502 // proteasome complex // inferred from sequence or structural similarity /// 0000502 // proteasome complex // inferred from electronic annotation /// 0005622 // intracellular // inferred from electronic annotation /// 0005625 // soluble fraction // inferred from electronic annotation /// 0005626 // insoluble fraction // inferred from electronic annotation /// 0005634 // nucleus // inferre…	0005080 // protein kinase C binding // inferred from sequence or structural similarity /// 0005080 // protein kinase C binding // inferred from electronic annotation /// 0005515 // protein binding // inferred from physical interaction /// 0008426 // protein kinase C inhibitor activity // inferred from sequence or structural similarity /// 0008426 // protein kinase C inhibitor activity // inferred…	chr7:75932353-75933609 (+) // 100.0 // q11.23	NA	2012-10-29	This probe set was annotated using the Matching Probes based pipeline to a Entrez Gene identifier using 15 transcripts. // false // Matching Probes // A	TCONS_l2_00029402-XLOC_l2_015238 // broad-tucp // 3 // Cross Hyb Matching Probes /// TCONS_l2_00029401-XLOC_l2_015238 // broad-tucp // 3 // Cross Hyb Matching Probes /// BC012292 // gb // 7 // Cross Hyb Matching Probes /// GENSCAN00000000793 // ensembl // 5 // Cross Hyb Matching Probes /// GENSCAN00000011649 // ensembl // 5 // Cross Hyb Matching Probes /// ENST00000448722 // ensembl // 5 // Cross…	AB020027(11),AK296890(11),AK311446(9),BC000510(11),BC012768(11),BC073768(11),BT019888(11),CR407614(11),CR536489(11),ENST00000248553(11),ENST00000429938(9),ENST00000432276(11),ENST00000447574(9),NM_001540(11),U90906(11)	Hs.520973	chr7q11.23	75933609	chr7	100	75932353	+	NA	ENSG00000106211	NA	heat shock 27kDa protein 1	Human Genome PrimeView Array	NA	GO:0001525|GO:0006446|GO:0006469|GO:0006469|GO:0006916|GO:0006928|GO:0006950|GO:0006986|GO:0006986|GO:0008219|GO:0009615|GO:0010467|GO:0016070|GO:0016071|GO:0032731|GO:0032731|GO:0035767|GO:0035924|GO:0042535|GO:0042535|GO:0043066|GO:0043066|GO:0043122|GO:0043122|GO:0043534|GO:0000502|GO:0000502|GO:0005622|GO:0005625|GO:0005626|GO:0005634|GO:0005634|GO:0005737|GO:0005737|GO:0005737|GO:0005819|GO:…	IPR002068 // Alpha crystallin/Hsp20 domain // 5.8E-30 /// IPR002068 // Alpha crystallin/Hsp20 domain // 3.4E-11 /// IPR002068 // Alpha crystallin/Hsp20 domain // 3.6E-30	NA	602195 /// 606595 /// 608634	NA	NA	NP_001531	NM_001540	X16477.1	NA	GenBank	Consensus sequence	NA	Homo sapiens	B4DL87 /// C9J3N8 /// F8WE04 /// P04792	gb:X16477.1 /DB_XREF=gi:35181 /TID=Hs.520973.5 /CNT=1 /FEA=mRNA /TIER=ConsEnd /STK=0 /LL=3315 /UG_GENE=HSPB1 /UG=Hs.520973 /UG_TITLE=Heat shock 27kDa protein 1 /DEF=Human mRNA fragment for estrogen-regulated 24k protein. /REP_ORG=H. sapiens	NA
11743815_a_at	9.54189e-05	0.0876624	3.88538	3.34453	3.48665	7.13132	7.29728	6.84346	S1PR1	1901	0001525 // angiogenesis // inferred from electronic annotation /// 0003376 // sphingosine-1-phosphate signaling pathway // inferred from electronic annotation /// 0007155 // cell adhesion // traceable author statement /// 0007165 // signal transduction // inferred from electronic annotation /// 0007186 // G-protein coupled receptor signaling pathway // traceable author statement /// 0007186 // G-…	0005886 // plasma membrane // traceable author statement /// 0005886 // plasma membrane // inferred from electronic annotation /// 0009897 // external side of plasma membrane // inferred from electronic annotation /// 0016020 // membrane // inferred from electronic annotation /// 0016021 // integral to membrane // inferred from electronic annotation	0004871 // signal transducer activity // inferred from electronic annotation /// 0004872 // receptor activity // inferred from electronic annotation /// 0004930 // G-protein coupled receptor activity // traceable author statement /// 0004930 // G-protein coupled receptor activity // inferred from electronic annotation /// 0038036 // sphingosine-1-phosphate receptor activity // inferred from elect…	chr1:101702304-101707074 (+) // 98.77 // p21.2	NA	2012-10-29	This probe set was annotated using the Matching Probes based pipeline to a Entrez Gene identifier using 6 transcripts. // false // Matching Probes // A	NA	AK297005(11),BC018650(11),ENST00000305352(11),ENST00000424264(11),M31210(11),NM_001400(11)	Hs.154210	chr1p21	101707074	chr1	98.77	101702304	+	NA	ENSG00000170989	NA	sphingosine-1-phosphate receptor 1	Human Genome PrimeView Array	NA	GO:0001525|GO:0003376|GO:0007155|GO:0007165|GO:0007186|GO:0007186|GO:0007193|GO:0007420|GO:0008284|GO:0019226|GO:0030155|GO:0030182|GO:0030335|GO:0032320|GO:0045446|GO:0045944|GO:0048661|GO:0050927|GO:0051482|GO:0051497|GO:0005886|GO:0005886|GO:0009897|GO:0016020|GO:0016021|GO:0004871|GO:0004872|GO:0004930|GO:0004930|GO:0038036|GO:0046625	IPR000276 // GPCR, rhodopsin-like, 7TM // 2.2E-49 /// IPR000276 // GPCR, rhodopsin-like, 7TM // 1.7E-49 /// IPR019424 // 7TM GPCR, olfactory receptor/chemoreceptor Srsx // 3.1E-11	NA	601974	GPCRDB_Other // GenMAPP /// S1P_Signaling // GenMAPP /// Small_ligand_GPCRs // GenMAPP	NA	NP_001391	NM_001400	BE464297	NA	GenBank	Consensus sequence	NA	Homo sapiens	B4DLH9 /// P21453	gb:BE464297 /DB_XREF=gi:9510072 /DB_XREF=hx87g06.x1 /CLONE=IMAGE:3194842 /TID=Hs.154210.1 /CNT=201 /FEA=FLmRNA /TIER=Stack /STK=8 /LL=1901 /UG_GENE=S1PR1 /UG=Hs.154210 /UG_TITLE=Sphingosine-1-phosphate receptor 1 /FL=gb:NM_001400.4 gb:AF233365.1 gb:BC018650.1 gb:CR541786.1 gb:CR542269.1 /REP_ORG=H. sapiens	NA
11724284_at	0.00318283	0.0884273	5.6913	4.74191	5.40698	8.93247	8.6391	8.90536	FRMD4A	55691	0090162 // establishment of epithelial cell polarity // inferred from electronic annotation	0005737 // cytoplasm // inferred from electronic annotation /// 0005856 // cytoskeleton // inferred from electronic annotation /// 0005923 // tight junction // inferred from electronic annotation	0030674 // protein binding, bridging // inferred from electronic annotation	chr10:13685706-14372883 (-) // 98.47 // p13	NA	2012-10-29	This probe set was annotated using the Matching Probes based pipeline to a Entrez Gene identifier using 6 transcripts. // false // Matching Probes // A	NA	BC151244(11),ENST00000357447(11),ENST00000358621(11),ENST00000475325(11),ENST00000495956(11),NM_018027(11)	Hs.330463	chr10p13	14372883	chr10	98.47	13685706	-	NA	ENSG00000151474	NA	FERM domain containing 4A	Human Genome PrimeView Array	NA	GO:0090162|GO:0005737|GO:0005856|GO:0005923|GO:0030674	IPR018979 // FERM, N-terminal // 7.8E-21 /// IPR018979 // FERM, N-terminal // 7.6E-21 /// IPR018980 // FERM, C-terminal PH-like domain // 4.6E-23 /// IPR018980 // FERM, C-terminal PH-like domain // 4.5E-23 /// IPR019748 // FERM central domain // 5.0E-23 /// IPR019748 // FERM central domain // 4.9E-23 /// IPR021774 // Protein of unknown function DUF3338 // 3.4E-64 /// IPR021774 // Protein of unkno…	NA	NA	NA	NA	NP_060497	NM_018027	AW515645	NA	GenBank	Consensus sequence	NA	Homo sapiens	F8WAN4 /// Q5T376 /// Q5T378 /// Q9NW91 /// Q9P2Q2	gb:AW515645 /DB_XREF=gi:7153727 /DB_XREF=hd86b01.x1 /CLONE=IMAGE:2916361 /TID=Hs.330463.1 /CNT=167 /FEA=FLmRNA /TIER=Stack /STK=14 /LL=55691 /UG_GENE=FRMD4A /UG=Hs.330463 /UG_TITLE=FERM domain containing 4A /FL=gb:NM_018027.3 gb:AK289693.1 gb:BC151244.1 /REP_ORG=H. sapiens	NA
11731123_a_at	0.0016151	0.0894233	4.81376	5.10175	5.57764	8.55643	8.64545	8.83174	TMEM200A	114801	NA	0016020 // membrane // inferred from electronic annotation /// 0016021 // integral to membrane // inferred from electronic annotation	NA	chr6:130758261-130764212 (+) // 93.26 // q23.1	NA	2012-10-29	This probe set was annotated using the Matching Probes based pipeline to a Entrez Gene identifier using 12 transcripts. // false // Matching Probes // A	NA	AB052099(11),AB067500(11),AK290166(11),AK315824(11),BC044246(11),ENST00000296978(11),ENST00000392429(11),ENST00000545622(11),NM_001258276(11),NM_001258277(11),NM_001258278(11),NM_052913(11)	Hs.591341	chr6q23.1	130764212	chr6	93.26	130758261	+	NA	ENSG00000164484	NA	transmembrane protein 200A	Human Genome PrimeView Array	NA	GO:0016020|GO:0016021	IPR018787 // Protein of unknown function DUF2371, TMEM200 // 1.6E-64	NA	NA	NA	NA	NP_001245205 /// NP_001245206 /// NP_001245207 /// NP_443145	NM_001258276 /// NM_001258277 /// NM_001258278 /// NM_052913	AK294359.1	NA	GenBank	Consensus sequence	NA	Homo sapiens	A8K2A1 /// B4DG12 /// Q86VY9	gb:AK294359.1 /DB_XREF=gi:194377349 /TID=Hs.591341.1 /CNT=51 /FEA=FLmRNA /TIER=FL /STK=1 /LL=114801 /UG_GENE=TMEM200A /UG=Hs.591341 /UG_TITLE=Transmembrane protein 200A /DEF=Homo sapiens cDNA FLJ52599 complete cds. /FL=gb:AB052099.1 gb:AK294359.1 gb:NM_052913.2 /REP_ORG=H. sapiens	NA
11731407_x_at	0.000549343	0.0898833	5.25185	6.06452	5.74747	9.0427	9.49624	9.01304	IFIT3	3437	0019221 // cytokine-mediated signaling pathway // traceable author statement /// 0035457 // cellular response to interferon-alpha // inferred from electronic annotation /// 0060337 // type I interferon-mediated signaling pathway // traceable author statement	0005829 // cytosol // traceable author statement	0005515 // protein binding // inferred from physical interaction	chr10:91087575-91100725 (+) // 85.33 // q23.31	NA	2012-10-29	This probe set was annotated using the Matching Probes based pipeline to a Entrez Gene identifier using 12 transcripts. // false // Matching Probes // A	BT007284 // gb // 6 // Cross Hyb Matching Probes /// GENSCAN00000023885 // ensembl // 6 // Cross Hyb Matching Probes	AF026939(11),AF083470(11),AK290427(11),AK297137(11),BC001383(11),BC004977(11),ENST00000371811(11),ENST00000371818(11),ENST00000543062(11),NM_001031683(11),NM_001549(11),U52513(10)	Hs.714337	chr10q24	91100725	chr10	85.33	91087575	+	NA	ENSG00000119917	NA	interferon-induced protein with tetratricopeptide repeats 3	Human Genome PrimeView Array	NA	GO:0019221|GO:0035457|GO:0060337|GO:0005829|GO:0005515	NA	NA	604650	NA	NA	NP_001026853 /// NP_001540	NM_001031683 /// NM_001549	AK290427.1	NA	GenBank	Consensus sequence	NA	Homo sapiens	B4DLS7 /// O14879 /// Q5T765	gb:AK290427.1 /DB_XREF=gi:158261876 /TID=Hs.714337.1 /CNT=294 /FEA=FLmRNA /TIER=FL+Stack /STK=7 /LL=3437 /UG_GENE=IFIT3 /UG=Hs.714337 /UG_TITLE=Interferon-induced protein with tetratricopeptide repeats 3 /DEF=Homo sapiens cDNA FLJ75638 complete cds, highly similar to Homo sapiens interferon-induced protein with tetratricopeptide repeats 3 (IFIT3), mRNA. /FL=gb:AK290427.1 gb:U52513.1 gb:NM_001549.…	NA
11726769_a_at	5.92296e-05	0.090187	4.59797	4.67668	5.04162	8.27851	7.98526	8.46515	XAF1	54739	0006915 // apoptotic process // inferred from electronic annotation /// 0019221 // cytokine-mediated signaling pathway // traceable author statement /// 0060337 // type I interferon-mediated signaling pathway // traceable author statement	0005634 // nucleus // inferred from electronic annotation /// 0005737 // cytoplasm // inferred from electronic annotation /// 0005739 // mitochondrion // inferred from electronic annotation /// 0005829 // cytosol // traceable author statement	0008270 // zinc ion binding // inferred from electronic annotation /// 0046872 // metal ion binding // inferred from electronic annotation	chr17:6659155-6678962 (+) // 40.74 // p13.1	NA	2012-10-29	This probe set was annotated using the Matching Probes based pipeline to a Entrez Gene identifier using 14 transcripts. // false // Matching Probes // A	AK128092 // gb // 11 // Negative Strand Matching Probes	AK292710(11),AK292848(11),BC073156(11),BX649188(11),ENST00000346752(11),ENST00000361842(11),ENST00000431790(11),ENST00000441631(11),ENST00000571217(11),NM_017523(11),NM_199139(11),NR_046396(11),NR_046397(11),NR_046398(11)	Hs.441975	chr17p13.1	6678962	chr17	40.74	6659155	+	NA	ENSG00000132530	NA	XIAP associated factor 1	Human Genome PrimeView Array	NA	GO:0006915|GO:0019221|GO:0060337|GO:0005634|GO:0005737|GO:0005739|GO:0005829|GO:0008270|GO:0046872	NA	NA	606717	NA	NA	NP_059993 /// NP_954590	NM_017523 /// NM_199139 /// NR_046396 /// NR_046397 /// NR_046398	BC073156.1	NA	GenBank	Consensus sequence	NA	Homo sapiens	B3KPW1 /// C9J7Z8 /// C9K044 /// I3L2B3 /// I3L3B3 /// I3L3D9 /// I3L3Q2 /// I3L509 /// I3L534 /// Q6GPH4	gb:BC073156.1 /DB_XREF=gi:49257443 /GEN=XAF1 /TID=Hs.441975.1 /CNT=67 /FEA=FLmRNA /TIER=FL /STK=2 /LL=54739 /UG=Hs.441975 /DEF=Homo sapiens XIAP associated factor 1, mRNA (cDNA clone MGC:87949 IMAGE:6068243), complete cds. /PROD=XIAP associated factor 1 /FL=gb:AK292710.1 gb:NM_017523.2 gb:BC073156.1 /REP_ORG=H. sapiens	NA
11746283_s_at	0.00585887	0.0904966	4.55326	6.26697	5.47	8.31627	9.64877	8.903	KRTAP2-4	730755 /// 85294	NA	0005882 // intermediate filament // inferred from electronic annotation /// 0045095 // keratin filament // inferred from electronic annotation	NA	chr17:39215494-39216366 (-) // 94.12 // q21.2	NA	2012-10-29	This probe set was annotated using the Matching Probes based pipeline to a Entrez Gene identifier using 6 transcripts. // true // Matching Probes // A	NA	BC063625(11),ENST00000391418(11),ENST00000570303(11),NM_001165252(11)	Hs.406714	chr17q21.2	39216366	chr17	94.12	39215494	-	NA	ENSG00000212724 /// ENSG00000262862	NA	keratin associated protein 2-4 /// keratin associated protein 2-4-like	Human Genome PrimeView Array	NA	GO:0005882|GO:0045095	IPR002494 // High sulphur keratin-associated protein // 2.6E-14	NA	NA	NA	NA	NP_001158724 /// NP_149440	NM_001165252 /// NM_033184	BC063625.1	NA	GenBank	Consensus sequence	NA	Homo sapiens	P0C7H8 /// Q9BYR9	gb:BC063625.1 /DB_XREF=gi:39794224 /GEN=KRTAP2-4 /TID=Hs.406714.1 /CNT=16 /FEA=FLmRNA /TIER=FL /STK=1 /LL=85294 /UG=Hs.406714 /DEF=Homo sapiens keratin associated protein 2-4, mRNA (cDNA clone MGC:74790 IMAGE:3907481), complete cds. /PROD=KRTAP2-4 protein /FL=gb:BC063625.1 /REP_ORG=H. sapiens	NA
11728991_a_at	0.00251683	0.0927882	4.46116	4.21107	5.09164	8.11178	7.87721	8.19346	IGDCC4	57722	NA	0005886 // plasma membrane // inferred from electronic annotation /// 0016020 // membrane // inferred from electronic annotation /// 0016021 // integral to membrane // inferred from electronic annotation	NA	chr15:65673821-65715410 (-) // 96.8 // q22.31	NA	2012-10-29	This probe set was annotated using the Matching Probes based pipeline to a Entrez Gene identifier using 8 transcripts. // false // Matching Probes // A	NA	AB046848(11),AB052622(11),AK124045(11),ENST00000352385(11),ENST00000356152(11),ENST00000558048(11),ENST00000559327(11),NM_020962(11)	Hs.591101	chr15q22.31	65715410	chr15	96.8	65673821	-	NA	ENSG00000103742	NA	immunoglobulin superfamily, DCC subclass, member 4	Human Genome PrimeView Array	NA	GO:0005886|GO:0016020|GO:0016021	IPR003961 // Fibronectin, type III // 4.0E-19 /// IPR003961 // Fibronectin, type III // 6.0E-13 /// IPR003961 // Fibronectin, type III // 6.3E-13 /// IPR003961 // Fibronectin, type III // 5.9E-12 /// IPR003961 // Fibronectin, type III // 6.2E-16 /// IPR003961 // Fibronectin, type III // 1.8E-19 /// IPR003961 // Fibronectin, type III // 2.6E-13 /// IPR003961 // Fibronectin, type III // 2.8E-13 ///…	NA	NA	NA	NA	NP_066013	NM_020962	NM_020962.1	NA	GenBank	Consensus sequence	NA	Homo sapiens	C9JPJ5 /// Q8TDY8	gb:NM_020962.1 /DB_XREF=gi:19882240 /GEN=IGDCC4 /TID=Hs.591101.1 /CNT=23 /FEA=FLmRNA /TIER=FL+Stack /STK=12 /LL=57722 /UG=Hs.591101 /DEF=Homo sapiens immunoglobulin superfamily, DCC subclass, member 4 (IGDCC4), mRNA. /PROD=immunoglobulin superfamily, DCC subclass, member4 /FL=gb:NM_020962.1 gb:AB052622.1 /REP_ORG=H. sapiens	NA
11727406_a_at	0.000182857	0.0929517	5.10837	4.67948	5.31597	8.43525	8.22303	8.74957	TEK	7010	0001525 // angiogenesis // inferred from sequence or structural similarity /// 0001525 // angiogenesis // inferred from electronic annotation /// 0001934 // positive regulation of protein phosphorylation // inferred from direct assay /// 0001934 // positive regulation of protein phosphorylation // inferred from mutant phenotype /// 0001935 // endothelial cell proliferation // inferred from sequen…	0001725 // stress fiber // inferred from direct assay /// 0005576 // extracellular region // inferred from electronic annotation /// 0005737 // cytoplasm // inferred from electronic annotation /// 0005856 // cytoskeleton // inferred from electronic annotation /// 0005884 // actin filament // inferred from direct assay /// 0005886 // plasma membrane // traceable author statement /// 0005886 // pla…	0000166 // nucleotide binding // inferred from electronic annotation /// 0004672 // protein kinase activity // traceable author statement /// 0004672 // protein kinase activity // inferred from electronic annotation /// 0004713 // protein tyrosine kinase activity // inferred from direct assay /// 0004713 // protein tyrosine kinase activity // traceable author statement /// 0004713 // protein tyro…	chr9:27109146-27230176 (+) // 97.58 // p21.2	NA	2012-10-29	This probe set was annotated using the Matching Probes based pipeline to a Entrez Gene identifier using 5 transcripts. // false // Matching Probes // A	NA	BC035514(11),ENST00000380036(11),ENST00000488798(11),L06139(11),NM_000459(11)	Hs.89640	chr9p21	27230176	chr9	97.58	27109146	+	EC:2.7.10.1	ENSG00000120156	NA	TEK tyrosine kinase, endothelial	Human Genome PrimeView Array	NA	GO:0001525|GO:0001525|GO:0001934|GO:0001934|GO:0001935|GO:0001938|GO:0002040|GO:0006468|GO:0006468|GO:0007165|GO:0007169|GO:0007169|GO:0007169|GO:0007267|GO:0007507|GO:0007596|GO:0010595|GO:0010595|GO:0010740|GO:0014068|GO:0016310|GO:0016525|GO:0018108|GO:0032878|GO:0034446|GO:0043066|GO:0043114|GO:0043552|GO:0045766|GO:0045766|GO:0046777|GO:0048014|GO:0050728|GO:0050900|GO:0051259|GO:0051894|GO:…	IPR000719 // Protein kinase, catalytic domain // 1.6E-50 /// IPR001245 // Serine-threonine/tyrosine-protein kinase catalytic domain // 4.6E-94 /// IPR003961 // Fibronectin, type III // 7.6E-13 /// IPR003961 // Fibronectin, type III // 6.3E-14 /// IPR003961 // Fibronectin, type III // 3.7E-17 /// IPR018941 // Tyrosine-protein kinase, receptor Tie-2, Ig-like domain 1, N-terminal // 2.0E-57	NA	600195 /// 600221	NA	NA	NP_000450	NM_000459	NM_000459.3	NA	GenBank	Consensus sequence	NA	Homo sapiens	B5A953 /// B5A954 /// E5RIV9 /// G8JLD0 /// Q02763 /// Q59HG2 /// Q8IXB8	gb:NM_000459.3 /DB_XREF=gi:183396798 /GEN=TEK /TID=Hs.89640.1 /CNT=159 /FEA=FLmRNA /TIER=FL+Stack /STK=15 /LL=7010 /UG=Hs.89640 /DEF=Homo sapiens TEK tyrosine kinase, endothelial (TEK), mRNA. /PROD=TEK tyrosine kinase, endothelial precursor /FL=gb:BC035514.1 gb:AK291775.1 gb:EU826591.1 gb:NM_000459.3 /REP_ORG=H. sapiens	NA
11741135_s_at	0.00114401	0.093097	5.71675	5.79638	5.79939	8.99494	9.10291	9.45124	CHN1	1123	0007165 // signal transduction // inferred from electronic annotation /// 0007264 // small GTPase mediated signal transduction // traceable author statement /// 0007399 // nervous system development // inferred from electronic annotation /// 0008045 // motor axon guidance // inferred from sequence or structural similarity /// 0008045 // motor axon guidance // inferred from electronic annotation /…	0005622 // intracellular // inferred from electronic annotation /// 0005829 // cytosol // traceable author statement	0005070 // SH3/SH2 adaptor activity // traceable author statement /// 0005096 // GTPase activator activity // inferred from electronic annotation /// 0046872 // metal ion binding // inferred from electronic annotation /// 0046875 // ephrin receptor binding // inferred from electronic annotation	chr2:175664041-175870170 (-) // 98.05 // q31.1	NA	2012-10-29	This probe set was annotated using the Matching Probes based pipeline to a Entrez Gene identifier using 11 transcripts. // false // Matching Probes // A	NA	AK289941(11),BC011393(11),ENST00000295497(11),ENST00000409597(11),ENST00000409900(11),ENST00000488080(11),NM_001025201(11),NM_001206602(11),NM_001822(11),NR_038133(11),X51408(11)	Hs.654534	chr2q31.1	175870170	chr2	98.05	175664041	-	NA	ENSG00000128656	NA	chimerin (chimaerin) 1	Human Genome PrimeView Array	NA	GO:0007165|GO:0007264|GO:0007399|GO:0008045|GO:0008045|GO:0032314|GO:0035556|GO:0043547|GO:0048013|GO:0048013|GO:0050770|GO:0050770|GO:0051056|GO:0005622|GO:0005829|GO:0005070|GO:0005096|GO:0046872|GO:0046875	IPR000198 // Rho GTPase-activating protein domain // 3.0E-54 /// IPR000198 // Rho GTPase-activating protein domain // 1.0E-54 /// IPR000198 // Rho GTPase-activating protein domain // 6.1E-55 /// IPR000980 // SH2 domain // 4.6E-17 /// IPR002219 // Protein kinase C-like, phorbol ester/diacylglycerol binding // 7.5E-19 /// IPR002219 // Protein kinase C-like, phorbol ester/diacylglycerol binding // 3…	NA	118423 /// 604356	NA	NA	NP_001020372 /// NP_001193531 /// NP_001813	NM_001025201 /// NM_001206602 /// NM_001822 /// NR_038133	NM_001025201.2	NA	GenBank	Consensus sequence	NA	Homo sapiens	B8ZZ96 /// C9J1N1 /// C9J3G1 /// C9J3V9 /// C9JR98 /// F8W6K2 /// F8WAY4 /// F8WCQ9 /// P15882 /// Q59EM3 /// Q6IBE0	gb:NM_001025201.2 /DB_XREF=gi:209364622 /GEN=CHN1 /TID=Hs.654534.2 /CNT=21 /FEA=FLmRNA /TIER=FL /STK=1 /LL=1123 /UG=Hs.654534 /DEF=Homo sapiens chimerin (chimaerin) 1 (CHN1), transcript variant 2, mRNA. /PROD=chimerin (chimaerin) 1 isoform b /FL=gb:AK300890.1 gb:NM_001025201.2 /REP_ORG=H. sapiens	NA
11715350_a_at	0.0057678	0.0932832	10.0504	9.02116	9.09092	13.0687	12.8137	12.7715	COL1A1	1277	0001501 // skeletal system development // inferred from mutant phenotype /// 0001501 // skeletal system development // inferred from electronic annotation /// 0001503 // ossification // inferred from electronic annotation /// 0001568 // blood vessel development // inferred from mutant phenotype /// 0001568 // blood vessel development // inferred from electronic annotation /// 0001649 // osteoblas…	0005576 // extracellular region // traceable author statement /// 0005576 // extracellular region // inferred from electronic annotation /// 0005578 // proteinaceous extracellular matrix // inferred from electronic annotation /// 0005581 // collagen // inferred from electronic annotation /// 0005584 // collagen type I // inferred from mutant phenotype /// 0005584 // collagen type I // inferred fr…	0005201 // extracellular matrix structural constituent // inferred from electronic annotation /// 0005515 // protein binding // inferred from physical interaction /// 0042802 // identical protein binding // inferred from direct assay /// 0048407 // platelet-derived growth factor binding // inferred from direct assay	chr17:48260649-48279005 (-) // 87.66 // q21.33	NA	2012-10-29	This probe set was annotated using the Matching Probes based pipeline to a Entrez Gene identifier using 5 transcripts. // false // Matching Probes // A	NA	BC036531(11),ENST00000225964(11),JQ236861(11),NM_000088(11),Z74615(11)	Hs.172928	chr17q21.33	48279005	chr17	87.66	48260649	-	NA	ENSG00000108821	NA	collagen, type I, alpha 1	Human Genome PrimeView Array	NA	GO:0001501|GO:0001501|GO:0001503|GO:0001568|GO:0001568|GO:0001649|GO:0001957|GO:0001958|GO:0007411|GO:0007584|GO:0007596|GO:0007601|GO:0007605|GO:0009612|GO:0010035|GO:0010718|GO:0010812|GO:0015031|GO:0030168|GO:0030199|GO:0030335|GO:0031960|GO:0032964|GO:0034504|GO:0034505|GO:0042542|GO:0043434|GO:0043588|GO:0043589|GO:0045893|GO:0048705|GO:0048706|GO:0050900|GO:0051591|GO:0060325|GO:0060346|GO:…	IPR000885 // Fibrillar collagen, C-terminal // 7.3E-101 /// IPR001007 // von Willebrand factor, type C // 2.5E-15 /// IPR008160 // Collagen triple helix repeat // 1.6E-11 /// IPR008160 // Collagen triple helix repeat // 4.4E-13 /// IPR008160 // Collagen triple helix repeat // 1.6E-15 /// IPR008160 // Collagen triple helix repeat // 2.8E-14 /// IPR008160 // Collagen triple helix repeat // 2.8E-13 …	NA	114000 /// 120150 /// 130000 /// 130060 /// 166200 /// 166210 /// 166220 /// 166710 /// 259420	Inflammatory_Response_Pathway // GenMAPP	NA	NP_000079	NM_000088	BC036531.2	NA	GenBank	Consensus sequence	NA	Homo sapiens	B7Z4S2 /// H9C5C5 /// I3L3H7 /// P02452	gb:BC036531.2 /DB_XREF=gi:34193787 /GEN=COL1A1 /TID=Hs.172928.1 /CNT=3363 /FEA=FLmRNA /TIER=FL+Stack /STK=559 /LL=1277 /UG=Hs.172928 /DEF=Homo sapiens collagen, type I, alpha 1, mRNA (cDNA clone MGC:33668 IMAGE:5264710), complete cds. /PROD=collagen, type I, alpha 1 /FL=gb:BC036531.2 gb:NM_000088.3 /REP_ORG=H. sapiens	NA
11739459_a_at	0.000290104	0.0941158	4.91958	5.57044	5.44752	8.46426	8.80595	8.93486	COX20	116228	NA	0005739 // mitochondrion // inferred from direct assay /// 0005739 // mitochondrion // inferred from electronic annotation /// 0016020 // membrane // inferred from electronic annotation /// 0016021 // integral to membrane // inferred from electronic annotation /// 0031966 // mitochondrial membrane // inferred from electronic annotation	NA	chr1:244998632-245008362 (+) // 79.12 // q44	NA	2012-10-29	This probe set was annotated using the Matching Probes based pipeline to a Entrez Gene identifier using 7 transcripts. // false // Matching Probes // A	AF086182 // gb // 5 // Cross Hyb Matching Probes /// ENST00000366527 // ensembl // 11 // Negative Strand Matching Probes /// NR_026778 // refseq // 11 // Negative Strand Matching Probes	AK300760(11),BC062419(9),BC095486(11),ENST00000391839(11),ENST00000411948(11),ENST00000498262(11),NM_198076(11)	Hs.715571	chr1q44	245008362	chr1	79.12	244998632	+	NA	ENSG00000203667	NA	COX20 Cox2 chaperone homolog (S. cerevisiae)	Human Genome PrimeView Array	NA	GO:0005739|GO:0005739|GO:0016020|GO:0016021|GO:0031966	IPR022533 // Cox20/FAM36A // 5.2E-18	NA	614698	NA	NA	NP_932342	NM_198076	BC062419.1	NA	GenBank	Consensus sequence	NA	Homo sapiens	B3KM21 /// B4DUR4 /// Q5RI15	gb:BC062419.1 /DB_XREF=gi:38383084 /GEN=FAM36A /TID=Hs.715571.1 /CNT=116 /FEA=FLmRNA /TIER=FL /STK=1 /LL=116228 /UG=Hs.715571 /DEF=Homo sapiens family with sequence similarity 36, member A, mRNA (cDNA clone MGC:70911 IMAGE:6503577), complete cds. /PROD=family with sequence similarity 36, member A /FL=gb:BC062419.1 gb:BC095486.1 gb:NM_198076.4 /REP_ORG=H. sapiens	NA
11743861_a_at	0.000472762	0.0947806	5.7874	5.04588	5.43457	8.96067	8.57226	8.99064	NIPSNAP3A	25934	NA	0005737 // cytoplasm // inferred from electronic annotation /// 0005829 // cytosol // inferred from electronic annotation	0005515 // protein binding // inferred from physical interaction	chr9:107509870-107522400 (+) // 96.54 // q31.1	NA	2012-10-29	This probe set was annotated using the Matching Probes based pipeline to a Entrez Gene identifier using 5 transcripts. // false // Matching Probes // A	GENSCAN00000024133 // ensembl // 8 // Cross Hyb Matching Probes /// ENST00000471001 // ensembl // 8 // Cross Hyb Matching Probes	AF161417(9),AK301410(11),BC005935(11),ENST00000374767(11),NM_015469(11)	Hs.530275	chr9q31.1	107522400	chr9	96.54	107509870	+	NA	ENSG00000136783	NA	nipsnap homolog 3A (C. elegans)	Human Genome PrimeView Array	NA	GO:0005737|GO:0005829|GO:0005515	IPR012577 // NIPSNAP // 5.9E-33 /// IPR012577 // NIPSNAP // 1.2E-31	NA	608871	NA	NA	NP_056284	NM_015469	BQ014433	NA	GenBank	Consensus sequence	NA	Homo sapiens	B4DW81 /// Q9UFN0	gb:BQ014433 /DB_XREF=gi:19739334 /DB_XREF=UI-H-ED1-axt-e-09-0-UI.s1 /CLONE=IMAGE:5833328 /TID=Hs.530275.1 /CNT=129 /FEA=FLmRNA /TIER=Stack /STK=7 /LL=25934 /UG_GENE=NIPSNAP3A /UG=Hs.530275 /UG_TITLE=Nipsnap homolog 3A (C. elegans) /FL=gb:NM_015469.1 gb:BC005935.1 /REP_ORG=H. sapiens	NA
11724283_a_at	0.000233908	0.0947928	3.60059	3.8748	3.80495	6.99981	6.99392	7.44897	ANXA3	306	0006909 // phagocytosis // inferred from direct assay /// 0010595 // positive regulation of endothelial cell migration // inferred from direct assay /// 0021766 // hippocampus development // inferred from electronic annotation /// 0031100 // organ regeneration // inferred from electronic annotation /// 0042742 // defense response to bacterium // inferred from direct assay /// 0043312 // neutrophi…	0005737 // cytoplasm // inferred from direct assay /// 0005886 // plasma membrane // inferred from direct assay /// 0016020 // membrane // inferred from direct assay /// 0030424 // axon // inferred from electronic annotation /// 0030425 // dendrite // inferred from electronic annotation /// 0030670 // phagocytic vesicle membrane // inferred from direct assay /// 0042581 // specific granule // inf…	0004859 // phospholipase inhibitor activity // inferred from electronic annotation /// 0005509 // calcium ion binding // inferred from electronic annotation /// 0005544 // calcium-dependent phospholipid binding // inferred from direct assay /// 0005544 // calcium-dependent phospholipid binding // inferred from electronic annotation /// 0019834 // phospholipase A2 inhibitor activity // inferred fr…	chr4:79472741-79531605 (+) // 97.53 // q21.21	NA	2012-10-29	This probe set was annotated using the Matching Probes based pipeline to a Entrez Gene identifier using 10 transcripts. // false // Matching Probes // A	CR407648 // gb // 4 // Cross Hyb Matching Probes /// GENSCAN00000031007 // ensembl // 3 // Cross Hyb Matching Probes	AB209868(11),BC000871(11),ENST00000264908(11),ENST00000503570(11),ENST00000503776(11),ENST00000505805(9),ENST00000512884(11),M20560(11),M63310(10),NM_005139(11)	Hs.480042	chr4q21.21	79531605	chr4	97.53	79472741	+	EC:3.1.4.43	ENSG00000138772	NA	annexin A3	Human Genome PrimeView Array	NA	GO:0006909|GO:0010595|GO:0021766|GO:0031100|GO:0042742|GO:0043312|GO:0045766|GO:0051054|GO:0051091|GO:0051384|GO:0070848|GO:0005737|GO:0005886|GO:0016020|GO:0030424|GO:0030425|GO:0030670|GO:0042581|GO:0043025|GO:0004859|GO:0005509|GO:0005544|GO:0005544|GO:0019834	IPR018502 // Annexin repeat // 2.2E-29 /// IPR018502 // Annexin repeat // 1.8E-30 /// IPR018502 // Annexin repeat // 8.5E-29 /// IPR018502 // Annexin repeat // 4.8E-28 /// IPR018502 // Annexin repeat // 2.0E-21 /// IPR018502 // Annexin repeat // 1.5E-30 /// IPR018502 // Annexin repeat // 6.9E-29 /// IPR018502 // Annexin repeat // 3.9E-28	NA	106490	Prostaglandin_synthesis_regulation // GenMAPP	NA	NP_005130	NM_005139	NM_005139.2	NA	GenBank	Consensus sequence	NA	Homo sapiens	D6RA82 /// D6RAZ8 /// D6RCA8 /// D6RFG5 /// D6RFJ9 /// P12429 /// Q59EE3	gb:NM_005139.2 /DB_XREF=gi:96304463 /GEN=ANXA3 /TID=Hs.480042.1 /CNT=61 /FEA=FLmRNA /TIER=FL+Stack /STK=25 /LL=306 /UG=Hs.480042 /DEF=Homo sapiens annexin A3 (ANXA3), mRNA. /PROD=annexin A3 /FL=gb:NM_005139.2 gb:M20560.1 gb:M63310.1 gb:BC000871.1 gb:CR407648.1 /REP_ORG=H. sapiens	NA
11721399_a_at	0.00611824	0.0949605	5.60446	6.16869	5.1395	8.87569	9.77939	8.19267	SLIT2	9353	0001656 // metanephros development // inferred from electronic annotation /// 0001657 // ureteric bud development // inferred from mutant phenotype /// 0001701 // in utero embryonic development // inferred from electronic annotation /// 0001933 // negative regulation of protein phosphorylation // inferred from direct assay /// 0002042 // cell migration involved in sprouting angiogenesis // inferr…	0005576 // extracellular region // traceable author statement /// 0005576 // extracellular region // inferred from electronic annotation /// 0005615 // extracellular space // inferred from direct assay /// 0005615 // extracellular space // inferred from electronic annotation /// 0005737 // cytoplasm // inferred from direct assay /// 0005886 // plasma membrane // traceable author statement /// 000…	0005095 // GTPase inhibitor activity // inferred from direct assay /// 0005509 // calcium ion binding // non-traceable author statement /// 0005509 // calcium ion binding // inferred from electronic annotation /// 0005515 // protein binding // inferred from physical interaction /// 0008201 // heparin binding // inferred from direct assay /// 0008201 // heparin binding // inferred from electronic …	chr4:20254882-20621341 (+) // 99.81 // p15.31	NA	2012-10-29	This probe set was annotated using the Matching Probes based pipeline to a Entrez Gene identifier using 13 transcripts. // false // Matching Probes // A	NA	AB017168(10),AF055585(11),AF133270(11),AK126459(11),BC117190(10),BC143978(10),ENST00000273739(11),ENST00000382173(11),ENST00000503823(11),ENST00000503837(11),ENST00000504154(11),ENST00000508541(11),NM_004787(10)	Hs.29802	chr4p15.2	20621341	chr4	99.81	20254882	+	NA	ENSG00000145147	NA	slit homolog 2 (Drosophila)	Human Genome PrimeView Array	NA	GO:0001656|GO:0001657|GO:0001701|GO:0001933|GO:0002042|GO:0002689|GO:0006935|GO:0007275|GO:0007399|GO:0007409|GO:0007411|GO:0007411|GO:0007411|GO:0008045|GO:0008285|GO:0010593|GO:0010596|GO:0010629|GO:0014912|GO:0016337|GO:0021772|GO:0021834|GO:0021836|GO:0021972|GO:0022029|GO:0030154|GO:0030308|GO:0030336|GO:0030336|GO:0030837|GO:0031290|GO:0031290|GO:0032870|GO:0033563|GO:0035385|GO:0035385|GO:…	IPR000372 // Leucine-rich repeat-containing N-terminal // 1.9E-10 /// IPR000372 // Leucine-rich repeat-containing N-terminal // 1.4E-10 /// IPR000372 // Leucine-rich repeat-containing N-terminal // 5.6E-10 /// IPR000372 // Leucine-rich repeat-containing N-terminal // 1.9E-9 /// IPR000372 // Leucine-rich repeat-containing N-terminal // 5.6E-10 /// IPR000372 // Leucine-rich repeat-containing N-term…	NA	603746	NA	NA	NP_004778	NM_004787	NM_004787.1	NA	GenBank	Consensus sequence	NA	Homo sapiens	B3KNE2 /// E9PCX4 /// F5H0U4 /// H0Y968 /// H0Y9Z6 /// H7BYF5 /// O94813	gb:NM_004787.1 /DB_XREF=gi:4759145 /GEN=SLIT2 /TID=Hs.29802.1 /CNT=109 /FEA=FLmRNA /TIER=FL+Stack /STK=39 /LL=9353 /UG=Hs.29802 /DEF=Homo sapiens slit homolog 2 (Drosophila) (SLIT2), mRNA. /PROD=slit homolog 2 /FL=gb:AB017168.1 gb:BC117190.1 gb:NM_004787.1 gb:BC143978.1 gb:AF133270.1 gb:AF055585.1 /REP_ORG=H. sapiens	NA
11731068_s_at	0.00122583	0.0954877	4.58499	4.30698	4.60926	7.47692	8.23768	7.87193	FIGNL1	63979	0001649 // osteoblast differentiation // inferred from sequence or structural similarity /// 0001649 // osteoblast differentiation // inferred from electronic annotation /// 0033687 // osteoblast proliferation // inferred from sequence or structural similarity /// 0033687 // osteoblast proliferation // inferred from electronic annotation /// 0043066 // negative regulation of apoptotic process // …	0005634 // nucleus // inferred from sequence or structural similarity /// 0005634 // nucleus // inferred from electronic annotation /// 0005737 // cytoplasm // inferred from sequence or structural similarity /// 0005737 // cytoplasm // inferred from electronic annotation	0000166 // nucleotide binding // inferred from electronic annotation /// 0000287 // magnesium ion binding // inferred from sequence or structural similarity /// 0005524 // ATP binding // inferred from electronic annotation /// 0016787 // hydrolase activity // inferred from sequence or structural similarity /// 0016787 // hydrolase activity // inferred from electronic annotation /// 0017111 // nuc…	chr7:50511833-50518088 (-) // 88.98 // p12.1	NA	2012-10-29	This probe set was annotated using the Matching Probes based pipeline to a Entrez Gene identifier using 5 transcripts. // false // Matching Probes // A	NA	BC051867(11),ENST00000356889(11),ENST00000395556(11),NM_001042762(11),NM_022116(11)	Hs.137516	chr7p12.1	50518088	chr7	88.98	50511833	-	NA	ENSG00000132436	NA	fidgetin-like 1	Human Genome PrimeView Array	NA	GO:0001649|GO:0001649|GO:0033687|GO:0033687|GO:0043066|GO:0043066|GO:0046034|GO:0051726|GO:0051726|GO:0005634|GO:0005634|GO:0005737|GO:0005737|GO:0000166|GO:0000287|GO:0005524|GO:0016787|GO:0016787|GO:0017111|GO:0046872	IPR003959 // ATPase, AAA-type, core // 1.1E-41 /// IPR008824 // DNA helicase, Holliday junction RuvB type, N-terminal // 3.1E-8 /// IPR015415 // Vps4 oligomerisation, C-terminal // 2.7E-9	NA	NA	NA	NA	NP_001036227 /// NP_071399	NM_001042762 /// NM_022116	NM_022116.3	NA	GenBank	Consensus sequence	NA	Homo sapiens	B3KNH6 /// C9JHJ4 /// C9JKI6 /// C9JP37 /// C9JSC4 /// C9JTB2 /// C9JTG6 /// Q6PIW4	gb:NM_022116.3 /DB_XREF=gi:112789544 /GEN=FIGNL1 /TID=Hs.137516.1 /CNT=31 /FEA=FLmRNA /TIER=FL+Stack /STK=8 /LL=63979 /UG=Hs.137516 /DEF=Homo sapiens fidgetin-like 1 (FIGNL1), transcript variant 2, mRNA. /PROD=fidgetin-like 1 /FL=gb:NM_022116.3 /REP_ORG=H. sapiens	NA
11716160_at	0.00436213	0.0970627	6.90222	6.69735	6.51806	10.272	9.4005	10.3809	LBH	81606	0006351 // transcription, DNA-dependent // inferred from electronic annotation /// 0006355 // regulation of transcription, DNA-dependent // inferred from electronic annotation /// 0007275 // multicellular organismal development // inferred from electronic annotation /// 0045893 // positive regulation of transcription, DNA-dependent // inferred from electronic annotation	0005634 // nucleus // inferred from electronic annotation /// 0005730 // nucleolus // inferred from direct assay /// 0005737 // cytoplasm // inferred from electronic annotation /// 0043231 // intracellular membrane-bounded organelle // inferred from direct assay	NA	chr2:30454397-30482894 (+) // 96.76 // p23.1	NA	2012-10-29	This probe set was annotated using the Matching Probes based pipeline to a Entrez Gene identifier using 8 transcripts. // false // Matching Probes // A	NA	AF110224(11),AF258555(11),BC109376(11),BC126434(11),BC130415(11),EF025586(11),ENST00000395323(11),NM_030915(11)	Hs.567598	chr2p23.1	30482894	chr2	96.76	30454397	+	NA	ENSG00000213626 /// ENSG00000256261	NA	limb bud and heart development homolog (mouse)	Human Genome PrimeView Array	NA	GO:0006351|GO:0006355|GO:0007275|GO:0045893|GO:0005634|GO:0005730|GO:0005737|GO:0043231	NA	NA	611763	NA	NA	NP_112177	NM_030915	BC126434.1	NA	GenBank	Consensus sequence	NA	Homo sapiens	B5MBX5 /// B5MC28 /// B5MCM2 /// B5MCP4 /// F8WC18 /// Q53QV2 /// Q7LC25 /// Q8WYI9	gb:BC126434.1 /DB_XREF=gi:116496742 /GEN=LBH /TID=Hs.567598.1 /CNT=631 /FEA=FLmRNA /TIER=FL /STK=2 /LL=81606 /UG=Hs.567598 /DEF=Homo sapiens limb bud and heart development homolog (mouse), mRNA (cDNA clone MGC:161712 IMAGE:8992150), complete cds. /PROD=limb bud and heart development homolog (mouse) /FL=gb:BC130415.1 gb:AF110224.1 gb:AF258555.1 gb:EF025586.1 gb:BC126434.1 gb:BC109376.1 gb:NM_03091…	NA
11726012_a_at	0.000252688	0.0973435	4.197	4.33447	4.45538	7.46301	7.62022	7.95333	AJUBA	84962	0000122 // negative regulation of transcription from RNA polymerase II promoter // inferred from electronic annotation /// 0001666 // response to hypoxia // inferred from direct assay /// 0006351 // transcription, DNA-dependent // inferred from electronic annotation /// 0006355 // regulation of transcription, DNA-dependent // inferred from electronic annotation /// 0007049 // cell cycle // inferr…	0000932 // cytoplasmic mRNA processing body // inferred from direct assay /// 0000932 // cytoplasmic mRNA processing body // inferred from electronic annotation /// 0005634 // nucleus // inferred from direct assay /// 0005634 // nucleus // inferred from electronic annotation /// 0005667 // transcription factor complex // inferred from electronic annotation /// 0005737 // cytoplasm // inferred fro…	0003682 // chromatin binding // inferred from electronic annotation /// 0003714 // transcription corepressor activity // inferred from direct assay /// 0005515 // protein binding // inferred from physical interaction /// 0008270 // zinc ion binding // inferred from electronic annotation /// 0045294 // alpha-catenin binding // inferred from direct assay /// 0045294 // alpha-catenin binding // infe…	chr14:23440385-23451848 (-) // 94.87 // q11.2	NA	2012-10-29	This probe set was annotated using the Matching Probes based pipeline to a Entrez Gene identifier using 3 transcripts. // false // Matching Probes // A	NA	ENST00000262713(11),NM_032876(11),NM_198086(11)	Hs.655832	chr14q11.2	23451848	chr14	94.87	23440385	-	NA	ENSG00000129474	NA	ajuba LIM protein	Human Genome PrimeView Array	NA	GO:0000122|GO:0001666|GO:0006351|GO:0006355|GO:0007049|GO:0007155|GO:0016339|GO:0030032|GO:0030334|GO:0031047|GO:0031328|GO:0031334|GO:0033673|GO:0033674|GO:0034613|GO:0035195|GO:0035313|GO:0035331|GO:0043087|GO:0043123|GO:0043406|GO:0046474|GO:0048041|GO:1900037|GO:2000637|GO:0000932|GO:0000932|GO:0005634|GO:0005634|GO:0005667|GO:0005737|GO:0005815|GO:0005829|GO:0005856|GO:0005886|GO:0005911|GO:…	IPR001781 // Zinc finger, LIM-type // 1.7E-16 /// IPR001781 // Zinc finger, LIM-type // 4.1E-13 /// IPR001781 // Zinc finger, LIM-type // 2.8E-10	NA	609066	NA	NA	NP_116265 /// NP_932352	NM_032876 /// NM_198086	NM_032876.4	NA	GenBank	Consensus sequence	NA	Homo sapiens	A8MX18 /// G3V481 /// G3V5F5 /// H0YJL9 /// Q96IF1	gb:NM_032876.4 /DB_XREF=gi:37675278 /GEN=JUB /TID=Hs.655832.1 /CNT=161 /FEA=FLmRNA /TIER=FL+Stack /STK=12 /LL=84962 /UG=Hs.655832 /DEF=Homo sapiens jub, ajuba homolog (Xenopus laevis) (JUB), transcript variant 1, mRNA. /PROD=ajuba isoform 1 /FL=gb:BC034968.2 gb:NM_032876.4 /REP_ORG=H. sapiens	NA
11723006_a_at	0.00930189	0.0977288	7.617	7.99268	7.95575	10.3404	11.4431	11.5862	S100A4	6275	0001837 // epithelial to mesenchymal transition // traceable author statement /// 0043123 // positive regulation of I-kappaB kinase/NF-kappaB cascade // inferred from direct assay	0005634 // nucleus // inferred from direct assay /// 0043005 // neuron projection // inferred from electronic annotation /// 0048471 // perinuclear region of cytoplasm // inferred from direct assay	0005509 // calcium ion binding // inferred from electronic annotation /// 0005509 // calcium ion binding // traceable author statement /// 0005515 // protein binding // inferred from physical interaction /// 0042802 // identical protein binding // inferred from electronic annotation /// 0048306 // calcium-dependent protein binding // inferred from electronic annotation /// 0050786 // RAGE recepto…	chr1:153516094-153518282 (-) // 65.86 // q21.3	NA	2012-10-29	This probe set was annotated using the Matching Probes based pipeline to a Entrez Gene identifier using 15 transcripts. // false // Matching Probes // A	NA	AK292083(11),AY762982(11),BC000838(10),BC016300(11),CR450345(11),ENST00000354332(11),ENST00000368714(11),ENST00000368715(11),ENST00000368716(11),ENST00000468373(11),ENST00000481009(11),ENST00000545360(11),M80563(11),NM_002961(11),NM_019554(11)	Hs.654444	chr1q21	153518282	chr1	65.86	153516094	-	NA	ENSG00000196154	NA	S100 calcium binding protein A4	Human Genome PrimeView Array	NA	GO:0001837|GO:0043123|GO:0005634|GO:0043005|GO:0048471|GO:0005509|GO:0005509|GO:0005515|GO:0042802|GO:0048306|GO:0050786	IPR013787 // S100/CaBP-9k-type, calcium binding, subdomain // 3.1E-25 /// IPR013787 // S100/CaBP-9k-type, calcium binding, subdomain // 6.8E-22	NA	114210	NA	NA	NP_002952 /// NP_062427	NM_002961 /// NM_019554	NM_002961.2	NA	GenBank	Consensus sequence	NA	Homo sapiens	F5H3J5 /// P26447 /// Q5Q9Z3	gb:NM_002961.2 /DB_XREF=gi:9845514 /GEN=S100A4 /TID=Hs.654444.2 /CNT=170 /FEA=FLmRNA /TIER=FL+Stack /STK=30 /LL=6275 /UG=Hs.654444 /DEF=Homo sapiens S100 calcium binding protein A4 (S100A4), transcript variant 1, mRNA. /PROD=S100 calcium-binding protein A4 /FL=gb:AK292083.1 gb:M80563.1 gb:BC016300.1 gb:NM_002961.2 /REP_ORG=H. sapiens	NA
11733596_x_at	0.000933859	0.0977825	4.49961	4.98135	4.99136	8.08463	8.24912	8.24785	C12orf59	120939	NA	0016020 // membrane // inferred from electronic annotation /// 0016021 // integral to membrane // inferred from electronic annotation	NA	chr12:10331556-10344401 (+) // 81.82 // p13.2	NA	2012-10-29	This probe set was annotated using the Matching Probes based pipeline to a Entrez Gene identifier using 5 transcripts. // false // Matching Probes // A	NA	AY358845(11),BC098571(11),ENST00000298530(11),ENST00000381923(11),NM_153022(11)	Hs.226422	chr12p13.2	10344401	chr12	81.82	10331556	+	NA	ENSG00000165685	NA	chromosome 12 open reading frame 59	Human Genome PrimeView Array	NA	GO:0016020|GO:0016021	NA	NA	NA	NA	NA	NP_694567	NM_153022	NM_153022.2	NA	GenBank	Consensus sequence	NA	Homo sapiens	F5H230 /// Q4KMG9	gb:NM_153022.2 /DB_XREF=gi:119395723 /GEN=C12orf59 /TID=Hs.226422.1 /CNT=16 /FEA=FLmRNA /TIER=FL /STK=5 /LL=120939 /UG=Hs.226422 /DEF=Homo sapiens chromosome 12 open reading frame 59 (C12orf59), mRNA. /PROD=hypothetical protein LOC120939 /FL=gb:NM_153022.2 gb:AY358845.1 /REP_ORG=H. sapiens	NA
11723747_a_at	0.00846447	0.100172	4.90919	5.40149	5.50517	8.06745	9.33121	8.03852	FAM64A	54478	NA	0005730 // nucleolus // inferred from direct assay	0005515 // protein binding // inferred from physical interaction	chr17:6347758-6354780 (+) // 95.58 // p13.2	NA	2012-10-29	This probe set was annotated using the Matching Probes based pipeline to a Entrez Gene identifier using 12 transcripts. // false // Matching Probes // A	NA	BC005004(11),BC013966(11),ENST00000250056(11),ENST00000308855(9),ENST00000571572(9),ENST00000572447(11),ENST00000572595(11),ENST00000572829(9),ENST00000572947(11),ENST00000575473(9),NM_001195228(11),NM_019013(11)	Hs.592116	chr17p13.2	6354780	chr17	95.58	6347758	+	NA	ENSG00000129195	NA	family with sequence similarity 64, member A	Human Genome PrimeView Array	NA	GO:0005730|GO:0005515	IPR009932 // Protein of unknown function DUF1466 // 2.6E-153 /// IPR009932 // Protein of unknown function DUF1466 // 2.2E-128 /// IPR009932 // Protein of unknown function DUF1466 // 2.5E-153 /// IPR009932 // Protein of unknown function DUF1466 // 4.8E-149 /// IPR009932 // Protein of unknown function DUF1466 // 1.5E-64 /// IPR009932 // Protein of unknown function DUF1466 // 4.8E-84	NA	NA	NA	NA	NP_001182157 /// NP_061886	NM_001195228 /// NM_019013	NM_019013.1	NA	GenBank	Consensus sequence	NA	Homo sapiens	I3L156 /// I3L1U3 /// I3L419 /// I3L427 /// I3L476 /// Q9BSJ6	gb:NM_019013.1 /DB_XREF=gi:9506604 /GEN=FAM64A /TID=Hs.592116.1 /CNT=95 /FEA=FLmRNA /TIER=FL+Stack /STK=27 /LL=54478 /UG=Hs.592116 /DEF=Homo sapiens family with sequence similarity 64, member A (FAM64A), mRNA. /PROD=hypothetical protein LOC54478 /FL=gb:BC013966.2 gb:NM_019013.1 /REP_ORG=H. sapiens	NA
11740311_at	0.000172871	0.100385	4.0229	4.57643	4.44511	8.01405	7.5085	7.45945	HAS2	3037	0001822 // kidney development // inferred from sequence or structural similarity /// 0008284 // positive regulation of cell proliferation // inferred from mutant phenotype /// 0030213 // hyaluronan biosynthetic process // inferred from direct assay /// 0030213 // hyaluronan biosynthetic process // inferred from electronic annotation /// 0030213 // hyaluronan biosynthetic process // inferred from …	0005624 // membrane fraction // inferred from direct assay /// 0005625 // soluble fraction // inferred from direct assay /// 0005887 // integral to plasma membrane // inferred from direct assay /// 0005887 // integral to plasma membrane // traceable author statement /// 0016020 // membrane // inferred from electronic annotation /// 0016021 // integral to membrane // inferred from electronic annot…	0016740 // transferase activity // inferred from electronic annotation /// 0016757 // transferase activity, transferring glycosyl groups // inferred from electronic annotation /// 0016758 // transferase activity, transferring hexosyl groups // inferred from electronic annotation /// 0050501 // hyaluronan synthase activity // inferred from mutant phenotype /// 0050501 // hyaluronan synthase activi…	chr8:122625149-122653659 (-) // 96.22 // q24.13	NA	2012-10-29	This probe set was annotated using the Matching Probes based pipeline to a Entrez Gene identifier using 6 transcripts. // false // Matching Probes // A	NA	BC069353(11),BC109071(11),BC109072(11),ENST00000303924(11),NM_005328(11),U54804(11)	Hs.159226	chr8q24.12	122653659	chr8	96.22	122625149	-	EC:2.4.1.212	ENSG00000170961	NA	hyaluronan synthase 2	Human Genome PrimeView Array	NA	GO:0001822|GO:0008284|GO:0030213|GO:0030213|GO:0030213|GO:0030213|GO:0035810|GO:0036120|GO:0070295|GO:0071347|GO:0071356|GO:0071498|GO:1900625|GO:2000147|GO:0005624|GO:0005625|GO:0005887|GO:0005887|GO:0016020|GO:0016021|GO:0016740|GO:0016757|GO:0016758|GO:0050501|GO:0050501|GO:0050501	IPR004835 // Fungal chitin synthase // 5.8E-19	NA	601636	NA	NA	NP_005319	NM_005328	BC069353.1	NA	GenBank	Consensus sequence	NA	Homo sapiens	B4DN16 /// E7ETI9 /// Q92819	gb:BC069353.1 /DB_XREF=gi:46854836 /GEN=HAS2 /TID=Hs.159226.1 /CNT=37 /FEA=FLmRNA /TIER=FL /STK=1 /LL=3037 /UG=Hs.159226 /DEF=Homo sapiens hyaluronan synthase 2, mRNA (cDNA clone MGC:97112 IMAGE:7262337), complete cds. /PROD=hyaluronan synthase 2 /FL=gb:BC109071.1 gb:BC109072.1 gb:NM_005328.2 gb:BC069353.1 gb:U54804.1 /REP_ORG=H. sapiens	NA
11721557_a_at	3.89188e-05	0.101589	5.30665	5.02332	5.33615	8.75528	8.36581	8.43198	ABCA8	10351	0006200 // ATP catabolic process // inferred from electronic annotation /// 0006810 // transport // inferred from direct assay /// 0006810 // transport // inferred from electronic annotation /// 0055085 // transmembrane transport // traceable author statement	0005886 // plasma membrane // traceable author statement /// 0005886 // plasma membrane // inferred from electronic annotation /// 0016020 // membrane // inferred from electronic annotation /// 0016021 // integral to membrane // inferred from electronic annotation	0000166 // nucleotide binding // inferred from electronic annotation /// 0005524 // ATP binding // inferred from electronic annotation /// 0016887 // ATPase activity // inferred from electronic annotation /// 0017111 // nucleoside-triphosphatase activity // inferred from electronic annotation /// 0042626 // ATPase activity, coupled to transmembrane movement of substances // inferred from direct a…	chr17:66851530-66951524 (-) // 98.97 // q24.2	NA	2012-10-29	This probe set was annotated using the Matching Probes based pipeline to a Entrez Gene identifier using 3 transcripts. // false // Matching Probes // A	NA	AK304360(11),ENST00000269080(11),NM_007168(11)	Hs.58351	chr17q24	66951524	chr17	98.97	66851530	-	NA	ENSG00000141338	NA	ATP-binding cassette, sub-family A (ABC1), member 8	Human Genome PrimeView Array	NA	GO:0006200|GO:0006810|GO:0006810|GO:0055085|GO:0005886|GO:0005886|GO:0016020|GO:0016021|GO:0000166|GO:0005524|GO:0016887|GO:0017111|GO:0042626	IPR003439 // ABC transporter-like // 1.1E-10 /// IPR003439 // ABC transporter-like // 3.3E-20	NA	612505	NA	NA	NP_009099	NM_007168	NM_007168.2	NA	GenBank	Consensus sequence	NA	Homo sapiens	A1L3U3 /// B4DJ11 /// B4E2I2 /// B4E2N9 /// C9JQE6 /// F5H6Z4 /// O94911 /// Q49AI9	gb:NM_007168.2 /DB_XREF=gi:41327761 /GEN=ABCA8 /TID=Hs.58351.1 /CNT=115 /FEA=FLmRNA /TIER=FL+Stack /STK=38 /LL=10351 /UG=Hs.58351 /DEF=Homo sapiens ATP-binding cassette, sub-family A (ABC1), member 8 (ABCA8), mRNA. /PROD=ATP-binding cassette, sub-family A member 8 /FL=gb:NM_007168.2 /REP_ORG=H. sapiens	NA
11720474_a_at	0.000172739	0.102013	7.97982	7.51624	7.43734	10.6153	11.2146	10.9823	SFPQ	6421	0000380 // alternative nuclear mRNA splicing, via spliceosome // inferred from mutant phenotype /// 0006281 // DNA repair // inferred from electronic annotation /// 0006310 // DNA recombination // inferred from electronic annotation /// 0006351 // transcription, DNA-dependent // inferred from electronic annotation /// 0006355 // regulation of transcription, DNA-dependent // inferred from electron…	0005634 // nucleus // inferred from electronic annotation /// 0005654 // nucleoplasm // inferred from direct assay /// 0005737 // cytoplasm // inferred from electronic annotation /// 0016363 // nuclear matrix // inferred from direct assay /// 0016363 // nuclear matrix // inferred from electronic annotation /// 0042382 // paraspeckles // inferred from direct assay	0000166 // nucleotide binding // inferred from electronic annotation /// 0003676 // nucleic acid binding // inferred from electronic annotation /// 0003677 // DNA binding // inferred from electronic annotation /// 0003723 // RNA binding // inferred from electronic annotation /// 0005515 // protein binding // inferred from physical interaction	chr1:35647906-35658982 (-) // 83.81 // p34.3	NA	2012-10-29	This probe set was annotated using the Matching Probes based pipeline to a Entrez Gene identifier using 4 transcripts. // false // Matching Probes // A	NA	BC027717(11),BC051192(11),ENST00000357214(11),NM_005066(11)	Hs.355934	chr1p34.3	35658982	chr1	83.81	35647906	-	NA	ENSG00000116560	NA	splicing factor proline/glutamine-rich	Human Genome PrimeView Array	NA	GO:0000380|GO:0006281|GO:0006310|GO:0006351|GO:0006355|GO:0006397|GO:0006397|GO:0006974|GO:0008380|GO:0008380|GO:0005634|GO:0005654|GO:0005737|GO:0016363|GO:0016363|GO:0042382|GO:0000166|GO:0003676|GO:0003677|GO:0003723|GO:0005515	IPR000504 // RNA recognition motif domain // 1.5E-16 /// IPR000504 // RNA recognition motif domain // 8.8E-19 /// IPR012975 // NOPS // 3.1E-33	NA	605199	NA	NA	NP_005057	NM_005066 /// XR_110484 /// XR_110485 /// XR_110486 /// XR_112062 /// XR_112063 /// XR_112064	BC051192.1	NA	GenBank	Consensus sequence	NA	Homo sapiens	H0Y9K7 /// H0Y9U2 /// P23246 /// Q6PIX2 /// Q86VG2 /// Q9BSV4	gb:BC051192.1 /DB_XREF=gi:29881666 /GEN=SFPQ /TID=Hs.355934.1 /CNT=575 /FEA=FLmRNA /TIER=FL+Stack /STK=44 /LL=6421 /UG=Hs.355934 /DEF=Homo sapiens splicing factor prolineglutamine-rich (polypyrimidine tract binding protein associated), mRNA (cDNA clone MGC:57191 IMAGE:5262885), complete cds. /PROD=splicing factor prolineglutamine-rich(polypyrimidine tract binding protein associated) /FL=gb:NM_005…	NA
11728488_a_at	0.00905168	0.103582	6.52853	6.38649	6.73349	10.1556	9.00939	10.0637	NRXN3	9369	0001525 // angiogenesis // inferred from sequence or structural similarity /// 0001525 // angiogenesis // inferred from electronic annotation /// 0007155 // cell adhesion // inferred from electronic annotation /// 0007411 // axon guidance // traceable author statement	0005887 // integral to plasma membrane // traceable author statement /// 0016020 // membrane // inferred from electronic annotation /// 0016021 // integral to membrane // inferred from electronic annotation	0004872 // receptor activity // traceable author statement /// 0046872 // metal ion binding // inferred from electronic annotation	chr14:79745653-80330759 (+) // 96.65 // q31.1	NA	2012-10-29	This probe set was annotated using the Matching Probes based pipeline to a Entrez Gene identifier using 7 transcripts. // false // Matching Probes // A	NA	BC142649(11),BC150194(11),ENST00000281127(11),ENST00000428277(11),NM_001105250(11),NM_004796(11),NM_138970(11)	Hs.368307	chr14q31	80330759	chr14	96.65	79745653	+	NA	ENSG00000021645	NA	neurexin 3	Human Genome PrimeView Array	NA	GO:0001525|GO:0001525|GO:0007155|GO:0007411|GO:0005887|GO:0016020|GO:0016021|GO:0004872|GO:0046872	IPR001791 // Laminin G domain // 5.1E-28 /// IPR001791 // Laminin G domain // 2.5E-15 /// IPR001791 // Laminin G domain // 6.6E-27 /// IPR001791 // Laminin G domain // 2.9E-14	NA	600567	NA	NA	NP_001098720 /// NP_004787 /// NP_620426	NM_001105250 /// NM_004796 /// NM_138970	NM_138970.3	NA	GenBank	Consensus sequence	NA	Homo sapiens	B3KTX7 /// C9JJR0 /// G3V247 /// G3V4R9 /// H0YJL2 /// H9KV42 /// Q9HDB5 /// Q9Y4C0	gb:NM_138970.3 /DB_XREF=gi:157427671 /GEN=NRXN3 /TID=Hs.368307.1 /CNT=50 /FEA=FLmRNA /TIER=FL+Stack /STK=11 /LL=9369 /UG=Hs.368307 /DEF=Homo sapiens neurexin 3 (NRXN3), transcript variant 2, mRNA. /PROD=neurexin 3 isoform 2 precursor /FL=gb:NM_138970.3 gb:BC059368.1 gb:BC068469.1 /REP_ORG=H. sapiens	NA
11716062_a_at	0.000673831	0.103586	6.62228	7.30335	7.37918	10.7844	9.94078	10.3842	TNC	3371	0007155 // cell adhesion // inferred from electronic annotation /// 0007155 // cell adhesion // traceable author statement /// 0007165 // signal transduction // inferred from electronic annotation /// 0007528 // neuromuscular junction development // inferred from electronic annotation /// 0008284 // positive regulation of cell proliferation // inferred from electronic annotation /// 0009611 // re…	0005576 // extracellular region // traceable author statement /// 0005576 // extracellular region // inferred from electronic annotation /// 0005578 // proteinaceous extracellular matrix // inferred from electronic annotation /// 0005604 // basement membrane // inferred from electronic annotation /// 0005614 // interstitial matrix // inferred from electronic annotation /// 0005615 // extracellula…	0005102 // receptor binding // inferred from electronic annotation /// 0005488 // binding // traceable author statement /// 0045545 // syndecan binding // inferred from physical interaction	chr9:117782507-117880818 (-) // 97.71 // q33.1	NA	2012-10-29	This probe set was annotated using the Matching Probes based pipeline to a Entrez Gene identifier using 10 transcripts. // false // Matching Probes // A	ENST00000537320 // ensembl // 5 // Cross Hyb Matching Probes	BC151843(11),ENST00000340094(11),ENST00000341037(11),ENST00000345230(11),ENST00000346706(11),ENST00000350763(11),ENST00000423613(11),ENST00000535648(11),M55618(11),NM_002160(11)	Hs.143250	chr9q33	117880818	chr9	97.71	117782507	-	NA	ENSG00000041982	NA	tenascin C	Human Genome PrimeView Array	NA	GO:0007155|GO:0007155|GO:0007165|GO:0007528|GO:0008284|GO:0009611|GO:0010628|GO:0014012|GO:0060739|GO:0060740|GO:0005576|GO:0005576|GO:0005578|GO:0005604|GO:0005614|GO:0005615|GO:0031012|GO:0031012|GO:0005102|GO:0005488|GO:0045545	IPR002181 // Fibrinogen, alpha/beta/gamma chain, C-terminal globular // 3.2E-85 /// IPR002181 // Fibrinogen, alpha/beta/gamma chain, C-terminal globular // 3.5E-85 /// IPR002181 // Fibrinogen, alpha/beta/gamma chain, C-terminal globular // 3.3E-85 /// IPR002181 // Fibrinogen, alpha/beta/gamma chain, C-terminal globular // 2.5E-85 /// IPR002181 // Fibrinogen, alpha/beta/gamma chain, C-terminal glo…	NA	187380	NA	NA	NP_002151	NM_002160	NM_002160.2	NA	GenBank	Consensus sequence	NA	Homo sapiens	A7MBN2 /// A9YUB8 /// B4E1W8 /// D3YHM4 /// E7EVS8 /// E9PC84 /// F5H5D6 /// F5H7V9 /// H0YGZ3 /// P24821 /// Q15566 /// Q4LE33 /// Q6MZI1	gb:NM_002160.2 /DB_XREF=gi:153946394 /GEN=TNC /TID=Hs.143250.1 /CNT=525 /FEA=FLmRNA /TIER=FL+Stack /STK=124 /LL=3371 /UG=Hs.143250 /DEF=Homo sapiens tenascin C (TNC), mRNA. /PROD=tenascin C precursor /FL=gb:NM_002160.2 gb:M55618.1 /REP_ORG=H. sapiens	NA
11723188_s_at	0.000459938	0.104884	7.75834	7.51096	7.78368	11.0743	10.5846	11.1115	ADAM19	8728	0006508 // proteolysis // inferred from electronic annotation	0016020 // membrane // inferred from electronic annotation /// 0016021 // integral to membrane // inferred from electronic annotation	0004222 // metalloendopeptidase activity // inferred from electronic annotation /// 0008233 // peptidase activity // inferred from electronic annotation /// 0008237 // metallopeptidase activity // inferred from electronic annotation /// 0008270 // zinc ion binding // inferred from electronic annotation /// 0016787 // hydrolase activity // inferred from electronic annotation /// 0017124 // SH3 dom…	chr5:156904312-157002783 (-) // 85.89 // q33.3	NA	2012-10-29	This probe set was annotated using the Matching Probes based pipeline to a Entrez Gene identifier using 4 transcripts. // false // Matching Probes // A	NA	ENST00000257527(11),ENST00000394020(11),ENST00000517374(11),NM_033274(11)	Hs.483944	chr5q33.3	157002783	chr5	85.89	156904312	-	NA	ENSG00000135074	NA	ADAM metallopeptidase domain 19	Human Genome PrimeView Array	NA	GO:0006508|GO:0016020|GO:0016021|GO:0004222|GO:0008233|GO:0008237|GO:0008270|GO:0016787|GO:0017124|GO:0046872	IPR001590 // Peptidase M12B, ADAM/reprolysin // 1.9E-66 /// IPR001590 // Peptidase M12B, ADAM/reprolysin // 1.9E-66 /// IPR001762 // Blood coagulation inhibitor, Disintegrin // 4.5E-25 /// IPR001762 // Blood coagulation inhibitor, Disintegrin // 2.7E-27 /// IPR001762 // Blood coagulation inhibitor, Disintegrin // 2.7E-27 /// IPR002870 // Peptidase M12B, propeptide // 1.7E-39 /// IPR002870 // Pept…	NA	603640	NA	NA	NP_150377	NM_023038 /// NM_033274	NM_033274.2	NA	GenBank	Consensus sequence	NA	Homo sapiens	E5RIS2 /// E7ENW4 /// E9PD32 /// H0YC66 /// Q8TBU7 /// Q9H013	gb:NM_033274.2 /DB_XREF=gi:73747890 /GEN=ADAM19 /TID=Hs.483944.1 /CNT=92 /FEA=FLmRNA /TIER=FL+Stack /STK=30 /LL=8728 /UG=Hs.483944 /DEF=Homo sapiens ADAM metallopeptidase domain 19 (meltrin beta) (ADAM19), transcript variant 2, mRNA. /PROD=ADAM metallopeptidase domain 19 isoform 2preproprotein /FL=gb:AF311317.1 gb:NM_033274.2 /REP_ORG=H. sapiens	NA
11718308_at	0.000187227	0.105552	7.61303	7.10333	7.12175	10.6206	10.3037	10.6783	HEG1	57493	0001570 // vasculogenesis // inferred from electronic annotation /// 0001701 // in utero embryonic development // inferred from electronic annotation /// 0001885 // endothelial cell development // inferred from electronic annotation /// 0001886 // endothelial cell morphogenesis // inferred from electronic annotation /// 0001944 // vasculature development // inferred from electronic annotation ///…	0005576 // extracellular region // inferred from electronic annotation /// 0005886 // plasma membrane // inferred from electronic annotation /// 0005911 // cell-cell junction // inferred from electronic annotation /// 0009897 // external side of plasma membrane // inferred from electronic annotation /// 0009986 // cell surface // inferred from electronic annotation /// 0016020 // membrane // infe…	0005509 // calcium ion binding // inferred from electronic annotation	chr3:124684553-124774802 (-) // 93.14 // q21.2	NA	2012-10-29	This probe set was annotated using the Matching Probes based pipeline to a Entrez Gene identifier using 3 transcripts. // false // Matching Probes // A	NA	ENST00000311127(10),ENST00000487661(10),NM_020733(10)	Hs.477420	chr3q21.2	124774802	chr3	93.14	124684553	-	NA	ENSG00000173706	NA	HEG homolog 1 (zebrafish)	Human Genome PrimeView Array	NA	GO:0001570|GO:0001701|GO:0001885|GO:0001886|GO:0001944|GO:0001945|GO:0003017|GO:0003209|GO:0003281|GO:0007275|GO:0007507|GO:0009791|GO:0030324|GO:0035264|GO:0045216|GO:0048845|GO:0050878|GO:0060039|GO:0005576|GO:0005886|GO:0005911|GO:0009897|GO:0009986|GO:0016020|GO:0016021|GO:0030054|GO:0005509	IPR001881 // EGF-like calcium-binding // 1.4E-12 /// IPR006209 // EGF-like domain // 3.2E-9 /// IPR006209 // EGF-like domain // 5.0E-9	NA	614182	NA	NA	NP_065784	NM_020733	AB033063.2	NA	GenBank	Consensus sequence	NA	Homo sapiens	H7C4K2 /// H7C4M4 /// Q7Z2S9 /// Q9ULI3	gb:AB033063.2 /DB_XREF=gi:34327973 /TID=Hs.477420.1 /CNT=375 /FEA=FLmRNA /TIER=Stack /STK=56 /LL=57493 /UG_GENE=HEG1 /UG=Hs.477420 /UG_TITLE=HEG homolog 1 (zebrafish) /DEF=Homo sapiens mRNA for KIAA1237 protein, partial cds. /FL=gb:NM_020733.1 /REP_ORG=H. sapiens	NA
11720566_at	4.86522e-05	0.106164	8.58661	8.30621	8.31791	11.4084	11.6782	11.8191	BCAT1	586	0000082 // G1/S transition of mitotic cell cycle // traceable author statement /// 0008152 // metabolic process // inferred from electronic annotation /// 0008283 // cell proliferation // traceable author statement /// 0008652 // cellular amino acid biosynthetic process // inferred from electronic annotation /// 0009081 // branched chain family amino acid metabolic process // inferred from electr…	0005737 // cytoplasm // inferred from electronic annotation /// 0005739 // mitochondrion // inferred from electronic annotation /// 0005829 // cytosol // traceable author statement /// 0005829 // cytosol // inferred from electronic annotation	0003824 // catalytic activity // inferred from electronic annotation /// 0004084 // branched-chain-amino-acid transaminase activity // not recorded /// 0004084 // branched-chain-amino-acid transaminase activity // inferred from electronic annotation /// 0004084 // branched-chain-amino-acid transaminase activity // traceable author statement /// 0008483 // transaminase activity // inferred from el…	chr12:24964294-25102308 (-) // 93.98 // p12.1	NA	2012-10-29	This probe set was annotated using the Matching Probes based pipeline to a Entrez Gene identifier using 7 transcripts. // false // Matching Probes // A	NA	AF277179(11),ENST00000261192(11),NM_001178091(11),NM_001178092(11),NM_001178093(11),NM_001178094(11),NM_005504(11)	Hs.438993	chr12p12.1	25102308	chr12	93.98	24964294	-	EC:2.6.1.42	ENSG00000060982	NA	branched chain amino-acid transaminase 1, cytosolic	Human Genome PrimeView Array	NA	GO:0000082|GO:0008152|GO:0008283|GO:0008652|GO:0009081|GO:0009082|GO:0009082|GO:0009083|GO:0009083|GO:0034641|GO:0044281|GO:0005737|GO:0005739|GO:0005829|GO:0005829|GO:0003824|GO:0004084|GO:0004084|GO:0004084|GO:0008483|GO:0016740|GO:0042802|GO:0052654|GO:0052655|GO:0052656	IPR001544 // Aminotransferase, class IV // 1.5E-26	NA	113520	NA	NA	NP_001171562 /// NP_001171563 /// NP_001171564 /// NP_001171565 /// NP_005495	NM_001178091 /// NM_001178092 /// NM_001178093 /// NM_001178094 /// NM_005504	NM_005504.5	NA	GenBank	Consensus sequence	NA	Homo sapiens	B7Z2M5 /// F5H2F2 /// F5H5E4 /// P54687	gb:NM_005504.5 /DB_XREF=gi:190343018 /GEN=BCAT1 /TID=Hs.438993.1 /CNT=176 /FEA=FLmRNA /TIER=FL+Stack /STK=44 /LL=586 /UG=Hs.438993 /DEF=Homo sapiens branched chain aminotransferase 1, cytosolic (BCAT1), mRNA. /PROD=branched chain aminotransferase 1, cytosolic /FL=gb:U21551.1 gb:NM_005504.5 /REP_ORG=H. sapiens	NA
11720280_at	0.000809729	0.106593	6.68841	6.23707	6.69122	9.76608	9.69997	9.8799	KCNMA1	3778	0001666 // response to hypoxia // inferred from direct assay /// 0006810 // transport // inferred from electronic annotation /// 0006811 // ion transport // inferred from electronic annotation /// 0006813 // potassium ion transport // inferred from direct assay /// 0006813 // potassium ion transport // inferred from electronic annotation /// 0006970 // response to osmotic stress // inferred from …	0005886 // plasma membrane // traceable author statement /// 0005901 // caveola // inferred from direct assay /// 0008076 // voltage-gated potassium channel complex // inferred from direct assay /// 0008076 // voltage-gated potassium channel complex // inferred from electronic annotation /// 0016020 // membrane // inferred from electronic annotation /// 0016021 // integral to membrane // inferred…	0000166 // nucleotide binding // inferred from electronic annotation /// 0003779 // actin binding // inferred from direct assay /// 0005216 // ion channel activity // inferred from electronic annotation /// 0005244 // voltage-gated ion channel activity // inferred from electronic annotation /// 0005249 // voltage-gated potassium channel activity // inferred from direct assay /// 0005249 // voltag…	chr10:78644636-79397577 (-) // 94.94 // q22.3	NA	2012-10-29	This probe set was annotated using the Matching Probes based pipeline to a Entrez Gene identifier using 6 transcripts. // false // Matching Probes // A	NA	ENST00000286627(11),ENST00000286628(11),NM_001161352(11),NM_001161353(11),NM_002247(11),U11058(11)	Hs.144795	chr10q22.3	79397577	chr10	94.94	78644636	-	NA	ENSG00000156113	NA	potassium large conductance calcium-activated channel, subfamily M, alpha member 1	Human Genome PrimeView Array	NA	GO:0001666|GO:0006810|GO:0006811|GO:0006813|GO:0006813|GO:0006970|GO:0007268|GO:0007596|GO:0030007|GO:0034465|GO:0034465|GO:0034765|GO:0042391|GO:0043065|GO:0045794|GO:0051592|GO:0055085|GO:0060073|GO:0060083|GO:0071805|GO:0071805|GO:0005886|GO:0005901|GO:0008076|GO:0008076|GO:0016020|GO:0016021|GO:0016021|GO:0016324|GO:0000166|GO:0003779|GO:0005216|GO:0005244|GO:0005249|GO:0005249|GO:0005267|GO:…	IPR003148 // Regulator of K+ conductance, N-terminal // 2.4E-8 /// IPR003148 // Regulator of K+ conductance, N-terminal // 2.5E-8 /// IPR003929 // Potassium channel, calcium-activated, BK, alpha subunit // 9.1E-32 /// IPR003929 // Potassium channel, calcium-activated, BK, alpha subunit // 9.4E-32 /// IPR005821 // Ion transport domain // 1.3E-20 /// IPR005821 // Ion transport domain // 1.4E-20 ///…	NA	600150 /// 609446	NA	NA	NP_001014797 /// NP_001154824 /// NP_001154825 /// NP_002238	NM_001014797 /// NM_001161352 /// NM_001161353 /// NM_002247	NM_002247.2	NA	GenBank	Consensus sequence	NA	Homo sapiens	B7ZMF5 /// D5MRH1 /// Q12791 /// Q59FH2 /// Q5SVK3 /// Q6AI34 /// Q6JJ72 /// Q9BX94	gb:NM_002247.2 /DB_XREF=gi:26638649 /GEN=KCNMA1 /TID=Hs.144795.1 /CNT=105 /FEA=FLmRNA /TIER=FL+Stack /STK=46 /LL=3778 /UG=Hs.144795 /DEF=Homo sapiens potassium large conductance calcium-activated channel, subfamily M, alpha member 1 (KCNMA1), transcript variant 2, mRNA. /PROD=large conductance calcium-activated potassiumchannel subfamily M alpha member 1 isoform b /FL=gb:BC137137.1 gb:NM_002247.2…	NA
11745822_x_at	6.50018e-05	0.107118	6.00115	6.45527	6.16017	9.17225	9.58672	9.52914	SRSF6	6431	0000398 // nuclear mRNA splicing, via spliceosome // traceable author statement /// 0006366 // transcription from RNA polymerase II promoter // traceable author statement /// 0006369 // termination of RNA polymerase II transcription // traceable author statement /// 0006376 // mRNA splice site selection // traceable author statement /// 0006397 // mRNA processing // inferred from electronic annot…	0005634 // nucleus // inferred from direct assay /// 0005634 // nucleus // inferred from electronic annotation /// 0005654 // nucleoplasm // traceable author statement /// 0005730 // nucleolus // inferred from direct assay	0000166 // nucleotide binding // inferred from electronic annotation /// 0003676 // nucleic acid binding // inferred from electronic annotation /// 0003723 // RNA binding // inferred from electronic annotation	chr20:42086504-42090199 (+) // 98.28 // q13.11	NA	2012-10-29	This probe set was annotated using the Matching Probes based pipeline to a Entrez Gene identifier using 9 transcripts. // false // Matching Probes // A	U30829 // gb // 1 // Cross Hyb Matching Probes /// GENSCAN00000010038 // ensembl // 1 // Cross Hyb Matching Probes /// ENST00000414124 // ensembl // 1 // Cross Hyb Matching Probes	AK291203(10),AK300411(11),BC006832(11),ENST00000244020(11),ENST00000483871(11),NM_006275(11),NR_034009(11),U30828(11),U30883(11)	Hs.6891	chr20q12-q13.1	42090199	chr20	98.28	42086504	+	NA	ENSG00000124193	NA	serine/arginine-rich splicing factor 6	Human Genome PrimeView Array	NA	GO:0000398|GO:0006366|GO:0006369|GO:0006376|GO:0006397|GO:0006406|GO:0008380|GO:0008380|GO:0010467|GO:0031124|GO:0048025|GO:0005634|GO:0005634|GO:0005654|GO:0005730|GO:0000166|GO:0003676|GO:0003723	IPR000504 // RNA recognition motif domain // 2.7E-20 /// IPR000504 // RNA recognition motif domain // 1.2E-17 /// IPR000504 // RNA recognition motif domain // 2.2E-21 /// IPR014886 // RNA-binding motif // 2.1E-8	NA	601944	mRNA_processing_Reactome // GenMAPP	NA	NP_006266	NM_006275 /// NR_034009	AK300411.1	NA	GenBank	Consensus sequence	NA	Homo sapiens	A8K588 /// B5BU15 /// Q13247 /// Q59GY3	gb:AK300411.1 /DB_XREF=gi:221043203 /TID=Hs.6891.2 /CNT=58 /FEA=FLmRNA /TIER=FL /STK=1 /LL=6431 /UG_GENE=SFRS6 /UG=Hs.6891 /UG_TITLE=Splicing factor, arginineserine-rich 6 /DEF=Homo sapiens cDNA FLJ50863 complete cds, moderately similar to Splicing factor, arginineserine-rich 6. /FL=gb:AK300411.1 gb:AB451251.1 /REP_ORG=H. sapiens	NA
11740068_at	0.0019066	0.108605	6.14871	5.34334	5.64513	9.1337	8.81916	8.89022	CCDC8	83987	0010923 // negative regulation of phosphatase activity // inferred from direct assay	0005886 // plasma membrane // inferred from direct assay	NA	chr19:46913585-46916919 (-) // 84.7 // q13.32	NA	2012-10-29	This probe set was annotated using the Matching Probes based pipeline to a Entrez Gene identifier using 3 transcripts. // false // Matching Probes // A	NA	BC025243(11),ENST00000307522(11),NM_032040(11)	Hs.97876	chr19q13.32	46916919	chr19	84.7	46913585	-	NA	ENSG00000169515	NA	coiled-coil domain containing 8	Human Genome PrimeView Array	NA	GO:0010923|GO:0005886	NA	NA	614145 /// 614205	NA	NA	NP_114429	NM_032040	BC025243.1	NA	GenBank	Consensus sequence	NA	Homo sapiens	B4DMW8 /// G8IFA7 /// Q9H0W5	gb:BC025243.1 /DB_XREF=gi:19263914 /GEN=CCDC8 /TID=Hs.97876.1 /CNT=52 /FEA=FLmRNA /TIER=FL /STK=1 /LL=83987 /UG=Hs.97876 /DEF=Homo sapiens coiled-coil domain containing 8, mRNA (cDNA clone MGC:39101 IMAGE:4553965), complete cds. /PROD=coiled-coil domain containing 8 /FL=gb:BC025243.1 gb:NM_032040.3 /REP_ORG=H. sapiens	NA
11759342_at	6.76861e-05	0.109081	4.26732	4.06149	4.37597	7.29105	7.67907	7.30745	FMN1	100653168 /// 342184	0016043 // cellular component organization // inferred from electronic annotation /// 0030036 // actin cytoskeleton organization // inferred from electronic annotation	0005634 // nucleus // inferred from electronic annotation /// 0005737 // cytoplasm // inferred from electronic annotation /// 0005886 // plasma membrane // inferred from electronic annotation /// 0005912 // adherens junction // inferred from electronic annotation /// 0015629 // actin cytoskeleton // inferred from electronic annotation /// 0016020 // membrane // inferred from electronic annotation…	0003779 // actin binding // inferred from electronic annotation	chr15:33057746-33360085 (-) // 96.18 // q13.3	NA	2012-10-29	This probe set was annotated using the Matching Probes based pipeline to a Entrez Gene identifier using 4 transcripts. // true // Matching Probes // A	NA	ENST00000334528(9),NM_001103184(9)	Hs.657649	chr15q13.3	33360085	chr15	96.18	33057746	-	NA	ENSG00000248905	NA	formin 1 /// formin-1-like	Human Genome PrimeView Array	NA	GO:0016043|GO:0030036|GO:0005634|GO:0005737|GO:0005886|GO:0005912|GO:0015629|GO:0016020|GO:0030054|GO:0003779	IPR015425 // Actin-binding FH2 // 8.1E-100	NA	136535	NA	NA	NP_001096654 /// XP_003403502 /// XP_003403720	NM_001103184 /// NM_198500 /// XM_003403454 /// XM_003403672	DB303475	NA	GenBank	Consensus sequence	NA	Homo sapiens	H0YL93 /// H0YLM7 /// H0YM30 /// H0YMP0 /// Q68DA7	gb:DB303475 /DB_XREF=gi:83108637 /DB_XREF=DB303475 /CLONE=BRAMY3018092 /TID=Hs.657649.1 /CNT=76 /FEA=FLmRNA /TIER=Stack /STK=8 /LL=342184 /UG_GENE=FMN1 /UG=Hs.657649 /UG_TITLE=Formin 1 /FL=gb:NM_001103184.1 /REP_ORG=H. sapiens	NA
11755235_a_at	0.00148644	0.109163	4.66087	5.20424	5.34626	8.41628	7.6617	8.6366	FAR2	55711	0006629 // lipid metabolic process // inferred from electronic annotation /// 0008610 // lipid biosynthetic process // inferred from electronic annotation /// 0008611 // ether lipid biosynthetic process // traceable author statement /// 0044255 // cellular lipid metabolic process // traceable author statement /// 0044281 // small molecule metabolic process // traceable author statement /// 005511…	0005777 // peroxisome // inferred from electronic annotation /// 0005778 // peroxisomal membrane // inferred from electronic annotation /// 0005782 // peroxisomal matrix // traceable author statement /// 0005783 // endoplasmic reticulum // inferred from electronic annotation /// 0005789 // endoplasmic reticulum membrane // inferred from electronic annotation /// 0016020 // membrane // inferred fr…	0000166 // nucleotide binding // inferred from electronic annotation /// 0016491 // oxidoreductase activity // inferred from electronic annotation /// 0016620 // oxidoreductase activity, acting on the aldehyde or oxo group of donors, NAD or NADP as acceptor // inferred from electronic annotation /// 0050062 // long-chain-fatty-acyl-CoA reductase activity // inferred from electronic annotation	chr12:29376689-29487005 (+) // 98.49 // p11.22	NA	2012-10-29	This probe set was annotated using the Matching Probes based pipeline to a Entrez Gene identifier using 8 transcripts. // false // Matching Probes // A	GENSCAN00000004212 // ensembl // 4 // Cross Hyb Matching Probes /// ENST00000551193 // ensembl // 4 // Cross Hyb Matching Probes	AK001324(11),AK001927(11),BC022267(11),ENST00000182377(11),ENST00000536681(11),ENST00000547116(11),ENST00000547759(9),NM_018099(11)	Hs.719237	chr12p11.22	29487005	chr12	98.49	29376689	+	EC:1.2.1.n2	ENSG00000064763	NA	fatty acyl CoA reductase 2	Human Genome PrimeView Array	NA	GO:0006629|GO:0008610|GO:0008611|GO:0044255|GO:0044281|GO:0055114|GO:0005777|GO:0005778|GO:0005782|GO:0005783|GO:0005789|GO:0016020|GO:0016021|GO:0000166|GO:0016491|GO:0016620|GO:0050062	IPR001509 // NAD-dependent epimerase/dehydratase // 1.6E-11 /// IPR002225 // 3-beta hydroxysteroid dehydrogenase/isomerase // 3.7E-8 /// IPR003869 // Polysaccharide biosynthesis protein CapD-like // 1.1E-8 /// IPR013120 // Male sterility, NAD-binding // 1.4E-75 /// IPR013120 // Male sterility, NAD-binding // 4.0E-49	NA	NA	NA	NA	NP_060569	NM_018099	AK129857.1	NA	GenBank	Consensus sequence	NA	Homo sapiens	B2RBI0 /// F8VPF2 /// F8VV73 /// F8VX60 /// H0YHP1 /// H0YIE0 /// Q96K12 /// Q9NUX8	gb:AK129857.1 /DB_XREF=gi:34526481 /TID=Hs.719237.3 /CNT=4 /FEA=mRNA /TIER=ConsEnd /STK=0 /LL=55711 /UG_GENE=FAR2 /UG=Hs.719237 /UG_TITLE=Fatty acyl CoA reductase 2 /DEF=Homo sapiens cDNA FLJ26347 fis, clone HRT04242. /REP_ORG=H. sapiens	NA
11727447_a_at	0.00158218	0.109311	7.98078	6.98777	7.84892	10.8217	10.4043	11.2384	ST6GALNAC5	81849	0006486 // protein glycosylation // inferred from electronic annotation /// 0006688 // glycosphingolipid biosynthetic process // inferred from sequence or structural similarity /// 0006688 // glycosphingolipid biosynthetic process // inferred from electronic annotation /// 0009312 // oligosaccharide biosynthetic process // inferred from sequence or structural similarity /// 0009312 // oligosaccha…	0000139 // Golgi membrane // inferred from electronic annotation /// 0005794 // Golgi apparatus // inferred from electronic annotation /// 0016020 // membrane // inferred from electronic annotation /// 0016021 // integral to membrane // inferred from electronic annotation /// 0030173 // integral to Golgi membrane // inferred from electronic annotation	0001665 // alpha-N-acetylgalactosaminide alpha-2,6-sialyltransferase activity // inferred from sequence or structural similarity /// 0001665 // alpha-N-acetylgalactosaminide alpha-2,6-sialyltransferase activity // inferred from electronic annotation /// 0008373 // sialyltransferase activity // inferred from sequence or structural similarity /// 0008373 // sialyltransferase activity // inferred fr…	chr1:77332985-77531401 (+) // 89.96 // p31.1	NA	2012-10-29	This probe set was annotated using the Matching Probes based pipeline to a Entrez Gene identifier using 6 transcripts. // false // Matching Probes // A	NA	AK056241(11),AK300902(11),BC001201(11),ENST00000318803(11),ENST00000477717(11),NM_030965(11)	Hs.303609	chr1p31.1	77531401	chr1	89.96	77332985	+	NA	ENSG00000117069	NA	ST6 (alpha-N-acetyl-neuraminyl-2,3-beta-galactosyl-1,3)-N-acetylgalactosaminide alpha-2,6-sialyltransferase 5	Human Genome PrimeView Array	NA	GO:0006486|GO:0006688|GO:0006688|GO:0009312|GO:0009312|GO:0000139|GO:0005794|GO:0016020|GO:0016021|GO:0030173|GO:0001665|GO:0001665|GO:0008373|GO:0008373|GO:0016740|GO:0016757	IPR001675 // Glycosyl transferase, family 29 // 1.6E-43 /// IPR001675 // Glycosyl transferase, family 29 // 8.3E-31	NA	610134	NA	NA	NP_112227	NM_030965	NM_030965.1	NA	GenBank	Consensus sequence	NA	Homo sapiens	B3KTL1 /// B4DHB7 /// B4DV27 /// F2Z2C8 /// Q9BVH7	gb:NM_030965.1 /DB_XREF=gi:13569937 /GEN=ST6GALNAC5 /TID=Hs.303609.1 /CNT=124 /FEA=FLmRNA /TIER=FL+Stack /STK=15 /LL=81849 /UG=Hs.303609 /DEF=Homo sapiens ST6 (alpha-N-acetyl-neuraminyl-2,3-beta-galactosyl-1, 3)-N-acetylgalactosaminide alpha-2,6-sialyltransferase 5 (ST6GALNAC5), mRNA. /PROD=sialyltransferase 7E /FL=gb:BC001201.1 gb:NM_030965.1 /REP_ORG=H. sapiens	NA
11754803_s_at	0.000206456	0.110508	7.96632	7.66662	7.90908	11.0152	11.0959	10.9789	UCHL1	7345	0006508 // proteolysis // inferred from electronic annotation /// 0006511 // ubiquitin-dependent protein catabolic process // inferred from electronic annotation /// 0006950 // response to stress // inferred from electronic annotation /// 0007409 // axonogenesis // inferred from electronic annotation /// 0007412 // axon target recognition // inferred from electronic annotation /// 0007628 // adul…	0005622 // intracellular // inferred from electronic annotation /// 0005634 // nucleus // inferred from direct assay /// 0005730 // nucleolus // inferred from direct assay /// 0005737 // cytoplasm // inferred from direct assay /// 0005737 // cytoplasm // inferred from sequence or structural similarity /// 0005737 // cytoplasm // traceable author statement /// 0005737 // cytoplasm // inferred from…	0004197 // cysteine-type endopeptidase activity // inferred from direct assay /// 0004221 // ubiquitin thiolesterase activity // traceable author statement /// 0004221 // ubiquitin thiolesterase activity // inferred from electronic annotation /// 0005515 // protein binding // inferred from physical interaction /// 0008233 // peptidase activity // inferred from electronic annotation /// 0008234 //…	chr4:41267836-41270450 (+) // 71.7 // p13	NA	2012-10-29	This probe set was annotated using the Matching Probes based pipeline to a Entrez Gene identifier using 14 transcripts. // false // Matching Probes // A	GENSCAN00000005216 // ensembl // 6 // Cross Hyb Matching Probes	AK054579(11),BC000332(11),BC005117(11),BC006305(11),ENST00000284440(11),ENST00000381760(11),ENST00000472501(11),ENST00000503431(11),ENST00000505232(10),ENST00000508768(11),ENST00000512419(11),ENST00000512788(9),ENST00000514764(11),NM_004181(11)	Hs.518731	chr4p14	41270450	chr4	71.7	41267836	+	EC:3.4.19.12	ENSG00000154277	NA	ubiquitin carboxyl-terminal esterase L1 (ubiquitin thiolesterase)	Human Genome PrimeView Array	NA	GO:0006508|GO:0006511|GO:0006950|GO:0007409|GO:0007412|GO:0007628|GO:0008219|GO:0008283|GO:0016579|GO:0019896|GO:0042755|GO:0043407|GO:0050905|GO:0005622|GO:0005634|GO:0005730|GO:0005737|GO:0005737|GO:0005737|GO:0005737|GO:0005783|GO:0005789|GO:0005829|GO:0005886|GO:0016020|GO:0030424|GO:0043025|GO:0043231|GO:0004197|GO:0004221|GO:0004221|GO:0005515|GO:0008233|GO:0008234|GO:0008242|GO:0016787|GO:…	IPR001578 // Peptidase C12, ubiquitin carboxyl-terminal hydrolase 1 // 2.3E-73 /// IPR001578 // Peptidase C12, ubiquitin carboxyl-terminal hydrolase 1 // 1.2E-51 /// IPR001578 // Peptidase C12, ubiquitin carboxyl-terminal hydrolase 1 // 3.6E-45 /// IPR001578 // Peptidase C12, ubiquitin carboxyl-terminal hydrolase 1 // 2.4E-21 /// IPR001578 // Peptidase C12, ubiquitin carboxyl-terminal hydrolase 1…	NA	168600 /// 191342 /// 613643	NA	NA	NP_004172	NM_004181	DB315069	NA	GenBank	Consensus sequence	NA	Homo sapiens	A6NLJ7 /// B2RD14 /// D6R956 /// D6R974 /// D6RE83 /// D6RJD9 /// P09936 /// Q59GS1	gb:DB315069 /DB_XREF=gi:83237877 /DB_XREF=DB315069 /CLONE=FCBBF2000379 /TID=Hs.518731.2 /CNT=8 /FEA=mRNA /TIER=ConsEnd /STK=1 /LL=7345 /UG_GENE=UCHL1 /UG=Hs.518731 /UG_TITLE=Ubiquitin carboxyl-terminal esterase L1 (ubiquitin thiolesterase) /REP_ORG=H. sapiens	NA
11725058_a_at	0.00504011	0.111574	4.79738	3.31202	4.20029	7.39079	6.69301	7.85618	NEDD9	4739	0007010 // cytoskeleton organization // non-traceable author statement /// 0007049 // cell cycle // inferred from electronic annotation /// 0007067 // mitosis // inferred from electronic annotation /// 0007155 // cell adhesion // inferred from electronic annotation /// 0007155 // cell adhesion // non-traceable author statement /// 0007165 // signal transduction // traceable author statement /// 0…	0000922 // spindle pole // inferred from electronic annotation /// 0005634 // nucleus // inferred from electronic annotation /// 0005634 // nucleus // traceable author statement /// 0005737 // cytoplasm // traceable author statement /// 0005737 // cytoplasm // inferred from electronic annotation /// 0005794 // Golgi apparatus // inferred from electronic annotation /// 0005819 // spindle // tracea…	0005515 // protein binding // inferred from physical interaction	chr6:11183530-11232908 (-) // 97.73 // p24.2	NA	2012-10-29	This probe set was annotated using the Matching Probes based pipeline to a Entrez Gene identifier using 7 transcripts. // false // Matching Probes // A	L43821 // gb // 8 // Cross Hyb Matching Probes	AJ420493(11),BC040207(11),BX648041(11),ENST00000379446(11),ENST00000448183(11),NM_001142393(11),NM_006403(11)	Hs.37982	chr6p25-p24	11232908	chr6	97.73	11183530	-	NA	ENSG00000111859	NA	neural precursor cell expressed, developmentally down-regulated 9	Human Genome PrimeView Array	NA	GO:0007010|GO:0007049|GO:0007067|GO:0007155|GO:0007155|GO:0007165|GO:0007229|GO:0040008|GO:0051017|GO:0051301|GO:0000922|GO:0005634|GO:0005634|GO:0005737|GO:0005737|GO:0005794|GO:0005819|GO:0005819|GO:0005856|GO:0005925|GO:0005938|GO:0030027|GO:0030054|GO:0042995|GO:0005515	IPR001452 // Src homology-3 domain // 2.8E-14 /// IPR011511 // Variant SH3 // 8.5E-14 /// IPR014928 // Serine rich protein interaction // 8.2E-70 /// IPR021901 // CAS family, DUF3513 // 4.6E-100	NA	602265	NA	NA	NP_001135865 /// NP_006394 /// NP_892011	NM_001142393 /// NM_006403 /// NM_182966	L43821.1	NA	GenBank	Consensus sequence	NA	Homo sapiens	A8K9G7 /// D6RBQ2 /// D6RDV1 /// D6REP7 /// D6RGD7 /// G5E9Y9 /// Q14511	gb:L43821.1 /DB_XREF=gi:1294780 /GEN=HEF1 /TID=Hs.37982.1 /CNT=200 /FEA=FLmRNA /TIER=FL /STK=1 /LL=4739 /UG=Hs.37982 /DEF=Homo sapiens enhancer of filamentation (HEF1) mRNA, complete cds. /PROD=enhancer of filmentation 1 /FL=gb:L43821.1 gb:U64317.1 gb:NM_006403.3 gb:BC040207.1 /REP_ORG=H. sapiens	NA
11725765_a_at	0.000393153	0.111902	3.7953	4.2926	4.46704	7.49948	7.07672	7.49902	COL11A1	1301	0001502 // cartilage condensation // inferred from electronic annotation /// 0001503 // ossification // inferred from electronic annotation /// 0002063 // chondrocyte development // inferred from electronic annotation /// 0003007 // heart morphogenesis // inferred from electronic annotation /// 0006029 // proteoglycan metabolic process // inferred from electronic annotation /// 0007601 // visual …	0005576 // extracellular region // inferred from electronic annotation /// 0005578 // proteinaceous extracellular matrix // inferred from electronic annotation /// 0005581 // collagen // inferred from electronic annotation /// 0005592 // collagen type XI // inferred from direct assay /// 0005592 // collagen type XI // non-traceable author statement /// 0031012 // extracellular matrix // inferred …	0005201 // extracellular matrix structural constituent // non-traceable author statement /// 0005201 // extracellular matrix structural constituent // inferred from electronic annotation /// 0030674 // protein binding, bridging // non-traceable author statement /// 0050840 // extracellular matrix binding // non-traceable author statement	chr1:103342028-103574052 (-) // 99.48 // p21.1	NA	2012-10-29	This probe set was annotated using the Matching Probes based pipeline to a Entrez Gene identifier using 11 transcripts. // false // Matching Probes // A	NA	AK299025(11),ENST00000353414(11),ENST00000358392(11),ENST00000370090(11),ENST00000370096(11),ENST00000470170(11),J04177(10),NM_001190709(11),NM_001854(11),NM_080629(11),NM_080630(11)	Hs.523446	chr1p21	103574052	chr1	99.48	103342028	-	NA	ENSG00000060718	NA	collagen, type XI, alpha 1	Human Genome PrimeView Array	NA	GO:0001502|GO:0001503|GO:0002063|GO:0003007|GO:0006029|GO:0007601|GO:0007605|GO:0030198|GO:0030199|GO:0030199|GO:0042472|GO:0048704|GO:0048705|GO:0050910|GO:0051216|GO:0055010|GO:0005576|GO:0005578|GO:0005581|GO:0005592|GO:0005592|GO:0031012|GO:0005201|GO:0005201|GO:0030674|GO:0050840	IPR000885 // Fibrillar collagen, C-terminal // 1.1E-87 /// IPR000885 // Fibrillar collagen, C-terminal // 1.1E-87 /// IPR000885 // Fibrillar collagen, C-terminal // 1.0E-87 /// IPR000885 // Fibrillar collagen, C-terminal // 3.0E-88 /// IPR001791 // Laminin G domain // 2.1E-15 /// IPR001791 // Laminin G domain // 2.0E-15 /// IPR008160 // Collagen triple helix repeat // 2.4E-11 /// IPR008160 // Col…	NA	120280 /// 154780 /// 228520 /// 603932 /// 604841	NA	NA	NP_001177638 /// NP_001845 /// NP_542196 /// NP_542197	NM_001190709 /// NM_001854 /// NM_080629 /// NM_080630	CA447834	NA	GenBank	Consensus sequence	NA	Homo sapiens	B4DQZ0 /// C9JMN2 /// E9PCU0 /// F5H5Z5 /// H7C381 /// P12107 /// Q149N0 /// Q59HB5	gb:CA447834 /DB_XREF=gi:24812254 /DB_XREF=UI-H-EI0-ayf-h-07-0-UI.s1 /CLONE=UI-H-EI0-ayf-h-07-0-UI /TID=Hs.523446.1 /CNT=67 /FEA=FLmRNA /TIER=Stack /STK=14 /LL=1301 /UG_GENE=COL11A1 /UG=Hs.523446 /UG_TITLE=Collagen, type XI, alpha 1 /FL=gb:NM_080629.2 /REP_ORG=H. sapiens	NA
11721710_a_at	0.00169719	0.112044	5.84345	5.08038	5.14079	8.64072	7.89703	8.94197	SHROOM3	57619	0000902 // cell morphogenesis // inferred from sequence or structural similarity /// 0000902 // cell morphogenesis // inferred from electronic annotation /// 0001843 // neural tube closure // inferred from electronic annotation /// 0002066 // columnar/cuboidal epithelial cell development // inferred from electronic annotation /// 0007275 // multicellular organismal development // inferred from el…	0005737 // cytoplasm // inferred from electronic annotation /// 0005856 // cytoskeleton // inferred from sequence or structural similarity /// 0005856 // cytoskeleton // inferred from electronic annotation /// 0005874 // microtubule // inferred from electronic annotation /// 0005912 // adherens junction // inferred from sequence or structural similarity /// 0005912 // adherens junction // inferre…	0003779 // actin binding // inferred from electronic annotation	chr4:77356194-77704402 (+) // 94.99 // q21.1	NA	2012-10-29	This probe set was annotated using the Matching Probes based pipeline to a Entrez Gene identifier using 6 transcripts. // false // Matching Probes // A	NA	AB055660(11),AF109367(11),AK027744(11),ENST00000264907(11),ENST00000296043(11),NM_020859(11)	Hs.702168	chr4q21.1	77704402	chr4	94.99	77356194	+	NA	ENSG00000138771	NA	shroom family member 3	Human Genome PrimeView Array	NA	GO:0000902|GO:0000902|GO:0001843|GO:0002066|GO:0007275|GO:0007389|GO:0007389|GO:0008360|GO:0043482|GO:0045176|GO:0005737|GO:0005856|GO:0005856|GO:0005874|GO:0005912|GO:0005912|GO:0016324|GO:0016324|GO:0030054|GO:0043296|GO:0043296|GO:0045177|GO:0003779	IPR001478 // PDZ domain // 3.0E-12 /// IPR014799 // Apx/shroom, ASD2 // 5.8E-108 /// IPR014799 // Apx/shroom, ASD2 // 2.4E-11 /// IPR014800 // Apx/shroom, ASD1 // 2.4E-55	NA	604570	NA	NA	NP_065910	NM_020859 /// XR_109824 /// XR_112647	AB055660.1	NA	GenBank	Consensus sequence	NA	Homo sapiens	B3KY47 /// B4E244 /// C9JK37 /// Q6ZVL3 /// Q8TF72 /// Q96K23	gb:AB055660.1 /DB_XREF=gi:18652858 /GEN=hShrmL /TID=Hs.702168.1 /CNT=198 /FEA=FLmRNA /TIER=FL+Stack /STK=37 /LL=57619 /UG=Hs.702168 /DEF=Homo sapiens hShrmL mRNA for Shroom-related protein, complete cds. /PROD=Shroom-related protein /FL=gb:NM_020859.3 gb:AB055660.1 gb:AF109367.1 /REP_ORG=H. sapiens	NA
11730029_a_at	0.00393534	0.112991	4.6326	4.9154	5.01098	7.51423	8.50043	7.8267	E2F7	144455	0006351 // transcription, DNA-dependent // inferred from electronic annotation /// 0006355 // regulation of transcription, DNA-dependent // inferred from electronic annotation /// 0007049 // cell cycle // inferred from electronic annotation /// 0008285 // negative regulation of cell proliferation // inferred from electronic annotation	0005634 // nucleus // inferred from electronic annotation /// 0005667 // transcription factor complex // inferred from electronic annotation	0003677 // DNA binding // inferred from electronic annotation /// 0003700 // sequence-specific DNA binding transcription factor activity // inferred from electronic annotation /// 0042802 // identical protein binding // inferred from physical interaction	chr12:77415025-77459360 (-) // 97.73 // q21.2	NA	2012-10-29	This probe set was annotated using the Matching Probes based pipeline to a Entrez Gene identifier using 4 transcripts. // false // Matching Probes // A	NA	ENST00000322886(11),ENST00000339887(11),ENST00000416496(11),NM_203394(11)	Hs.416375	chr12q21.2	77459360	chr12	97.73	77415025	-	NA	ENSG00000165891	NA	E2F transcription factor 7	Human Genome PrimeView Array	NA	GO:0006351|GO:0006355|GO:0007049|GO:0008285|GO:0005634|GO:0005667|GO:0003677|GO:0003700|GO:0042802	IPR003316 // Transcription factor E2F/dimerisation partner (TDP) // 6.0E-24 /// IPR003316 // Transcription factor E2F/dimerisation partner (TDP) // 4.4E-24 /// IPR003316 // Transcription factor E2F/dimerisation partner (TDP) // 4.5E-24 /// IPR003316 // Transcription factor E2F/dimerisation partner (TDP) // 3.3E-24	NA	612046	NA	NA	NP_976328	NM_203394	NM_203394.2	NA	GenBank	Consensus sequence	NA	Homo sapiens	B3KTZ5 /// F8VSE7 /// F8VXV5 /// H0YHW2 /// H0YIF4 /// Q96AV8	gb:NM_203394.2 /DB_XREF=gi:145580625 /GEN=E2F7 /TID=Hs.416375.1 /CNT=68 /FEA=FLmRNA /TIER=FL+Stack /STK=10 /LL=144455 /UG=Hs.416375 /DEF=Homo sapiens E2F transcription factor 7 (E2F7), mRNA. /PROD=E2F transcription factor 7 /FL=gb:NM_203394.2 gb:BC136366.1 gb:BC136367.1 /REP_ORG=H. sapiens	NA
11718491_x_at	0.000226275	0.114889	4.68905	4.9182	5.30461	7.85322	8.34787	8.10154	FABP5	2171	0006006 // glucose metabolic process // inferred from electronic annotation /// 0006629 // lipid metabolic process // traceable author statement /// 0006629 // lipid metabolic process // inferred from electronic annotation /// 0006656 // phosphatidylcholine biosynthetic process // inferred from electronic annotation /// 0006810 // transport // inferred from electronic annotation /// 0008544 // ep…	0005737 // cytoplasm // traceable author statement /// 0005737 // cytoplasm // inferred from electronic annotation	0005215 // transporter activity // inferred from electronic annotation /// 0005504 // fatty acid binding // traceable author statement /// 0005515 // protein binding // inferred from physical interaction /// 0008289 // lipid binding // traceable author statement /// 0008289 // lipid binding // inferred from electronic annotation	chr8:82192597-82197012 (+) // 84.01 // q21.13	NA	2012-10-29	This probe set was annotated using the Matching Probes based pipeline to a Entrez Gene identifier using 6 transcripts. // false // Matching Probes // A	TCONS_l2_00018301-XLOC_l2_009446 // broad-tucp // 1 // Cross Hyb Matching Probes /// BT007449 // gb // 6 // Cross Hyb Matching Probes /// GENSCAN00000001403 // ensembl // 3 // Cross Hyb Matching Probes /// GENSCAN00000007453 // ensembl // 6 // Cross Hyb Matching Probes /// GENSCAN00000021648 // ensembl // 1 // Cross Hyb Matching Probes /// GENSCAN00000025662 // ensembl // 1 // Cross Hyb Matching …	BC019385(11),BC070303(11),ENST00000297258(11),ENST00000396359(10),M94856(11),NM_001444(11)	Hs.408061	chr8q21.13	82197012	chr8	84.01	82192597	+	NA	ENSG00000164687 /// ENSG00000234964	NA	fatty acid binding protein 5 (psoriasis-associated)	Human Genome PrimeView Array	NA	GO:0006006|GO:0006629|GO:0006629|GO:0006656|GO:0006810|GO:0008544|GO:0015758|GO:0005737|GO:0005737|GO:0005215|GO:0005504|GO:0005515|GO:0008289|GO:0008289	IPR000566 // Lipocalin/cytosolic fatty-acid binding protein domain // 5.5E-24 /// IPR000566 // Lipocalin/cytosolic fatty-acid binding protein domain // 8.9E-15	NA	605168	NA	NA	NP_001435	NM_001444	NM_001444.1	NA	GenBank	Consensus sequence	NA	Homo sapiens	E7DVW5 /// Q01469	gb:NM_001444.1 /DB_XREF=gi:4557580 /GEN=FABP5 /TID=Hs.408061.1 /CNT=242 /FEA=FLmRNA /TIER=FL+Stack /STK=62 /LL=2171 /UG=Hs.408061 /DEF=Homo sapiens fatty acid binding protein 5 (psoriasis-associated) (FABP5), mRNA. /PROD=fatty acid binding protein 5(psoriasis-associated) /FL=gb:BC019385.2 gb:M94856.1 gb:BT007449.1 gb:BC070303.1 gb:NM_001444.1 /REP_ORG=H. sapiens	NA
11724117_x_at	0.000388629	0.115236	3.318	3.63243	3.95535	6.43365	6.66443	7.13849	SAMD9L	219285	NA	NA	NA	chr7:92759368-92777698 (-) // 90.75 // q21.2	NA	2012-10-29	This probe set was annotated using the Matching Probes based pipeline to a Entrez Gene identifier using 7 transcripts. // false // Matching Probes // A	AY195588 // gb // 6 // Cross Hyb Matching Probes /// GENSCAN00000007097 // ensembl // 5 // Cross Hyb Matching Probes /// ENST00000446959 // ensembl // 8 // Cross Hyb Matching Probes /// ENST00000439952 // ensembl // 8 // Cross Hyb Matching Probes /// ENST00000414791 // ensembl // 3 // Cross Hyb Matching Probes /// ENST00000446033 // ensembl // 8 // Cross Hyb Matching Probes /// ENST00000394472 //…	AF474973(11),BC127117(11),BC127118(11),ENST00000318238(11),ENST00000411955(11),ENST00000437805(11),NM_152703(11)	Hs.489118	chr7q21.2	92777698	chr7	90.75	92759368	-	NA	ENSG00000177409	NA	sterile alpha motif domain containing 9-like	Human Genome PrimeView Array	NA	NA	NA	NA	611170	NA	NA	NP_689916	NM_152703	AI038997	NA	GenBank	Consensus sequence	NA	Homo sapiens	B4E2J8 /// B4E3M1 /// Q8IVG5	gb:AI038997 /DB_XREF=gi:3278191 /DB_XREF=ox24f09.x1 /CLONE=IMAGE:1657289 /TID=Hs.489118.1 /CNT=112 /FEA=FLmRNA /TIER=Stack /STK=7 /LL=219285 /UG_GENE=SAMD9L /UG=Hs.489118 /UG_TITLE=Sterile alpha motif domain containing 9-like /FL=gb:BC127118.1 gb:AK304779.1 gb:NM_152703.2 /REP_ORG=H. sapiens	NA
11762056_at	8.09187e-05	0.115473	6.23877	6.00841	6.4385	9.36774	9.08834	9.56531	LOC100133299	100133299	NA	NA	NA	chr5:14341396-14343198 (+) // 84.19 // p15.2	NA	2012-10-29	This probe set was annotated using the Matching Probes based pipeline to a Entrez Gene identifier using 1 transcripts. // false // Matching Probes // A	NA	AY358688(9)	Hs.679984	chr5p15.2	14343198	chr5	84.19	14341396	+	NA	NA	NA	GALI1870	Human Genome PrimeView Array	NA	NA	NA	NA	NA	NA	NA	NA	XR_108564 /// XR_112714	AY358688.1	NA	GenBank	Consensus sequence	NA	Homo sapiens	Q6UWR0	gb:AY358688.1 /DB_XREF=gi:37182497 /TID=Hs.679984.1 /CNT=2 /FEA=FLmRNA /TIER=FL /STK=1 /LL=100133299 /UG_GENE=UNQ1870 /UG=Hs.679984 /DEF=Homo sapiens clone DNA62312 GALI1870 (UNQ1870) mRNA, complete cds. /PROD=GALI1870 /FL=gb:AY358688.1 /REP_ORG=H. sapiens	NA
11719891_s_at	3.89155e-05	0.116321	5.34765	5.5205	5.60686	8.6043	8.52416	8.66641	CRYZ	1429	0007601 // visual perception // traceable author statement /// 0042178 // xenobiotic catabolic process // inferred from direct assay /// 0051289 // protein homotetramerization // inferred from physical interaction /// 0055114 // oxidation-reduction process // inferred from electronic annotation	0005625 // soluble fraction // inferred from electronic annotation /// 0005737 // cytoplasm // inferred from direct assay /// 0005737 // cytoplasm // inferred from electronic annotation /// 0005794 // Golgi apparatus // inferred from direct assay /// 0005829 // cytosol // inferred from direct assay /// 0043231 // intracellular membrane-bounded organelle // inferred from direct assay	0000166 // nucleotide binding // inferred from electronic annotation /// 0003723 // RNA binding // inferred from electronic annotation /// 0003730 // mRNA 3'-UTR binding // inferred from direct assay /// 0003960 // NADPH:quinone reductase activity // inferred from direct assay /// 0003960 // NADPH:quinone reductase activity // inferred from electronic annotation /// 0008270 // zinc ion binding //…	chr1:75170275-75199092 (-) // 98.92 // p31.1	NA	2012-10-29	This probe set was annotated using the Matching Probes based pipeline to a Entrez Gene identifier using 12 transcripts. // false // Matching Probes // A	ENST00000370871 // ensembl // 1 // Cross Hyb Matching Probes	BC039578(11),BC070058(11),BX649061(11),ENST00000340866(11),ENST00000370872(11),ENST00000417775(11),ENST00000492102(11),L13278(11),NM_001130042(11),NM_001130043(11),NM_001134759(11),NM_001889(11)	Hs.83114	chr1p31-p22	75199092	chr1	98.92	75170275	-	EC:1.6.5.5	ENSG00000116791	NA	crystallin, zeta (quinone reductase)	Human Genome PrimeView Array	NA	GO:0007601|GO:0042178|GO:0051289|GO:0055114|GO:0005625|GO:0005737|GO:0005737|GO:0005794|GO:0005829|GO:0043231|GO:0000166|GO:0003723|GO:0003730|GO:0003960|GO:0003960|GO:0008270|GO:0016491|GO:0070402|GO:0070404	IPR013149 // Alcohol dehydrogenase, C-terminal // 1.2E-29 /// IPR013149 // Alcohol dehydrogenase, C-terminal // 1.5E-30 /// IPR013154 // Alcohol dehydrogenase GroES-like // 3.5E-17	NA	123691	NA	NA	NP_001123514 /// NP_001123515 /// NP_001128231 /// NP_001880	NM_001130042 /// NM_001130043 /// NM_001134759 /// NM_001889	NM_001130042.1	NA	GenBank	Consensus sequence	NA	Homo sapiens	A6NN60 /// A6NP24 /// C9JH92 /// Q08257	gb:NM_001130042.1 /DB_XREF=gi:194239673 /GEN=CRYZ /TID=Hs.83114.1 /CNT=158 /FEA=FLmRNA /TIER=FL+Stack /STK=49 /LL=1429 /UG=Hs.83114 /DEF=Homo sapiens crystallin, zeta (quinone reductase) (CRYZ), transcript variant 1, mRNA. /PROD=crystallin, zeta isoform a /FL=gb:NM_001130042.1 gb:NM_001889.3 gb:BC070058.1 /REP_ORG=H. sapiens	NA
11732554_a_at	0.00122392	0.116478	5.0043	4.7936	4.86168	7.68014	8.27897	7.95167	FAIM	55179	0006915 // apoptotic process // inferred from electronic annotation /// 0006916 // anti-apoptosis // inferred from electronic annotation /// 0043066 // negative regulation of apoptotic process // inferred from electronic annotation	0005737 // cytoplasm // inferred from electronic annotation	NA	chr3:138327446-138352211 (+) // 97.93 // q22.3	NA	2012-10-29	This probe set was annotated using the Matching Probes based pipeline to a Entrez Gene identifier using 11 transcripts. // false // Matching Probes // A	AK125477 // gb // 4 // Cross Hyb Matching Probes /// ENST00000470889 // ensembl // 5 // Cross Hyb Matching Probes /// ENST00000491175 // ensembl // 4 // Cross Hyb Matching Probes /// ENST00000479848 // ensembl // 5 // Cross Hyb Matching Probes	BC012478(11),CR457122(11),ENST00000338446(11),ENST00000360570(11),ENST00000393034(11),ENST00000393035(11),ENST00000464668(11),NM_001033030(11),NM_001033031(11),NM_001033032(11),NM_018147(11)	Hs.173438	chr3q22.3	138352211	chr3	97.93	138327446	+	NA	ENSG00000158234	NA	Fas apoptotic inhibitory molecule	Human Genome PrimeView Array	NA	GO:0006915|GO:0006916|GO:0043066|GO:0005737	IPR010695 // Fas apoptotic inhibitory molecule // 5.7E-96 /// IPR010695 // Fas apoptotic inhibitory molecule // 4.2E-96 /// IPR010695 // Fas apoptotic inhibitory molecule // 2.7E-96	NA	NA	NA	NA	NP_001028202 /// NP_001028203 /// NP_001028204 /// NP_060617	NM_001033030 /// NM_001033031 /// NM_001033032 /// NM_018147	NM_001033032.1	NA	GenBank	Consensus sequence	NA	Homo sapiens	C9JDZ2 /// Q9NVQ4	gb:NM_001033032.1 /DB_XREF=gi:74271889 /GEN=FAIM /TID=Hs.173438.2 /CNT=24 /FEA=FLmRNA /TIER=FL+Stack /STK=6 /LL=55179 /UG=Hs.173438 /DEF=Homo sapiens Fas apoptotic inhibitory molecule (FAIM), transcript variant 3, mRNA. /PROD=Fas apoptotic inhibitory molecule isoform c /FL=gb:CR457122.1 gb:NM_001033032.1 gb:BC012478.1 /REP_ORG=H. sapiens	NA
11728524_a_at	0.00124935	0.116837	6.84255	6.83873	6.8773	9.8799	9.779	10.1641	SPOCD1	90853	0006351 // transcription, DNA-dependent // inferred from electronic annotation /// 0010923 // negative regulation of phosphatase activity // inferred from direct assay	NA	NA	chr1:32256024-32280976 (-) // 97.84 // p35.2	NA	2012-10-29	This probe set was annotated using the Matching Probes based pipeline to a Entrez Gene identifier using 13 transcripts. // false // Matching Probes // A	NA	AK131447(11),BC007910(11),BC029069(11),BC039870(11),BC114430(10),ENST00000257100(11),ENST00000294514(11),ENST00000360482(11),ENST00000373648(11),ENST00000452755(10),ENST00000473361(11),ENST00000533231(10),NM_144569(11)	Hs.62604	chr1p35.2	32280976	chr1	97.84	32256024	-	NA	ENSG00000134668	NA	SPOC domain containing 1	Human Genome PrimeView Array	NA	GO:0006351|GO:0010923	IPR003618 // Transcription elongation factor S-II, central domain // 1.7E-28 /// IPR003618 // Transcription elongation factor S-II, central domain // 3.7E-28 /// IPR003618 // Transcription elongation factor S-II, central domain // 5.6E-27 /// IPR003618 // Transcription elongation factor S-II, central domain // 2.0E-27 /// IPR012921 // Spen paralogue and orthologue SPOC, C-terminal // 7.6E-23 /// …	NA	NA	NA	NA	NP_653170	NM_144569	NM_144569.4	NA	GenBank	Consensus sequence	NA	Homo sapiens	A6NLX9 /// E9PGU8 /// E9PKC3 /// E9PMX0 /// E9PPM7 /// E9PQH7 /// H0YF46 /// H7BXK3 /// Q05C62 /// Q6ZMY3 /// Q96I05	gb:NM_144569.4 /DB_XREF=gi:142366582 /GEN=SPOCD1 /TID=Hs.62604.1 /CNT=49 /FEA=FLmRNA /TIER=FL+Stack /STK=13 /LL=90853 /UG=Hs.62604 /DEF=Homo sapiens SPOC domain containing 1 (SPOCD1), mRNA. /PROD=SPOC domain containing 1 /FL=gb:NM_144569.4 /REP_ORG=H. sapiens	NA
11740038_s_at	0.00478713	0.116895	5.76699	5.78901	5.67849	8.50791	8.65155	9.25458	ANKRD36	375248 /// 400986 /// 57730	NA	NA	0008200 // ion channel inhibitor activity // non-traceable author statement	chr2:98121260-98206708 (-) // 80.84 // q11.2	NA	2012-10-29	This probe set was annotated using the Matching Probes based pipeline to a Entrez Gene identifier using 17 transcripts. // true // Matching Probes // A	TCONS_l2_00013765-XLOC_l2_007419 // broad-tucp // 2 // Cross Hyb Matching Probes /// ENST00000575193 // ensembl // 3 // Cross Hyb Matching Probes	AK123626(11),BC146835(11),GENSCAN00000010503(11),GENSCAN00000010510(11),ENST00000456556(11),ENST00000531153(11),ENST00000420871(11),ENST00000419039(11),ENST00000461153(11),ENST00000421946(11),ENST00000420699(11),ENST00000393513(11),ENST00000461694(11),ENST00000359901(11),ENST00000377003(11),ENST00000258459(11),ENST00000438709(11),ENST00000447597(11),AL832977(11),XM_003119864(11),XM_001717763(11),…	Hs.532921	chr2q11.1 /// chr2q11.2	98206708	chr2	80.84	98121260	-	NA	ENSG00000135976 /// ENSG00000174501 /// ENSG00000196912	NA	ankyrin repeat domain 36 /// ankyrin repeat domain 36B /// ankyrin repeat domain 36C	Human Genome PrimeView Array	NA	GO:0008200	IPR002110 // Ankyrin repeat // 1.2E-9 /// IPR002110 // Ankyrin repeat // 9.1E-10 /// IPR002110 // Ankyrin repeat // 1.6E-10 /// IPR002110 // Ankyrin repeat // 2.4E-9 /// IPR002110 // Ankyrin repeat // 1.2E-10 /// IPR002110 // Ankyrin repeat // 1.1E-9 /// IPR002110 // Ankyrin repeat // 1.5E-8 /// IPR002110 // Ankyrin repeat // 2.1E-10	NA	NA	NA	NA	NP_001157787 /// NP_079466 /// XP_001717815 /// XP_003118905 /// XP_003119912	NM_001010914 /// NM_001164315 /// NM_020970 /// NM_025190 /// NM_198555 /// XM_001717763 /// XM_003118857 /// XM_003119864	BU607446	NA	GenBank	Consensus sequence	NA	Homo sapiens	A2VCN4 /// A6QL64 /// B5MDC9 /// E9PC19 /// F2Z332 /// F5H5L3 /// F8W8D5 /// F8WEX4 /// H7C425 /// Q5JPF3 /// Q8N2N9 /// Q8TDH5	gb:BU607446 /DB_XREF=gi:23271049 /DB_XREF=UI-CF-FN0-aeu-l-24-0-UI.s1 /CLONE=UI-CF-FN0-aeu-l-24-0-UI /TID=Hs.532921.1 /CNT=53 /FEA=FLmRNA /TIER=Stack /STK=6 /LL=57730 /UG_GENE=ANKRD36B /UG=Hs.532921 /UG_TITLE=Ankyrin repeat domain 36B /FL=gb:NM_025190.2 /REP_ORG=H. sapiens	NA
11722660_a_at	0.000648152	0.118016	4.18647	4.78324	4.96955	7.9608	7.3625	7.90322	NFE2L3	9603	0006351 // transcription, DNA-dependent // inferred from electronic annotation /// 0006355 // regulation of transcription, DNA-dependent // traceable author statement /// 0006355 // regulation of transcription, DNA-dependent // inferred from electronic annotation /// 0006366 // transcription from RNA polymerase II promoter // traceable author statement	0005634 // nucleus // inferred from electronic annotation	0003677 // DNA binding // inferred from electronic annotation /// 0003700 // sequence-specific DNA binding transcription factor activity // inferred from electronic annotation /// 0003700 // sequence-specific DNA binding transcription factor activity // traceable author statement /// 0003713 // transcription coactivator activity // traceable author statement /// 0043565 // sequence-specific DNA b…	chr7:26191857-26226745 (+) // 95.42 // p15.2	NA	2012-10-29	This probe set was annotated using the Matching Probes based pipeline to a Entrez Gene identifier using 8 transcripts. // false // Matching Probes // A	GENSCAN00000000977 // ensembl // 1 // Cross Hyb Matching Probes /// GENSCAN00000024793 // ensembl // 1 // Cross Hyb Matching Probes	AB010812(11),AF125534(11),AF133059(11),AF134891(11),BC068455(11),ENST00000056233(11),ENST00000398175(11),NM_004289(11)	Hs.404741	chr7p15.2	26226745	chr7	95.42	26191857	+	NA	ENSG00000050344	NA	nuclear factor (erythroid-derived 2)-like 3	Human Genome PrimeView Array	NA	GO:0006351|GO:0006355|GO:0006355|GO:0006366|GO:0005634|GO:0003677|GO:0003700|GO:0003700|GO:0003713|GO:0043565|GO:0046983	IPR004826 // Basic leucine zipper domain, Maf-type // 3.7E-10 /// IPR004826 // Basic leucine zipper domain, Maf-type // 1.5E-10 /// IPR011616 // bZIP transcription factor, bZIP-1 // 7.8E-12 /// IPR011616 // bZIP transcription factor, bZIP-1 // 3.6E-12 /// IPR011700 // Basic leucine zipper // 5.5E-9 /// IPR011700 // Basic leucine zipper // 2.6E-9	NA	604135	NA	NA	NP_004280	NM_004289	BC068455.1	NA	GenBank	Consensus sequence	NA	Homo sapiens	F5H2U6 /// Q96BQ9 /// Q9UHQ8 /// Q9Y4A8	gb:BC068455.1 /DB_XREF=gi:46250401 /GEN=NFE2L3 /TID=Hs.404741.1 /CNT=127 /FEA=FLmRNA /TIER=FL+Stack /STK=32 /LL=9603 /UG=Hs.404741 /DEF=Homo sapiens nuclear factor (erythroid-derived 2)-like 3, mRNA (cDNA clone MGC:87043 IMAGE:30347127), complete cds. /PROD=nuclear factor (erythroid-derived 2)-like 3 /FL=gb:AF134891.1 gb:NM_004289.6 gb:AB010812.1 gb:BC068455.1 gb:AF133059.1 /REP_ORG=H. sapiens	NA
11725454_a_at	0.00407853	0.11811	6.6218	5.81837	6.67689	9.38488	9.42322	9.68436	MYO1B	4430	0030048 // actin filament-based movement // inferred from sequence or structural similarity /// 0051017 // actin filament bundle assembly // inferred from sequence or structural similarity	0005737 // cytoplasm // inferred from sequence or structural similarity /// 0005886 // plasma membrane // inferred from sequence or structural similarity /// 0005903 // brush border // inferred from sequence or structural similarity /// 0005903 // brush border // inferred from electronic annotation /// 0016459 // myosin complex // inferred from electronic annotation /// 0030175 // filopodium // i…	0000146 // microfilament motor activity // inferred from sequence or structural similarity /// 0000166 // nucleotide binding // inferred from electronic annotation /// 0003774 // motor activity // inferred from electronic annotation /// 0003779 // actin binding // inferred from electronic annotation /// 0005516 // calmodulin binding // inferred from electronic annotation /// 0005524 // ATP bindin…	chr2:192110001-192290454 (+) // 98.14 // q32.3	NA	2012-10-29	This probe set was annotated using the Matching Probes based pipeline to a Entrez Gene identifier using 10 transcripts. // false // Matching Probes // A	NA	AB290176(11),BC053558(11),ENST00000304164(11),ENST00000339514(11),ENST00000392316(11),ENST00000392318(11),ENST00000439065(11),NM_001130158(11),NM_001161819(11),NM_012223(11)	Hs.439620	chr2q12-q34	192290454	chr2	98.14	192110001	+	NA	ENSG00000128641	NA	myosin IB	Human Genome PrimeView Array	NA	GO:0030048|GO:0051017|GO:0005737|GO:0005886|GO:0005903|GO:0005903|GO:0016459|GO:0030175|GO:0071944|GO:0000146|GO:0000166|GO:0003774|GO:0003779|GO:0005516|GO:0005524|GO:0005524|GO:0005546|GO:0005547	IPR000048 // IQ motif, EF-hand binding site // 4.3E-7 /// IPR000048 // IQ motif, EF-hand binding site // 3.6E-8 /// IPR000048 // IQ motif, EF-hand binding site // 4.6E-7 /// IPR000048 // IQ motif, EF-hand binding site // 3.8E-8 /// IPR000048 // IQ motif, EF-hand binding site // 4.4E-7 /// IPR000048 // IQ motif, EF-hand binding site // 3.7E-8 /// IPR000048 // IQ motif, EF-hand binding site // 7.0E…	NA	606537	NA	NA	NP_001123630 /// NP_001155291 /// NP_036355	NM_001130158 /// NM_001161819 /// NM_012223	BC053558.1	NA	GenBank	Consensus sequence	NA	Homo sapiens	B0I1S9 /// B3KQI2 /// C9JUP5 /// C9JYW1 /// C9K0I9 /// E7EPB4 /// E7EQD9 /// E9PDF6 /// E9PHK2 /// H7C2Y7 /// O43795 /// Q05CR5 /// Q14777	gb:BC053558.1 /DB_XREF=gi:31565494 /GEN=MYO1B /TID=Hs.439620.1 /CNT=161 /FEA=FLmRNA /TIER=FL+Stack /STK=21 /LL=4430 /UG=Hs.439620 /DEF=Homo sapiens myosin IB, mRNA (cDNA clone MGC:61570 IMAGE:6162505), complete cds. /PROD=MYO1B protein /FL=gb:AB290176.1 gb:NM_001130158.1 gb:BC053558.1 /REP_ORG=H. sapiens	NA
11729381_a_at	0.00162513	0.118456	4.34645	4.79248	5.08271	7.72005	7.79686	8.01426	AK5	26289	0006139 // nucleobase-containing compound metabolic process // inferred from electronic annotation /// 0006172 // ADP biosynthetic process // traceable author statement /// 0006173 // dADP biosynthetic process // traceable author statement /// 0007165 // signal transduction // inferred from electronic annotation /// 0009165 // nucleotide biosynthetic process // not recorded /// 0009220 // pyrimid…	0005737 // cytoplasm // inferred from direct assay /// 0005737 // cytoplasm // inferred from electronic annotation /// 0005813 // centrosome // inferred from direct assay /// 0005829 // cytosol // traceable author statement	0000166 // nucleotide binding // inferred from electronic annotation /// 0004017 // adenylate kinase activity // inferred from electronic annotation /// 0004017 // adenylate kinase activity // traceable author statement /// 0005524 // ATP binding // inferred from electronic annotation /// 0008603 // cAMP-dependent protein kinase regulator activity // inferred from electronic annotation /// 001630…	chr1:77748286-78025651 (+) // 98.94 // p31.1	NA	2012-10-29	This probe set was annotated using the Matching Probes based pipeline to a Entrez Gene identifier using 7 transcripts. // false // Matching Probes // A	NA	AF062595(11),AY171600(11),BC036666(11),ENST00000344720(11),ENST00000354567(11),NM_012093(11),NM_174858(11)	Hs.559718	chr1p31	78025651	chr1	98.94	77748286	+	EC:2.7.4.3	ENSG00000154027	NA	adenylate kinase 5	Human Genome PrimeView Array	NA	GO:0006139|GO:0006172|GO:0006173|GO:0007165|GO:0009165|GO:0009220|GO:0015949|GO:0016310|GO:0044281|GO:0046034|GO:0055086|GO:0005737|GO:0005737|GO:0005813|GO:0005829|GO:0000166|GO:0004017|GO:0004017|GO:0005524|GO:0008603|GO:0016301|GO:0016740|GO:0019205|GO:0019206	IPR000850 // Adenylate kinase // 1.5E-37 /// IPR000850 // Adenylate kinase // 3.1E-49 /// IPR000850 // Adenylate kinase // 1.1E-37 /// IPR000850 // Adenylate kinase // 2.3E-49 /// IPR007858 // Dpy-30 motif // 2.3E-9	NA	608009	NA	NA	NP_036225 /// NP_777283	NM_012093 /// NM_174858	NM_012093.2	NA	GenBank	Consensus sequence	NA	Homo sapiens	E9PIS7 /// E9PQQ8 /// H0YEZ1 /// Q8N291 /// Q9Y6K8	gb:NM_012093.2 /DB_XREF=gi:28144898 /GEN=AK5 /TID=Hs.559718.1 /CNT=53 /FEA=FLmRNA /TIER=FL+Stack /STK=7 /LL=26289 /UG=Hs.559718 /DEF=Homo sapiens adenylate kinase 5 (AK5), transcript variant 2, mRNA. /PROD=adenylate kinase 5 isoform 2 /FL=gb:AF062595.1 gb:BC033896.1 gb:CR541890.1 gb:NM_012093.2 gb:AY171600.2 /REP_ORG=H. sapiens	NA
11728054_a_at	0.000895274	0.118824	6.06812	5.7294	6.26212	9.04442	9.22139	9.05568	DIAPH3	81624	0016043 // cellular component organization // inferred from electronic annotation /// 0030036 // actin cytoskeleton organization // inferred from electronic annotation	0005737 // cytoplasm // inferred from electronic annotation /// 0005829 // cytosol // inferred from electronic annotation	0003779 // actin binding // inferred from electronic annotation /// 0017048 // Rho GTPase binding // inferred from electronic annotation	chr13:60239716-60738194 (-) // 99.4 // q21.2	NA	2012-10-29	This probe set was annotated using the Matching Probes based pipeline to a Entrez Gene identifier using 9 transcripts. // false // Matching Probes // A	AY750055 // gb // 7 // Cross Hyb Matching Probes	ENST00000400324(11),ENST00000400327(11),ENST00000400329(11),ENST00000400330(11),ENST00000413168(11),NM_001042517(11),NM_001258366(11),NM_001258367(11),NM_001258368(11)	Hs.283127	chr13q21.2	60738194	chr13	99.4	60239716	-	NA	ENSG00000139734	NA	diaphanous homolog 3 (Drosophila)	Human Genome PrimeView Array	NA	GO:0016043|GO:0030036|GO:0005737|GO:0005829|GO:0003779|GO:0017048	IPR010465 // DRF autoregulatory // 1.3E-11 /// IPR010465 // DRF autoregulatory // 1.2E-11 /// IPR010465 // DRF autoregulatory // 1.5E-11 /// IPR010465 // DRF autoregulatory // 1.5E-11 /// IPR010472 // Diaphanous FH3 // 1.3E-60 /// IPR010472 // Diaphanous FH3 // 1.3E-60 /// IPR010472 // Diaphanous FH3 // 1.6E-60 /// IPR010472 // Diaphanous FH3 // 1.5E-60 /// IPR010473 // Diaphanous GTPase-binding …	NA	609129 /// 614567	NA	NA	NP_001035982 /// NP_001245295 /// NP_001245296 /// NP_001245297 /// NP_001245298 /// NP_001245299 /// NP_112194	NM_001042517 /// NM_001258366 /// NM_001258367 /// NM_001258368 /// NM_001258369 /// NM_001258370 /// NM_030932	NM_001042517.1	NA	GenBank	Consensus sequence	NA	Homo sapiens	A6NG52 /// A8MYX0 /// B4DPV3 /// B7ZB09 /// C9JDG0 /// C9JDG1 /// C9JL55 /// F8W838 /// Q4G0R2 /// Q9NSV4	gb:NM_001042517.1 /DB_XREF=gi:110225350 /GEN=DIAPH3 /TID=Hs.283127.1 /CNT=69 /FEA=FLmRNA /TIER=FL+Stack /STK=14 /LL=81624 /UG=Hs.283127 /DEF=Homo sapiens diaphanous homolog 3 (Drosophila) (DIAPH3), transcript variant 1, mRNA. /PROD=diaphanous homolog 3 isoform a /FL=gb:AB244756.1 gb:AY750055.1 gb:AY818645.1 gb:NM_001042517.1 /REP_ORG=H. sapiens	NA
11737874_a_at	9.01785e-05	0.11936	9.58693	9.86632	9.60195	12.9368	12.5011	12.8008	SULF1	23213	0001822 // kidney development // inferred from sequence or structural similarity /// 0001822 // kidney development // inferred from electronic annotation /// 0001937 // negative regulation of endothelial cell proliferation // inferred from direct assay /// 0002063 // chondrocyte development // inferred from sequence or structural similarity /// 0002063 // chondrocyte development // inferred from …	0005615 // extracellular space // inferred from direct assay /// 0005615 // extracellular space // non-traceable author statement /// 0005783 // endoplasmic reticulum // inferred from direct assay /// 0005783 // endoplasmic reticulum // inferred from electronic annotation /// 0005794 // Golgi apparatus // inferred from sequence or structural similarity /// 0005794 // Golgi apparatus // inferred f…	0003824 // catalytic activity // inferred from electronic annotation /// 0004065 // arylsulfatase activity // inferred from direct assay /// 0004065 // arylsulfatase activity // inferred from mutant phenotype /// 0005509 // calcium ion binding // inferred from electronic annotation /// 0008449 // N-acetylglucosamine-6-sulfatase activity // inferred from direct assay /// 0008449 // N-acetylglucosa…	chr8:70378858-70573147 (+) // 99.98 // q13.2	NA	2012-10-29	This probe set was annotated using the Matching Probes based pipeline to a Entrez Gene identifier using 7 transcripts. // false // Matching Probes // A	NA	AF545571(11),ENST00000260128(11),ENST00000458141(11),NM_001128204(11),NM_001128205(11),NM_001128206(11),NM_015170(11)	Hs.409602	chr8q13.1	70573147	chr8	99.98	70378858	+	NA	ENSG00000137573	NA	sulfatase 1	Human Genome PrimeView Array	NA	GO:0001822|GO:0001822|GO:0001937|GO:0002063|GO:0002063|GO:0003094|GO:0003094|GO:0006915|GO:0008152|GO:0010575|GO:0010575|GO:0014846|GO:0014846|GO:0016525|GO:0030177|GO:0030201|GO:0030201|GO:0030201|GO:0030336|GO:0030513|GO:0032836|GO:0032836|GO:0035860|GO:0035860|GO:0040036|GO:0040037|GO:0040037|GO:0040037|GO:0048010|GO:0048706|GO:0048706|GO:0051216|GO:0051216|GO:0060348|GO:0060348|GO:0060384|GO:…	IPR000917 // Sulfatase // 1.8E-61 /// IPR002591 // Type I phosphodiesterase/nucleotide pyrophosphatase/phosphate transferase // 7.3E-12 /// IPR024609 // Extracellular sulfatase, C-terminal // 9.6E-55	NA	610012	NA	NA	NP_001121676 /// NP_001121677 /// NP_001121678 /// NP_055985	NM_001128204 /// NM_001128205 /// NM_001128206 /// NM_015170	NM_015170.2	NA	GenBank	Consensus sequence	NA	Homo sapiens	E9PI06 /// E9PJL8 /// E9PLS5 /// E9PPQ3 /// E9PS14 /// H0YDR1 /// Q6NUJ9 /// Q7Z2W2 /// Q8IWU6 /// Q96E28 /// Q9NTJ8	gb:NM_015170.2 /DB_XREF=gi:189571635 /GEN=SULF1 /TID=Hs.409602.1 /CNT=20 /FEA=FLmRNA /TIER=FL /STK=2 /LL=23213 /UG=Hs.409602 /DEF=Homo sapiens sulfatase 1 (SULF1), transcript variant 3, mRNA. /PROD=sulfatase 1 /FL=gb:NM_015170.2 gb:AF545571.1 /REP_ORG=H. sapiens	NA
11729887_at	0.000372257	0.11983	7.77772	7.66045	7.59952	10.6961	10.537	10.961	PTPLA	9200	0006470 // protein dephosphorylation // traceable author statement /// 0006633 // fatty acid biosynthetic process // inferred from electronic annotation /// 0007165 // signal transduction // non-traceable author statement /// 0007275 // multicellular organismal development // inferred from electronic annotation /// 0007275 // multicellular organismal development // traceable author statement /// …	0005783 // endoplasmic reticulum // inferred from electronic annotation /// 0005789 // endoplasmic reticulum membrane // inferred from electronic annotation /// 0016020 // membrane // inferred from electronic annotation /// 0016021 // integral to membrane // inferred from electronic annotation	0004725 // protein tyrosine phosphatase activity // traceable author statement /// 0016829 // lyase activity // inferred from electronic annotation	chr10:17631957-17659373 (-) // 96.31 // p12.33	NA	2012-10-29	This probe set was annotated using the Matching Probes based pipeline to a Entrez Gene identifier using 5 transcripts. // false // Matching Probes // A	AY455942 // gb // 1 // Cross Hyb Matching Probes /// ENST00000570254 // ensembl // 7 // Cross Hyb Matching Probes /// ENST00000565357 // ensembl // 6 // Cross Hyb Matching Probes /// ENST00000564036 // ensembl // 4 // Cross Hyb Matching Probes /// ENST00000498812 // ensembl // 7 // Cross Hyb Matching Probes /// ENST00000471481 // ensembl // 6 // Cross Hyb Matching Probes /// ENST00000466335 // en…	AF114494(11),BC010353(11),ENST00000361271(11),ENST00000564712(11),NM_014241(11)	Hs.114062	chr10p14-p13	17659373	chr10	96.31	17631957	-	NA	ENSG00000165996 /// ENSG00000261677	NA	protein tyrosine phosphatase-like (proline instead of catalytic arginine), member A	Human Genome PrimeView Array	NA	GO:0006470|GO:0006633|GO:0007165|GO:0007275|GO:0007275|GO:0008610|GO:0035335|GO:0005783|GO:0005789|GO:0016020|GO:0016021|GO:0004725|GO:0016829	IPR007482 // Protein-tyrosine phosphatase-like, PTPLA // 2.4E-62	NA	610467	NA	NA	NP_055056	NM_014241	BC010353.1	NA	GenBank	Consensus sequence	NA	Homo sapiens	B0YJ81	gb:BC010353.1 /DB_XREF=gi:14714454 /GEN=PTPLA /TID=Hs.114062.1 /CNT=50 /FEA=FLmRNA /TIER=FL+Stack /STK=10 /LL=9200 /UG=Hs.114062 /DEF=Homo sapiens protein tyrosine phosphatase-like (proline instead of catalytic arginine), member A, mRNA (cDNA clone MGC:13358 IMAGE:4293342), complete cds. /PROD=protein tyrosine phosphatase-like (prolineinstead of catalytic arginine), member A /FL=gb:BC010353.1 gb:…	NA
11726328_x_at	0.00127341	0.120244	7.10054	7.08177	7.14416	10.2227	9.9198	10.3228	GBP1	2633	0006184 // GTP catabolic process // inferred from electronic annotation /// 0019221 // cytokine-mediated signaling pathway // traceable author statement /// 0060333 // interferon-gamma-mediated signaling pathway // traceable author statement	0005829 // cytosol // traceable author statement /// 0005886 // plasma membrane // inferred from electronic annotation /// 0016020 // membrane // inferred from electronic annotation	0000166 // nucleotide binding // inferred from electronic annotation /// 0003924 // GTPase activity // inferred from electronic annotation /// 0005525 // GTP binding // inferred from electronic annotation /// 0005525 // GTP binding // traceable author statement	chr1:89517986-89531043 (-) // 99.77 // p22.2	NA	2012-10-29	This probe set was annotated using the Matching Probes based pipeline to a Entrez Gene identifier using 4 transcripts. // false // Matching Probes // A	NA	AB208912(11),ENST00000370473(9),M55542(10),NM_002053(9)	Hs.62661	chr1p22.2	89531043	chr1	99.77	89517986	-	NA	ENSG00000117228	NA	guanylate binding protein 1, interferon-inducible	Human Genome PrimeView Array	NA	GO:0006184|GO:0019221|GO:0060333|GO:0005829|GO:0005886|GO:0016020|GO:0000166|GO:0003924|GO:0005525|GO:0005525	IPR003191 // Guanylate-binding protein, C-terminal // 2.9E-131 /// IPR015894 // Guanylate-binding protein, N-terminal // 1.9E-127	NA	600411	NA	NA	NP_002044	NM_002053	NM_002053.2	NA	GenBank	Consensus sequence	NA	Homo sapiens	B4DNS2 /// B4E1L5 /// P32455 /// Q59H47 /// Q5D1D5	gb:NM_002053.2 /DB_XREF=gi:166706902 /GEN=GBP1 /TID=Hs.62661.1 /CNT=122 /FEA=FLmRNA /TIER=FL+Stack /STK=18 /LL=2633 /UG=Hs.62661 /DEF=Homo sapiens guanylate binding protein 1, interferon-inducible, 67kDa (GBP1), mRNA. /PROD=guanylate binding protein 1,interferon-inducible, 67kDa /FL=gb:AY920436.1 gb:NM_002053.2 gb:BC002666.2 gb:AK291783.1 gb:M55542.1 gb:BT006847.1 /REP_ORG=H. sapiens	NA
11724343_at	3.98225e-05	0.12097	5.59394	5.85244	5.61134	8.57371	8.67776	8.93803	ITGA4	3676	0001974 // blood vessel remodeling // inferred from electronic annotation /// 0007155 // cell adhesion // inferred from electronic annotation /// 0007157 // heterophilic cell-cell adhesion // inferred from electronic annotation /// 0007159 // leukocyte cell-cell adhesion // inferred from direct assay /// 0007159 // leukocyte cell-cell adhesion // inferred from electronic annotation /// 0007229 //…	0005886 // plasma membrane // traceable author statement /// 0008305 // integrin complex // inferred from electronic annotation /// 0009897 // external side of plasma membrane // inferred from electronic annotation /// 0009986 // cell surface // inferred from direct assay /// 0016020 // membrane // inferred from electronic annotation /// 0016021 // integral to membrane // inferred from electronic…	0001968 // fibronectin binding // inferred from electronic annotation /// 0004872 // receptor activity // inferred from electronic annotation /// 0005515 // protein binding // inferred from physical interaction	chr2:182321458-182402492 (+) // 98.15 // q31.3	NA	2012-10-29	This probe set was annotated using the Matching Probes based pipeline to a Entrez Gene identifier using 2 transcripts. // false // Matching Probes // A	BC137498 // gb // 10 // Negative Strand Matching Probes /// BC137499 // gb // 10 // Negative Strand Matching Probes /// ENST00000410087 // ensembl // 10 // Negative Strand Matching Probes /// NR_027689 // refseq // 10 // Negative Strand Matching Probes /// NR_027690 // refseq // 10 // Negative Strand Matching Probes /// NM_201548 // refseq // 10 // Negative Strand Matching Probes /// NM_001030311…	BC080190(10),NM_000885(10)	Hs.440955	chr2q31.3	182402492	chr2	98.15	182321458	+	NA	NA	NA	integrin, alpha 4 (antigen CD49D, alpha 4 subunit of VLA-4 receptor)	Human Genome PrimeView Array	NA	GO:0001974|GO:0007155|GO:0007157|GO:0007159|GO:0007159|GO:0007229|GO:0007507|GO:0007596|GO:0016477|GO:0030183|GO:0050776|GO:0050900|GO:0060324|GO:0060710|GO:0005886|GO:0008305|GO:0009897|GO:0009986|GO:0016020|GO:0016021|GO:0001968|GO:0004872|GO:0005515	NA	NA	192975	Integrin-mediated_cell_adhesion_KEGG // GenMAPP	NA	NP_000876	NM_000885	NM_000885.4	NA	GenBank	Consensus sequence	NA	Homo sapiens	B4E045 /// B4E0Q2 /// E7EP60 /// E7ESG7 /// P13612 /// Q59H74 /// Q68EM9 /// Q6PJE7 /// Q7Z4L6 /// Q8IU66 /// Q8IU71 /// Q8IUA2	gb:NM_000885.4 /DB_XREF=gi:67191026 /GEN=ITGA4 /TID=Hs.440955.1 /CNT=159 /FEA=FLmRNA /TIER=FL+Stack /STK=25 /LL=3676 /UG=Hs.440955 /DEF=Homo sapiens integrin, alpha 4 (antigen CD49D, alpha 4 subunit of VLA-4 receptor) (ITGA4), mRNA. /PROD=integrin alpha 4 precursor /FL=gb:L12002.1 gb:NM_000885.4 gb:BC080190.1 /REP_ORG=H. sapiens	NA
11717559_a_at	0.00250756	0.12178	6.21738	5.55541	5.95005	8.89419	8.9542	9.05804	ABLIM1	3983	0007010 // cytoskeleton organization // inferred from electronic annotation /// 0007411 // axon guidance // traceable author statement /// 0007411 // axon guidance // inferred from electronic annotation /// 0007601 // visual perception // traceable author statement /// 0009887 // organ morphogenesis // traceable author statement /// 0045944 // positive regulation of transcription from RNA polymer…	0005737 // cytoplasm // inferred from electronic annotation /// 0005856 // cytoskeleton // inferred from electronic annotation /// 0015629 // actin cytoskeleton // inferred from electronic annotation /// 0015629 // actin cytoskeleton // traceable author statement	0003779 // actin binding // inferred from electronic annotation /// 0003779 // actin binding // traceable author statement /// 0005515 // protein binding // inferred from physical interaction /// 0008270 // zinc ion binding // inferred from electronic annotation /// 0046872 // metal ion binding // inferred from electronic annotation	chr10:116190870-116444762 (-) // 98.69 // q25.3	NA	2012-10-29	This probe set was annotated using the Matching Probes based pipeline to a Entrez Gene identifier using 14 transcripts. // false // Matching Probes // A	NA	ENST00000336585(11),ENST00000369252(11),ENST00000369257(11),ENST00000369262(11),ENST00000369263(11),ENST00000369266(11),ENST00000369267(11),ENST00000392952(11),ENST00000392955(11),ENST00000533213(11),NM_001003407(11),NM_001003408(11),NM_002313(11),NM_006720(11)	Hs.438236	chr10q25	116444762	chr10	98.69	116190870	-	NA	ENSG00000099204	NA	actin binding LIM protein 1	Human Genome PrimeView Array	NA	GO:0007010|GO:0007411|GO:0007411|GO:0007601|GO:0009887|GO:0045944|GO:0005737|GO:0005856|GO:0015629|GO:0015629|GO:0003779|GO:0003779|GO:0005515|GO:0008270|GO:0046872	IPR001781 // Zinc finger, LIM-type // 7.8E-14 /// IPR001781 // Zinc finger, LIM-type // 2.4E-14 /// IPR001781 // Zinc finger, LIM-type // 8.9E-19 /// IPR001781 // Zinc finger, LIM-type // 1.5E-10 /// IPR001781 // Zinc finger, LIM-type // 7.1E-14 /// IPR001781 // Zinc finger, LIM-type // 2.2E-14 /// IPR001781 // Zinc finger, LIM-type // 8.0E-19 /// IPR001781 // Zinc finger, LIM-type // 1.2E-10 ///…	NA	602330	NA	NA	NP_001003407 /// NP_001003408 /// NP_002304 /// NP_006711	NM_001003407 /// NM_001003408 /// NM_002313 /// NM_006720	NM_001003408.1	NA	GenBank	Consensus sequence	NA	Homo sapiens	A6NCD9 /// A6NKJ2 /// B3KSG3 /// B3KVH2 /// B4DQA3 /// B7Z4H1 /// F6XFR5 /// F8W8M4 /// F8WAB0 /// F8WAB1 /// H0Y3K7 /// H0Y7N6 /// O14639 /// Q5JVV3 /// Q5T6N2 /// Q5T6N4	gb:NM_001003408.1 /DB_XREF=gi:51173714 /GEN=ABLIM1 /TID=Hs.438236.1 /CNT=234 /FEA=FLmRNA /TIER=FL+Stack /STK=76 /LL=3983 /UG=Hs.438236 /DEF=Homo sapiens actin binding LIM protein 1 (ABLIM1), transcript variant 3, mRNA. /PROD=actin-binding LIM protein 1 isoform c /FL=gb:NM_001003408.1 /REP_ORG=H. sapiens	NA
11725413_x_at	0.000426201	0.122214	4.68595	5.014	5.3262	7.90724	8.28439	7.97401	TRIM14	9830	NA	0005622 // intracellular // inferred from electronic annotation /// 0005737 // cytoplasm // inferred from direct assay	0008270 // zinc ion binding // inferred from electronic annotation /// 0046872 // metal ion binding // inferred from electronic annotation	chr9:100846468-100881695 (-) // 79.6 // q22.33	NA	2012-10-29	This probe set was annotated using the Matching Probes based pipeline to a Entrez Gene identifier using 4 transcripts. // false // Matching Probes // A	NA	AF220131(11),D50919(11),ENST00000341469(11),NM_014788(11)	Hs.575631	chr9q22.33	100881695	chr9	79.6	100846468	-	NA	ENSG00000106785	NA	tripartite motif containing 14	Human Genome PrimeView Array	NA	GO:0005622|GO:0005737|GO:0008270|GO:0046872	IPR000315 // Zinc finger, B-box // 5.3E-13 /// IPR003877 // SPla/RYanodine receptor SPRY // 4.1E-21	NA	606556	NA	NA	NP_055603 /// NP_150088 /// NP_150089	NM_014788 /// NM_033219 /// NM_033220 /// NM_033221	NM_014788.2	NA	GenBank	Consensus sequence	NA	Homo sapiens	B4E0G2 /// B7ZAZ9 /// F2Z2M2 /// F8W956 /// Q14142 /// Q548W9 /// Q6ZWL7	gb:NM_014788.2 /DB_XREF=gi:15208662 /GEN=TRIM14 /TID=Hs.575631.1 /CNT=209 /FEA=FLmRNA /TIER=FL+Stack /STK=21 /LL=9830 /UG=Hs.575631 /DEF=Homo sapiens tripartite motif-containing 14 (TRIM14), transcript variant 1, mRNA. /PROD=tripartite motif protein TRIM14 isoform alpha /FL=gb:AK292825.1 gb:AK316464.1 gb:D50919.1 gb:NM_014788.2 gb:AK303366.1 /REP_ORG=H. sapiens	NA
11744146_x_at	5.41399e-05	0.12255	8.53184	8.86836	8.48317	11.4658	11.701	11.8122	RBM3	5935	0006396 // RNA processing // traceable author statement /// 0006412 // translation // inferred from electronic annotation /// 0006417 // regulation of translation // inferred from sequence or structural similarity /// 0006950 // response to stress // inferred from electronic annotation /// 0009409 // response to cold // inferred from electronic annotation /// 0035196 // production of miRNAs invol…	0005634 // nucleus // inferred from sequence or structural similarity /// 0005634 // nucleus // inferred from electronic annotation /// 0005737 // cytoplasm // inferred from sequence or structural similarity /// 0005737 // cytoplasm // inferred from electronic annotation /// 0015934 // large ribosomal subunit // inferred from sequence or structural similarity /// 0015934 // large ribosomal subuni…	0000166 // nucleotide binding // inferred from electronic annotation /// 0003676 // nucleic acid binding // inferred from electronic annotation /// 0003723 // RNA binding // inferred from electronic annotation /// 0003723 // RNA binding // traceable author statement /// 0043023 // ribosomal large subunit binding // inferred from electronic annotation	chrX:48432742-48436958 (+) // 73.0 // p11.23	NA	2012-10-29	This probe set was annotated using the Matching Probes based pipeline to a Entrez Gene identifier using 7 transcripts. // false // Matching Probes // A	AY358132 // gb // 5 // Cross Hyb Matching Probes /// ENST00000489344 // ensembl // 4 // Cross Hyb Matching Probes /// ENST00000376755 // ensembl // 8 // Cross Hyb Matching Probes	BC006825(11),BX647914(11),ENST00000354480(9),ENST00000376759(9),ENST00000430348(9),ENST00000466764(9),NM_006743(9)	Hs.301404	chrXp11.2	48436958	chrX	73	48432742	+	NA	ENSG00000102317	NA	RNA binding motif (RNP1, RRM) protein 3	Human Genome PrimeView Array	NA	GO:0006396|GO:0006412|GO:0006417|GO:0006950|GO:0009409|GO:0035196|GO:0045727|GO:0045727|GO:0005634|GO:0005634|GO:0005737|GO:0005737|GO:0015934|GO:0015934|GO:0030425|GO:0030425|GO:0042995|GO:0000166|GO:0003676|GO:0003723|GO:0003723|GO:0043023	IPR000504 // RNA recognition motif domain // 1.1E-28	NA	300027	NA	NA	NP_006734	NM_001017430 /// NM_001017431 /// NM_006743	AL540983	NA	GenBank	Consensus sequence	NA	Homo sapiens	A8K0P9 /// F5GZ81 /// P98179 /// Q6XYB6 /// Q6ZPC8 /// Q9H5V0	gb:AL540983 /DB_XREF=gi:45716577 /DB_XREF=AL540983 /CLONE=CS0DE004YM14 /TID=Hs.301404.1 /CNT=404 /FEA=FLmRNA /TIER=Stack /STK=9 /LL=5935 /UG_GENE=RBM3 /UG=Hs.301404 /UG_TITLE=RNA binding motif (RNP1, RRM) protein 3 /FL=gb:BC006825.1 gb:NM_006743.3 /REP_ORG=H. sapiens	NA
11744572_a_at	9.4757e-05	0.122818	5.35834	5.42063	5.41036	8.3069	8.46106	8.49164	KLF5	688	0001525 // angiogenesis // inferred from electronic annotation /// 0006351 // transcription, DNA-dependent // inferred from electronic annotation /// 0006355 // regulation of transcription, DNA-dependent // inferred from electronic annotation /// 0006366 // transcription from RNA polymerase II promoter // traceable author statement /// 0008284 // positive regulation of cell proliferation // infer…	0005622 // intracellular // inferred from electronic annotation /// 0005634 // nucleus // inferred from direct assay /// 0005634 // nucleus // inferred from electronic annotation /// 0005730 // nucleolus // inferred from direct assay /// 0005794 // Golgi apparatus // inferred from direct assay /// 0043231 // intracellular membrane-bounded organelle // inferred from direct assay	0003676 // nucleic acid binding // inferred from electronic annotation /// 0003677 // DNA binding // inferred from electronic annotation /// 0003700 // sequence-specific DNA binding transcription factor activity // inferred from electronic annotation /// 0008270 // zinc ion binding // inferred from electronic annotation /// 0046872 // metal ion binding // inferred from electronic annotation	chr13:73629113-73650116 (+) // 98.09 // q22.1	NA	2012-10-29	This probe set was annotated using the Matching Probes based pipeline to a Entrez Gene identifier using 15 transcripts. // false // Matching Probes // A	GENSCAN00000043634 // ensembl // 8 // Cross Hyb Matching Probes /// ENST00000477333 // ensembl // 5 // Cross Hyb Matching Probes /// ENST00000476859 // ensembl // 1 // Cross Hyb Matching Probes /// ENST00000464404 // ensembl // 8 // Cross Hyb Matching Probes	AB030824(11),AF132818(11),AF287272(11),AK296900(11),AK302280(11),AK304284(11),BC007695(11),BC042131(11),BT006641(11),D14520(11),EF208215(11),ENST00000377687(11),ENST00000539231(11),ENST00000545883(11),NM_001730(11)	Hs.508234	chr13q22.1	73650116	chr13	98.09	73629113	+	NA	ENSG00000102554	NA	Kruppel-like factor 5 (intestinal)	Human Genome PrimeView Array	NA	GO:0001525|GO:0006351|GO:0006355|GO:0006366|GO:0008284|GO:0030033|GO:0045893|GO:0005622|GO:0005634|GO:0005634|GO:0005730|GO:0005794|GO:0043231|GO:0003676|GO:0003677|GO:0003700|GO:0008270|GO:0046872	IPR007087 // Zinc finger, C2H2 // 1.9E-10 /// IPR007087 // Zinc finger, C2H2 // 1.8E-10 /// IPR007087 // Zinc finger, C2H2 // 1.4E-10	NA	602903	NA	NA	NP_001721	NM_001730	EF208215.1	NA	GenBank	Consensus sequence	NA	Homo sapiens	A2TJX0 /// B4DL96 /// B4E2I1 /// Q13887 /// Q5T6X2	gb:EF208215.1 /DB_XREF=gi:124263657 /GEN=KLF5 /TID=Hs.508234.2 /CNT=25 /FEA=FLmRNA /TIER=FL+Stack /STK=13 /LL=688 /UG=Hs.508234 /DEF=Homo sapiens Kruppel-like factor 5 (KLF5) mRNA, complete cds, alternatively spliced. /PROD=Kruppel-like factor 5 /FL=gb:EF208215.1 gb:AK302280.1 /REP_ORG=H. sapiens	NA
11758572_s_at	0.00868025	0.122937	4.22818	4.31434	4.54932	6.79356	7.94597	7.20178	HELLS	3070	0001655 // urogenital system development // inferred from electronic annotation /// 0006306 // DNA methylation // inferred from electronic annotation /// 0006342 // chromatin silencing // inferred from electronic annotation /// 0006346 // methylation-dependent chromatin silencing // inferred from sequence or structural similarity /// 0006346 // methylation-dependent chromatin silencing // inferre…	0000775 // chromosome, centromeric region // inferred from sequence or structural similarity /// 0000775 // chromosome, centromeric region // inferred from electronic annotation /// 0005634 // nucleus // inferred from electronic annotation /// 0005721 // centromeric heterochromatin // inferred from sequence or structural similarity /// 0005721 // centromeric heterochromatin // inferred from elect…	0000166 // nucleotide binding // inferred from electronic annotation /// 0003676 // nucleic acid binding // inferred from electronic annotation /// 0003677 // DNA binding // inferred from electronic annotation /// 0003682 // chromatin binding // inferred from electronic annotation /// 0004386 // helicase activity // inferred from electronic annotation /// 0005524 // ATP binding // inferred from e…	chr10:96361454-96361855 (+) // 97.8 // q23.33	NA	2012-10-29	This probe set was annotated using the Matching Probes based pipeline to a Entrez Gene identifier using 10 transcripts. // false // Matching Probes // A	NA	AF155827(11),BC029381(11),BC030963(11),BC031004(11),BX538033(11),ENST00000348459(11),ENST00000394036(11),ENST00000394045(11),ENST00000475263(10),NM_018063(11)	Hs.599954	chr10q24.2	96361855	chr10	97.8	96361454	+	NA	ENSG00000119969	NA	helicase, lymphoid-specific	Human Genome PrimeView Array	NA	GO:0001655|GO:0006306|GO:0006342|GO:0006346|GO:0006346|GO:0006351|GO:0006355|GO:0006916|GO:0007049|GO:0007067|GO:0007275|GO:0007275|GO:0010216|GO:0010216|GO:0031508|GO:0031508|GO:0046651|GO:0046651|GO:0051301|GO:0000775|GO:0000775|GO:0005634|GO:0005721|GO:0005721|GO:0000166|GO:0003676|GO:0003677|GO:0003682|GO:0004386|GO:0005524|GO:0016787	IPR000330 // SNF2-related // 1.0E-85 /// IPR000330 // SNF2-related // 9.6E-33 /// IPR000330 // SNF2-related // 1.8E-10 /// IPR001650 // Helicase, C-terminal // 8.3E-21 /// IPR001650 // Helicase, C-terminal // 7.0E-21	NA	603946	Apoptosis // GenMAPP	NA	NP_060533	NM_018063	AA491250	NA	GenBank	Consensus sequence	NA	Homo sapiens	B1ALG6 /// Q0VGL2 /// Q6I7N8 /// Q76H82 /// Q9NRZ9 /// Q9NW36	gb:AA491250 /DB_XREF=gi:2220423 /DB_XREF=aa49b05.s1 /CLONE=IMAGE:824241 /TID=Hs.599954.1 /CNT=1 /FEA=EST /TIER=ConsEnd /STK=1 /UG=Hs.599954 /UG_TITLE=Transcribed locus /REP_ORG=H. sapiens	NA
11755902_a_at	0.000229147	0.123731	5.61039	5.40802	5.64536	8.52905	8.60052	8.58855	TRPV2	51393	0006810 // transport // traceable author statement /// 0006810 // transport // inferred from electronic annotation /// 0006811 // ion transport // inferred from electronic annotation /// 0006816 // calcium ion transport // inferred from electronic annotation /// 0007600 // sensory perception // traceable author statement /// 0009266 // response to temperature stimulus // inferred from direct assa…	0005622 // intracellular // inferred from electronic annotation /// 0005737 // cytoplasm // inferred from electronic annotation /// 0005886 // plasma membrane // inferred from direct assay /// 0005886 // plasma membrane // inferred from electronic annotation /// 0005887 // integral to plasma membrane // traceable author statement /// 0009986 // cell surface // inferred from electronic annotation …	0004872 // receptor activity // inferred from electronic annotation /// 0005216 // ion channel activity // traceable author statement /// 0005216 // ion channel activity // inferred from electronic annotation /// 0005261 // cation channel activity // inferred from direct assay /// 0005261 // cation channel activity // inferred from electronic annotation /// 0005262 // calcium channel activity // …	chr17:16318925-16340315 (+) // 99.91 // p11.2	NA	2012-10-29	This probe set was annotated using the Matching Probes based pipeline to a Entrez Gene identifier using 8 transcripts. // false // Matching Probes // A	GENSCAN00000043369 // ensembl // 5 // Cross Hyb Matching Probes /// ENST00000475513 // ensembl // 8 // Cross Hyb Matching Probes /// ENST00000493434 // ensembl // 6 // Cross Hyb Matching Probes	AF103906(10),AF129112(11),AK289705(11),BC018926(11),BC051305(11),ENST00000338560(11),ENST00000489668(11),NM_016113(11)	Hs.279746	chr17p11.2	16340315	chr17	99.91	16318925	+	NA	ENSG00000187688	NA	transient receptor potential cation channel, subfamily V, member 2	Human Genome PrimeView Array	NA	GO:0006810|GO:0006810|GO:0006811|GO:0006816|GO:0007600|GO:0009266|GO:0009408|GO:0034220|GO:0045773|GO:0055085|GO:0070588|GO:0090280|GO:0005622|GO:0005737|GO:0005886|GO:0005886|GO:0005887|GO:0009986|GO:0012505|GO:0016020|GO:0016021|GO:0030424|GO:0032584|GO:0042470|GO:0044295|GO:0044297|GO:0004872|GO:0005216|GO:0005216|GO:0005261|GO:0005261|GO:0005262|GO:0015075	IPR002110 // Ankyrin repeat // 4.5E-11	NA	606676	NA	NA	NP_057197	NM_016113	AK001896.1	NA	GenBank	Consensus sequence	NA	Homo sapiens	B3KMH7 /// Q9Y5S1	gb:AK001896.1 /DB_XREF=gi:7023447 /TID=Hs.279746.3 /CNT=1 /FEA=mRNA /TIER=ConsEnd /STK=0 /LL=51393 /UG_GENE=TRPV2 /UG=Hs.279746 /UG_TITLE=Transient receptor potential cation channel, subfamily V, member 2 /DEF=Homo sapiens cDNA FLJ11034 fis, clone PLACE1004258, highly similar to Transient receptor potential cation channel subfamily V member 2. /REP_ORG=H. sapiens	NA
11729702_a_at	5.95947e-05	0.125558	7.94395	7.68059	7.84102	10.7433	10.8422	10.8698	DBN1	1627	0007015 // actin filament organization // inferred from sequence or structural similarity /// 0007275 // multicellular organismal development // inferred from electronic annotation /// 0007399 // nervous system development // inferred from electronic annotation /// 0030154 // cell differentiation // inferred from electronic annotation /// 0048168 // regulation of neuronal synaptic plasticity // n…	0005622 // intracellular // inferred from electronic annotation /// 0005737 // cytoplasm // non-traceable author statement /// 0005737 // cytoplasm // inferred from electronic annotation /// 0015629 // actin cytoskeleton // inferred from sequence or structural similarity /// 0015629 // actin cytoskeleton // traceable author statement /// 0030425 // dendrite // non-traceable author statement /// 0…	0003779 // actin binding // non-traceable author statement /// 0003779 // actin binding // inferred from electronic annotation /// 0003779 // actin binding // traceable author statement /// 0005522 // profilin binding // inferred from sequence or structural similarity	chr5:176883612-176900199 (-) // 96.4 // q35.3	NA	2012-10-29	This probe set was annotated using the Matching Probes based pipeline to a Entrez Gene identifier using 11 transcripts. // false // Matching Probes // A	NA	AK094125(11),BC000283(11),BC007281(11),D17530(11),ENST00000292385(11),ENST00000309007(11),ENST00000393565(10),ENST00000472831(11),NM_004395(11),NM_080881(11),U00802(11)	Hs.130316	chr5q35.3	176900199	chr5	96.4	176883612	-	NA	ENSG00000113758	NA	drebrin 1	Human Genome PrimeView Array	NA	GO:0007015|GO:0007275|GO:0007399|GO:0030154|GO:0048168|GO:0050773|GO:0005622|GO:0005737|GO:0005737|GO:0015629|GO:0015629|GO:0030425|GO:0042641|GO:0003779|GO:0003779|GO:0003779|GO:0005522	IPR002108 // Actin-binding, cofilin/tropomyosin type // 4.4E-24 /// IPR002108 // Actin-binding, cofilin/tropomyosin type // 5.8E-21 /// IPR002108 // Actin-binding, cofilin/tropomyosin type // 4.9E-24	NA	126660	NA	NA	NP_004386 /// NP_543157	NM_004395 /// NM_080881	NM_080881.2	NA	GenBank	Consensus sequence	NA	Homo sapiens	A8MV58 /// B3KSQ7 /// B7Z2Z0 /// Q16643	gb:NM_080881.2 /DB_XREF=gi:166362726 /GEN=DBN1 /TID=Hs.130316.1 /CNT=115 /FEA=FLmRNA /TIER=FL+Stack /STK=10 /LL=1627 /UG=Hs.130316 /DEF=Homo sapiens drebrin 1 (DBN1), transcript variant 2, mRNA. /PROD=drebrin 1 isoform b /FL=gb:NM_080881.2 /REP_ORG=H. sapiens	NA
11736073_a_at	0.00720659	0.125585	6.19305	5.38516	5.64279	9.1475	7.84539	9.01152	ALDH1B1	219	0005975 // carbohydrate metabolic process // non-traceable author statement /// 0006068 // ethanol catabolic process // inferred from electronic annotation /// 0008152 // metabolic process // inferred from electronic annotation /// 0055114 // oxidation-reduction process // inferred from electronic annotation	0005634 // nucleus // inferred from direct assay /// 0005730 // nucleolus // inferred from direct assay /// 0005739 // mitochondrion // inferred from direct assay /// 0005739 // mitochondrion // inferred from electronic annotation /// 0005759 // mitochondrial matrix // inferred from electronic annotation /// 0043231 // intracellular membrane-bounded organelle // inferred from direct assay	0004029 // aldehyde dehydrogenase (NAD) activity // inferred from electronic annotation /// 0016491 // oxidoreductase activity // inferred from electronic annotation /// 0016620 // oxidoreductase activity, acting on the aldehyde or oxo group of donors, NAD or NADP as acceptor // inferred from electronic annotation	chr9:38392646-38398655 (+) // 69.23 // p13.2	NA	2012-10-29	This probe set was annotated using the Matching Probes based pipeline to a Entrez Gene identifier using 6 transcripts. // false // Matching Probes // A	NA	AK297020(11),BC001619(11),BT007418(10),ENST00000377698(11),ENST00000540055(11),NM_000692(11)	Hs.436219	chr9p11.1	38398655	chr9	69.23	38392646	+	EC:1.2.1.3	ENSG00000137124	NA	aldehyde dehydrogenase 1 family, member B1	Human Genome PrimeView Array	NA	GO:0005975|GO:0006068|GO:0008152|GO:0055114|GO:0005634|GO:0005730|GO:0005739|GO:0005739|GO:0005759|GO:0043231|GO:0004029|GO:0016491|GO:0016620	IPR015590 // Aldehyde dehydrogenase domain // 6.6E-193 /// IPR015590 // Aldehyde dehydrogenase domain // 2.5E-87	NA	100670	NA	NA	NP_000683	NM_000692	BT007418.1	NA	GenBank	Consensus sequence	NA	Homo sapiens	B4DLJ0 /// P30837	gb:BT007418.1 /DB_XREF=gi:30583674 /TID=Hs.436219.1 /CNT=187 /FEA=FLmRNA /TIER=FL+Stack /STK=15 /LL=219 /UG_GENE=ALDH1B1 /UG=Hs.436219 /DEF=Homo sapiens aldehyde dehydrogenase 1 family, member B1 mRNA, complete cds. /PROD=aldehyde dehydrogenase 1 family, member B1 /FL=gb:BC001619.1 gb:NM_000692.3 gb:BT007418.1 /REP_ORG=H. sapiens	NA
11753830_a_at	0.00610074	0.127792	5.33342	5.72792	4.85329	8.2521	8.38061	8.31416	MLLT11	10962	0043065 // positive regulation of apoptotic process // inferred from mutant phenotype /// 0045893 // positive regulation of transcription, DNA-dependent // inferred from direct assay /// 0051901 // positive regulation of mitochondrial depolarization // inferred from direct assay /// 0090200 // positive regulation of release of cytochrome c from mitochondria // inferred from direct assay /// 00971…	0005622 // intracellular // inferred from direct assay	NA	chr1:151039700-151039972 (+) // 99.63 // q21.3	NA	2012-10-29	This probe set was annotated using the Matching Probes based pipeline to a Entrez Gene identifier using 12 transcripts. // false // Matching Probes // A	GENSCAN00000043446 // ensembl // 8 // Cross Hyb Matching Probes	BC006471(11),BC008445(11),BC009624(11),BC019253(11),BC021703(11),BC022448(11),BT006799(11),CR456879(11),CR542150(11),ENST00000368921(11),NM_006818(11),U16954(11)	Hs.75823	chr1q21	151039972	chr1	99.63	151039700	+	NA	ENSG00000213190	NA	myeloid/lymphoid or mixed-lineage leukemia (trithorax homolog, Drosophila); translocated to, 11	Human Genome PrimeView Array	NA	GO:0043065|GO:0045893|GO:0051901|GO:0090200|GO:0097191|GO:0097193|GO:0005622	NA	NA	604684	NA	NA	NP_006809	NM_006818	BT006799.1	NA	GenBank	Consensus sequence	NA	Homo sapiens	Q13015 /// Q6FGF7	gb:BT006799.1 /DB_XREF=gi:30582436 /TID=Hs.75823.3 /CNT=1 /FEA=FLmRNA /TIER=FL /STK=1 /LL=10962 /UG_GENE=MLLT11 /UG=Hs.75823 /DEF=Homo sapiens ALL1-fused gene from chromosome 1q mRNA, complete cds. /PROD=ALL1-fused gene from chromosome 1q /FL=gb:BT006799.1 /REP_ORG=H. sapiens	NA
11718998_x_at	0.0050069	0.129719	5.06346	6.07017	5.63647	7.86921	9.20374	8.39127	DHFR	1719	0000082 // G1/S transition of mitotic cell cycle // traceable author statement /// 0000083 // regulation of transcription involved in G1/S phase of mitotic cell cycle // traceable author statement /// 0000278 // mitotic cell cycle // traceable author statement /// 0006545 // glycine biosynthetic process // inferred from electronic annotation /// 0006545 // glycine biosynthetic process // non-trac…	0005654 // nucleoplasm // traceable author statement /// 0005829 // cytosol // traceable author statement	0003723 // RNA binding // inferred from electronic annotation /// 0003729 // mRNA binding // inferred from direct assay /// 0004146 // dihydrofolate reductase activity // inferred from electronic annotation /// 0004146 // dihydrofolate reductase activity // inferred from direct assay /// 0004146 // dihydrofolate reductase activity // non-traceable author statement /// 0008144 // drug binding // i…	chr5:79922190-79950802 (-) // 44.53 // q14.1	NA	2012-10-29	This probe set was annotated using the Matching Probes based pipeline to a Entrez Gene identifier using 2 transcripts. // false // Matching Probes // A	BC045541 // gb // 1 // Cross Hyb Matching Probes	ENST00000439211(11),NM_000791(11)	Hs.648635	chr5q11.2-q13.2	79950802	chr5	44.53	79922190	-	EC:1.5.1.3	ENSG00000228716	NA	dihydrofolate reductase	Human Genome PrimeView Array	NA	GO:0000082|GO:0000083|GO:0000278|GO:0006545|GO:0006545|GO:0006730|GO:0006766|GO:0006767|GO:0009165|GO:0009165|GO:0031427|GO:0044281|GO:0046209|GO:0046653|GO:0046654|GO:0046655|GO:0050999|GO:0055114|GO:0005654|GO:0005829|GO:0003723|GO:0003729|GO:0004146|GO:0004146|GO:0004146|GO:0008144|GO:0016491|GO:0050661	IPR001796 // Dihydrofolate reductase domain // 1.4E-38	NA	126060 /// 613839	Nucleotide_Metabolism // GenMAPP	NA	NP_000782	NM_000791	NM_000791.3	NA	GenBank	Consensus sequence	NA	Homo sapiens	B0YJ76 /// B4DDD2 /// B4DM58 /// P00374	gb:NM_000791.3 /DB_XREF=gi:68303806 /GEN=DHFR /TID=Hs.648635.1 /CNT=227 /FEA=FLmRNA /TIER=FL+Stack /STK=12 /LL=1719 /UG=Hs.648635 /DEF=Homo sapiens dihydrofolate reductase (DHFR), mRNA. /PROD=dihydrofolate reductase /FL=gb:NM_000791.3 gb:BC070280.1 gb:BC000192.1 gb:BC071996.1 gb:BC003584.1 /REP_ORG=H. sapiens	NA
11720247_a_at	0.00403272	0.130418	4.78182	4.88604	5.63735	7.56022	8.71829	7.71009	CEP55	55165	0000910 // cytokinesis // inferred from genetic interaction /// 0007049 // cell cycle // inferred from electronic annotation /// 0007067 // mitosis // inferred from electronic annotation /// 0051301 // cell division // inferred from electronic annotation	0005737 // cytoplasm // inferred from electronic annotation /// 0005813 // centrosome // inferred from direct assay /// 0005814 // centriole // inferred from electronic annotation /// 0005815 // microtubule organizing center // inferred from electronic annotation /// 0005856 // cytoskeleton // inferred from electronic annotation /// 0030496 // midbody // inferred from direct assay /// 0030496 // …	NA	chr10:95256356-95288851 (+) // 95.49 // q23.33	NA	2012-10-29	This probe set was annotated using the Matching Probes based pipeline to a Entrez Gene identifier using 7 transcripts. // false // Matching Probes // A	NA	AB091343(11),AY788918(11),BC008947(11),BX640718(11),ENST00000371485(11),NM_001127182(11),NM_018131(11)	Hs.14559	chr10q23.33	95288851	chr10	95.49	95256356	+	NA	ENSG00000138180	NA	centrosomal protein 55kDa	Human Genome PrimeView Array	NA	GO:0000910|GO:0007049|GO:0007067|GO:0051301|GO:0005737|GO:0005813|GO:0005814|GO:0005815|GO:0005856|GO:0030496|GO:0030496|GO:0032154|GO:0045171	IPR022008 // TSG101 and ALIX binding domain of CEP55 // 1.5E-23	NA	610000	NA	NA	NP_001120654 /// NP_060601	NM_001127182 /// NM_018131	NM_018131.4	NA	GenBank	Consensus sequence	NA	Homo sapiens	H0Y432 /// H7BY24 /// Q53EZ4	gb:NM_018131.4 /DB_XREF=gi:187608536 /GEN=CEP55 /TID=Hs.14559.1 /CNT=164 /FEA=FLmRNA /TIER=FL+Stack /STK=46 /LL=55165 /UG=Hs.14559 /DEF=Homo sapiens centrosomal protein 55kDa (CEP55), transcript variant 1, mRNA. /PROD=centrosomal protein 55kDa /FL=gb:AY788918.1 gb:BC008947.2 gb:AB091343.1 gb:NM_018131.4 /REP_ORG=H. sapiens	NA
11723863_a_at	0.0020712	0.130912	5.03977	4.88171	5.76702	8.32241	8.38059	7.90121	DOCK10	55619	NA	NA	0005085 // guanyl-nucleotide exchange factor activity // inferred from electronic annotation /// 0005089 // Rho guanyl-nucleotide exchange factor activity // inferred from electronic annotation /// 0005525 // GTP binding // inferred from electronic annotation /// 0005543 // phospholipid binding // inferred from electronic annotation /// 0017048 // Rho GTPase binding // inferred from electronic an…	chr2:225629806-225907330 (-) // 98.86 // q36.2	NA	2012-10-29	This probe set was annotated using the Matching Probes based pipeline to a Entrez Gene identifier using 8 transcripts. // false // Matching Probes // A	NA	AF250396(11),AK293879(11),BC015018(11),ENST00000258390(11),ENST00000373702(11),ENST00000409592(11),ENST00000409802(11),NM_014689(11)	Hs.46578	chr2q36.2	225907330	chr2	98.86	225629806	-	NA	ENSG00000135905	NA	dedicator of cytokinesis 10	Human Genome PrimeView Array	NA	GO:0005085|GO:0005089|GO:0005525|GO:0005543|GO:0017048|GO:0051020	IPR001849 // Pleckstrin homology domain // 1.3E-13 /// IPR001849 // Pleckstrin homology domain // 1.3E-13 /// IPR010703 // Dedicator of cytokinesis // 9.4E-70 /// IPR010703 // Dedicator of cytokinesis // 9.4E-70 /// IPR010703 // Dedicator of cytokinesis // 5.8E-71 /// IPR021816 // Protein of unknown function DUF3398 // 1.4E-34 /// IPR021816 // Protein of unknown function DUF3398 // 1.4E-34	NA	611518	NA	NA	NP_055504	NM_014689 /// NM_017718	NM_014689.2	NA	GenBank	Consensus sequence	NA	Homo sapiens	B3FL70 /// B4DEY4 /// B4DF07 /// E7EV00 /// F8WB48 /// F8WE73 /// H0YFC5 /// H7BZ07 /// H7C0I3 /// Q3LIC8 /// Q4W4X9 /// Q68DA4 /// Q96BY6	gb:NM_014689.2 /DB_XREF=gi:154146188 /GEN=DOCK10 /TID=Hs.46578.1 /CNT=107 /FEA=FLmRNA /TIER=FL+Stack /STK=27 /LL=55619 /UG=Hs.46578 /DEF=Homo sapiens dedicator of cytokinesis 10 (DOCK10), mRNA. /PROD=dedicator of cytokinesis 10 /FL=gb:BC015018.1 gb:NM_014689.2 /REP_ORG=H. sapiens	NA
11754563_a_at	0.00987142	0.131057	4.74211	4.51927	4.98473	7.80332	8.12799	6.87832	CCBE1	147372	0001525 // angiogenesis // inferred from electronic annotation /// 0001946 // lymphangiogenesis // inferred from mutant phenotype /// 0001946 // lymphangiogenesis // inferred from sequence or structural similarity /// 0002040 // sprouting angiogenesis // inferred from sequence or structural similarity /// 0007275 // multicellular organismal development // inferred from electronic annotation /// 0…	0005576 // extracellular region // inferred from electronic annotation /// 0005581 // collagen // inferred from electronic annotation	0005509 // calcium ion binding // inferred from electronic annotation	chr18:57101163-57122178 (-) // 85.81 // q21.32	NA	2012-10-29	This probe set was annotated using the Matching Probes based pipeline to a Entrez Gene identifier using 5 transcripts. // false // Matching Probes // A	NA	AY358347(11),BC046645(11),ENST00000398179(9),ENST00000439986(9),NM_133459(11)	Hs.34333	chr18q21.32	57122178	chr18	85.81	57101163	-	NA	ENSG00000183287	NA	collagen and calcium binding EGF domains 1	Human Genome PrimeView Array	NA	GO:0001525|GO:0001946|GO:0001946|GO:0002040|GO:0007275|GO:0048845|GO:0005576|GO:0005581|GO:0005509	IPR001881 // EGF-like calcium-binding // 2.5E-13 /// IPR006209 // EGF-like domain // 2.9E-8 /// IPR008160 // Collagen triple helix repeat // 1.6E-10 /// IPR008160 // Collagen triple helix repeat // 7.2E-10 /// IPR008160 // Collagen triple helix repeat // 1.5E-10	NA	235510 /// 612753	NA	NA	NP_597716	NM_133459	BU633177	NA	GenBank	Consensus sequence	NA	Homo sapiens	Q6UXH8	gb:BU633177 /DB_XREF=gi:23300432 /DB_XREF=UI-H-FL1-bgt-p-13-0-UI.s1 /CLONE=UI-H-FL1-bgt-p-13-0-UI /TID=Hs.34333.3 /CNT=33 /FEA=mRNA /TIER=Stack /STK=6 /LL=147372 /UG_GENE=CCBE1 /UG=Hs.34333 /UG_TITLE=Collagen and calcium binding EGF domains 1 /REP_ORG=H. sapiens	NA
11715167_at	0.00900384	0.131111	5.3397	4.5949	5.59897	8.09585	8.23784	8.16687	ARHGAP22	58504	0001525 // angiogenesis // inferred from electronic annotation /// 0006351 // transcription, DNA-dependent // inferred from electronic annotation /// 0006355 // regulation of transcription, DNA-dependent // inferred from electronic annotation /// 0007165 // signal transduction // inferred from electronic annotation /// 0007264 // small GTPase mediated signal transduction // traceable author state…	0005622 // intracellular // inferred from electronic annotation /// 0005634 // nucleus // inferred from electronic annotation /// 0005737 // cytoplasm // inferred from electronic annotation /// 0005829 // cytosol // traceable author statement	0005096 // GTPase activator activity // inferred from electronic annotation /// 0005515 // protein binding // inferred from physical interaction /// 0005543 // phospholipid binding // inferred from electronic annotation	chr10:49654079-49813138 (-) // 99.03 // q11.22	NA	2012-10-29	This probe set was annotated using the Matching Probes based pipeline to a Entrez Gene identifier using 13 transcripts. // false // Matching Probes // A	AK293579 // gb // 6 // Cross Hyb Matching Probes /// BC126444 // gb // 5 // Cross Hyb Matching Probes /// BC136319 // gb // 5 // Cross Hyb Matching Probes /// EF560749 // gb // 5 // Cross Hyb Matching Probes /// GENSCAN00000035141 // ensembl // 4 // Cross Hyb Matching Probes /// ENST00000435790 // ensembl // 6 // Cross Hyb Matching Probes /// ENST00000417912 // ensembl // 5 // Cross Hyb Matching …	AK055037(10),AY324801(11),ENST00000249601(11),ENST00000374170(11),ENST00000374172(11),ENST00000417247(11),ENST00000477708(11),NM_001256024(11),NM_001256025(11),NM_001256026(11),NM_021226(11),NR_045675(11),U90908(10)	NA	chr10q11.22	49813138	chr10	99.03	49654079	-	NA	ENSG00000128805	NA	Rho GTPase activating protein 22	Human Genome PrimeView Array	NA	GO:0001525|GO:0006351|GO:0006355|GO:0007165|GO:0007264|GO:0007275|GO:0030154|GO:0043547|GO:0051056|GO:0005622|GO:0005634|GO:0005737|GO:0005829|GO:0005096|GO:0005515|GO:0005543	IPR000198 // Rho GTPase-activating protein domain // 1.6E-50 /// IPR000198 // Rho GTPase-activating protein domain // 9.2E-13 /// IPR000198 // Rho GTPase-activating protein domain // 2.7E-12 /// IPR000198 // Rho GTPase-activating protein domain // 6.1E-51 /// IPR000198 // Rho GTPase-activating protein domain // 6.5E-51 /// IPR001849 // Pleckstrin homology domain // 5.3E-23	NA	610585	NA	NA	NP_001242953 /// NP_001242954 /// NP_001242955 /// NP_067049	NM_001256024 /// NM_001256025 /// NM_001256026 /// NM_001256027 /// NM_021226 /// NR_045675	g34013589	NA	Affymetrix Proprietary Database	Consensus sequence	NA	Homo sapiens	A6NHM7 /// A6NJ38 /// B3KNU1 /// B4DED8 /// D6R9V6 /// D6RBJ8 /// Q7Z5H3	g34013589 /TID=g34013589 /CNT=1 /FEA=FLmRNA /TIER=FL /STK=0 /DEF=g34013589 /REP_ORG=Homo sapiens	NA
11725411_at	0.00454504	0.131457	6.97004	6.2804	6.38756	9.45753	9.49888	9.56088	NAV1	89796	0001578 // microtubule bundle formation // inferred from electronic annotation /// 0001764 // neuron migration // inferred from electronic annotation /// 0007275 // multicellular organismal development // inferred from electronic annotation /// 0007399 // nervous system development // inferred from electronic annotation /// 0030154 // cell differentiation // inferred from electronic annotation	0005737 // cytoplasm // inferred from electronic annotation /// 0005856 // cytoskeleton // inferred from electronic annotation /// 0005874 // microtubule // inferred from electronic annotation /// 0015630 // microtubule cytoskeleton // inferred from electronic annotation	0000166 // nucleotide binding // inferred from electronic annotation /// 0017111 // nucleoside-triphosphatase activity // inferred from electronic annotation	chr1:201617449-201796097 (+) // 92.9 // q32.1	NA	2012-10-29	This probe set was annotated using the Matching Probes based pipeline to a Entrez Gene identifier using 11 transcripts. // false // Matching Probes // A	NA	AB032977(11),AY043013(11),ENST00000295624(11),ENST00000367295(11),ENST00000367296(11),ENST00000367297(11),ENST00000367300(11),ENST00000367302(11),ENST00000391966(11),NM_001167738(11),NM_020443(11)	Hs.585374	chr1q32.3	201796097	chr1	92.9	201617449	+	NA	ENSG00000134369	NA	neuron navigator 1	Human Genome PrimeView Array	NA	GO:0001578|GO:0001764|GO:0007275|GO:0007399|GO:0030154|GO:0005737|GO:0005856|GO:0005874|GO:0015630|GO:0000166|GO:0017111	NA	NA	611628	NA	NA	NP_001161210 /// NP_065176	NM_001167738 /// NM_020443	CA424031	NA	GenBank	Consensus sequence	NA	Homo sapiens	A4FUT7 /// A8MYI2 /// F8W780 /// H0Y6F6 /// H0YA94 /// H7BZD9 /// Q659D6 /// Q8NEY1	gb:CA424031 /DB_XREF=gi:24786757 /DB_XREF=UI-H-FE1-bdu-b-04-0-UI.s1 /CLONE=UI-H-FE1-bdu-b-04-0-UI /TID=Hs.585374.1 /CNT=396 /FEA=FLmRNA /TIER=Stack /STK=27 /LL=89796 /UG_GENE=NAV1 /UG=Hs.585374 /UG_TITLE=Neuron navigator 1 /FL=gb:BC007523.1 gb:AY043013.1 gb:NM_020443.3 /REP_ORG=H. sapiens	NA
11728763_x_at	0.00172589	0.132763	4.71389	5.48757	5.12594	7.86251	8.21516	8.07001	GAL3ST4	79690	0006790 // sulfur compound metabolic process // non-traceable author statement /// 0007267 // cell-cell signaling // non-traceable author statement /// 0009058 // biosynthetic process // inferred from electronic annotation /// 0009100 // glycoprotein metabolic process // non-traceable author statement /// 0009311 // oligosaccharide metabolic process // non-traceable author statement /// 0030166 /…	0005624 // membrane fraction // inferred from direct assay /// 0005794 // Golgi apparatus // inferred from electronic annotation /// 0016020 // membrane // inferred from electronic annotation /// 0016021 // integral to membrane // non-traceable author statement /// 0016021 // integral to membrane // inferred from electronic annotation /// 0032580 // Golgi cisterna membrane // inferred from electr…	0001733 // galactosylceramide sulfotransferase activity // inferred from electronic annotation /// 0016740 // transferase activity // inferred from electronic annotation /// 0050656 // 3'-phosphoadenosine 5'-phosphosulfate binding // non-traceable author statement /// 0050694 // galactose 3-O-sulfotransferase activity // inferred from direct assay /// 0050698 // proteoglycan sulfotransferase acti…	chr7:99756866-99766373 (-) // 85.82 // q22.1	NA	2012-10-29	This probe set was annotated using the Matching Probes based pipeline to a Entrez Gene identifier using 7 transcripts. // false // Matching Probes // A	ENST00000423751 // ensembl // 2 // Cross Hyb Matching Probes	AF316113(11),AK092367(11),BC012976(11),ENST00000360039(11),ENST00000413800(11),ENST00000495882(11),NM_024637(11)	Hs.44856	chr7q22.1	99766373	chr7	85.82	99756866	-	NA	ENSG00000197093	NA	galactose-3-O-sulfotransferase 4	Human Genome PrimeView Array	NA	GO:0006790|GO:0007267|GO:0009058|GO:0009100|GO:0009311|GO:0030166|GO:0005624|GO:0005794|GO:0016020|GO:0016021|GO:0016021|GO:0032580|GO:0001733|GO:0016740|GO:0050656|GO:0050694|GO:0050698	IPR009729 // Galactose-3-O-sulfotransferase // 8.1E-60 /// IPR009729 // Galactose-3-O-sulfotransferase // 9.3E-55	NA	608235	NA	NA	NP_078913	NM_024637	NM_024637.4	NA	GenBank	Consensus sequence	NA	Homo sapiens	B3KRX9 /// B4DWL8 /// C9IZ77 /// Q59GG5 /// Q96RP7	gb:NM_024637.4 /DB_XREF=gi:124381137 /GEN=GAL3ST4 /TID=Hs.44856.1 /CNT=73 /FEA=FLmRNA /TIER=FL+Stack /STK=12 /LL=79690 /UG=Hs.44856 /DEF=Homo sapiens galactose-3-O-sulfotransferase 4 (GAL3ST4), mRNA. /PROD=galactose-3-O-sulfotransferase 4 /FL=gb:NM_024637.4 gb:BC012976.2 gb:AF316113.1 /REP_ORG=H. sapiens	NA
11736596_s_at	0.0060809	0.133177	5.14447	4.34976	4.42687	6.85835	8.21118	7.39072	GINS4	84296	0000084 // S phase of mitotic cell cycle // traceable author statement /// 0000278 // mitotic cell cycle // traceable author statement /// 0006260 // DNA replication // inferred from electronic annotation /// 0006271 // DNA strand elongation involved in DNA replication // traceable author statement	0005634 // nucleus // inferred from electronic annotation /// 0005654 // nucleoplasm // traceable author statement /// 0005737 // cytoplasm // inferred from electronic annotation	NA	chr8:41386724-41403185 (+) // 65.21 // p11.21	NA	2012-10-29	This probe set was annotated using the Matching Probes based pipeline to a Entrez Gene identifier using 3 transcripts. // false // Matching Probes // A	NA	ENST00000276533(11),ENST00000523277(11),NM_032336(11)	Hs.656996	chr8p11.21	41403185	chr8	65.21	41386724	+	NA	ENSG00000147536	NA	GINS complex subunit 4 (Sld5 homolog)	Human Genome PrimeView Array	NA	GO:0000084|GO:0000278|GO:0006260|GO:0006271|GO:0005634|GO:0005654|GO:0005737	IPR021151 // GINS complex // 2.4E-12 /// IPR021151 // GINS complex // 3.3E-12	NA	610611	NA	NA	NP_115712	NM_032336	AK095334.1	NA	GenBank	Consensus sequence	NA	Homo sapiens	B4DRD5 /// E5RFF9 /// E5RH56 /// Q9BRT9	gb:AK095334.1 /DB_XREF=gi:21754573 /TID=Hs.656996.1 /CNT=65 /FEA=FLmRNA /TIER=Stack /STK=11 /LL=84296 /UG_GENE=GINS4 /UG=Hs.656996 /UG_TITLE=GINS complex subunit 4 (Sld5 homolog) /DEF=Homo sapiens cDNA FLJ38015 fis, clone CTONG2012661, highly similar to Homo sapiens SLD5 homolog (SLD5), mRNA. /FL=gb:NM_032336.2 gb:BC005995.1 /REP_ORG=H. sapiens	NA
11732465_a_at	0.00749465	0.133574	4.93492	3.99853	4.58679	7.50066	7.49729	7.38184	USP44	84101	0006508 // proteolysis // inferred from electronic annotation /// 0006511 // ubiquitin-dependent protein catabolic process // inferred from electronic annotation /// 0007049 // cell cycle // inferred from electronic annotation /// 0007067 // mitosis // inferred from electronic annotation /// 0016579 // protein deubiquitination // inferred from direct assay /// 0051301 // cell division // inferred…	0005634 // nucleus // inferred from direct assay /// 0005634 // nucleus // inferred from electronic annotation	0004221 // ubiquitin thiolesterase activity // inferred from mutant phenotype /// 0004221 // ubiquitin thiolesterase activity // inferred from electronic annotation /// 0004843 // ubiquitin-specific protease activity // inferred from direct assay /// 0005515 // protein binding // inferred from physical interaction /// 0008233 // peptidase activity // inferred from electronic annotation /// 000823…	chr12:95910889-95945266 (-) // 99.17 // q22	NA	2012-10-29	This probe set was annotated using the Matching Probes based pipeline to a Entrez Gene identifier using 3 transcripts. // false // Matching Probes // A	ENST00000393091 // ensembl // 8 // Cross Hyb Matching Probes	ENST00000258499(11),NM_001042403(11),NM_032147(11)	Hs.646421	chr12q22	95945266	chr12	99.17	95910889	-	EC:3.4.19.12	ENSG00000136014	NA	ubiquitin specific peptidase 44	Human Genome PrimeView Array	NA	GO:0006508|GO:0006511|GO:0007049|GO:0007067|GO:0016579|GO:0051301|GO:0051322|GO:0060564|GO:0090231|GO:0005634|GO:0005634|GO:0004221|GO:0004221|GO:0004843|GO:0005515|GO:0008233|GO:0008234|GO:0008270|GO:0016787|GO:0046872	IPR001394 // Peptidase C19, ubiquitin carboxyl-terminal hydrolase 2 // 2.2E-68 /// IPR001607 // Zinc finger, UBP-type // 1.6E-23	NA	610993	NA	NA	NP_001035862 /// NP_115523	NM_001042403 /// NM_032147	NM_032147.2	NA	GenBank	Consensus sequence	NA	Homo sapiens	F8VRI7 /// F8VRW0 /// F8VVD6 /// Q9H0E7	gb:NM_032147.2 /DB_XREF=gi:109134331 /GEN=USP44 /TID=Hs.646421.1 /CNT=50 /FEA=FLmRNA /TIER=FL+Stack /STK=6 /LL=84101 /UG=Hs.646421 /DEF=Homo sapiens ubiquitin specific peptidase 44 (USP44), transcript variant 1, mRNA. /PROD=ubiquitin specific protease 44 /FL=gb:NM_032147.2 /REP_ORG=H. sapiens	NA
11742987_s_at	0.000912446	0.134227	7.11009	7.1295	7.24299	9.87399	10.3054	9.96166	EZR	7430	0007016 // cytoskeletal anchoring at plasma membrane // non-traceable author statement /// 0007159 // leukocyte cell-cell adhesion // inferred from expression pattern /// 0007411 // axon guidance // traceable author statement /// 0008360 // regulation of cell shape // inferred from electronic annotation /// 0022614 // membrane to membrane docking // inferred from expression pattern /// 0030855 //…	0001726 // ruffle // inferred from direct assay /// 0001931 // uropod // inferred from electronic annotation /// 0005622 // intracellular // inferred from electronic annotation /// 0005730 // nucleolus // inferred from direct assay /// 0005737 // cytoplasm // inferred from electronic annotation /// 0005829 // cytosol // inferred from direct assay /// 0005829 // cytosol // traceable author stateme…	0005515 // protein binding // inferred from physical interaction /// 0008092 // cytoskeletal protein binding // inferred from electronic annotation /// 0050839 // cell adhesion molecule binding // inferred from physical interaction /// 0051015 // actin filament binding // inferred from direct assay	chr6:159186779-159239340 (-) // 85.67 // q25.3	NA	2012-10-29	This probe set was annotated using the Matching Probes based pipeline to a Entrez Gene identifier using 8 transcripts. // false // Matching Probes // A	AK316031 // gb // 3 // Cross Hyb Matching Probes /// ENST00000274030 // ensembl // 1 // Cross Hyb Matching Probes /// ENST00000450251 // ensembl // 1 // Cross Hyb Matching Probes	AL162086(11),BC013903(11),BC068458(11),ENST00000337147(11),ENST00000367075(11),J05021(11),NM_001111077(11),NM_003379(11)	Hs.487027	chr6q25.3	159239340	chr6	85.67	159186779	-	NA	ENSG00000092820	NA	ezrin	Human Genome PrimeView Array	NA	GO:0007016|GO:0007159|GO:0007411|GO:0008360|GO:0022614|GO:0030855|GO:0035088|GO:0051017|GO:0001726|GO:0001931|GO:0005622|GO:0005730|GO:0005737|GO:0005829|GO:0005829|GO:0005856|GO:0005884|GO:0005886|GO:0005886|GO:0005902|GO:0005902|GO:0005925|GO:0005932|GO:0005938|GO:0015629|GO:0016020|GO:0016323|GO:0016323|GO:0016324|GO:0019898|GO:0019898|GO:0030175|GO:0030863|GO:0031528|GO:0032587|GO:0042995|GO:…	IPR011259 // Ezrin/radixin/moesin, C-terminal // 2.0E-77 /// IPR018979 // FERM, N-terminal // 3.5E-22 /// IPR018980 // FERM, C-terminal PH-like domain // 4.6E-37 /// IPR019748 // FERM central domain // 3.7E-28	NA	123900	NA	NA	NP_001104547 /// NP_003370	NM_001111077 /// NM_003379	J05021.1	NA	GenBank	Consensus sequence	NA	Homo sapiens	B2R6J2 /// B7Z437 /// B7Z5V2 /// B7Z9R6 /// E7EQR4 /// P15311 /// Q6NUR7 /// Q9UJU1 /// Q9UJZ2 /// Q9UJZ6 /// Q9UJZ7 /// Q9UJZ8 /// Q9UK20	gb:J05021.1 /DB_XREF=gi:340216 /GEN=VIL2 /TID=Hs.487027.1 /CNT=1579 /FEA=FLmRNA /TIER=FL+Stack /STK=8 /LL=7430 /UG=Hs.487027 /UG_TITLE=Ezrin /DEF=Human cytovillin 2 (VIL2) mRNA, complete cds. /FL=gb:J05021.1 gb:BC068458.1 gb:NM_001111077.1 gb:NM_003379.4 gb:AL162086.1 gb:BC013903.2 gb:AK316031.1 /REP_ORG=H. sapiens	NA
11736718_a_at	0.00315175	0.13583	5.40449	5.26107	5.72229	7.79351	8.36137	8.75521	NCALD	83988	0007268 // synaptic transmission // traceable author statement /// 0016192 // vesicle-mediated transport // non-traceable author statement	0005622 // intracellular // inferred from direct assay /// 0005829 // cytosol // non-traceable author statement /// 0005829 // cytosol // traceable author statement /// 0030130 // clathrin coat of trans-Golgi network vesicle // non-traceable author statement	0003779 // actin binding // inferred from direct assay /// 0005509 // calcium ion binding // inferred from electronic annotation /// 0015631 // tubulin binding // inferred from direct assay /// 0030276 // clathrin binding // inferred from direct assay	chr8:102698770-103136562 (-) // 96.49 // q22.3	NA	2012-10-29	This probe set was annotated using the Matching Probes based pipeline to a Entrez Gene identifier using 14 transcripts. // false // Matching Probes // A	NA	AB209015(11),AF251061(11),BC036098(11),ENST00000220931(11),ENST00000311028(11),ENST00000395923(11),NM_001040624(11),NM_001040625(11),NM_001040626(11),NM_001040627(11),NM_001040628(11),NM_001040629(11),NM_001040630(11),NM_032041(11)	Hs.492427	chr8q22.2	103136562	chr8	96.49	102698770	-	NA	ENSG00000104490	NA	neurocalcin delta	Human Genome PrimeView Array	NA	GO:0007268|GO:0016192|GO:0005622|GO:0005829|GO:0005829|GO:0030130|GO:0003779|GO:0005509|GO:0015631|GO:0030276	IPR018248 // EF-hand // 8.5E-11 /// IPR018248 // EF-hand // 5.7E-11 /// IPR018248 // EF-hand // 1.4E-10	NA	606722	NA	NA	NP_001035714 /// NP_001035715 /// NP_001035716 /// NP_001035717 /// NP_001035718 /// NP_001035719 /// NP_001035720 /// NP_114430	NM_001040624 /// NM_001040625 /// NM_001040626 /// NM_001040627 /// NM_001040628 /// NM_001040629 /// NM_001040630 /// NM_032041	NM_001040624.1	NA	GenBank	Consensus sequence	NA	Homo sapiens	B2RB70 /// E5RFL9 /// E5RGA9 /// E5RGZ0 /// E5RHC8 /// E5RHE8 /// E5RI78 /// E5RI95 /// E5RIA5 /// E5RIG4 /// E5RIX3 /// E5RIZ1 /// E5RJA1 /// E5RJF1 /// E5RJJ6 /// E5RJT1 /// E5RK89 /// P61601 /// Q59GU4	gb:NM_001040624.1 /DB_XREF=gi:98985782 /GEN=NCALD /TID=Hs.492427.1 /CNT=26 /FEA=FLmRNA /TIER=FL /STK=2 /LL=83988 /UG=Hs.492427 /DEF=Homo sapiens neurocalcin delta (NCALD), transcript variant 1, mRNA. /PROD=neurocalcin delta /FL=gb:NM_001040624.1 /REP_ORG=H. sapiens	NA
11724901_s_at	0.000490661	0.136603	7.00914	6.77496	7.32236	10.0086	9.5066	10.1784	IQCJ-SCHIP1	100505385 /// 29970	0001553 // luteinization // inferred from electronic annotation /// 0001822 // kidney development // inferred from electronic annotation /// 0006807 // nitrogen compound metabolic process // inferred from electronic annotation /// 0008210 // estrogen metabolic process // inferred from electronic annotation /// 0008585 // female gonad development // inferred from electronic annotation /// 0009791 …	0005737 // cytoplasm // inferred from direct assay /// 0005737 // cytoplasm // inferred from electronic annotation /// 0005737 // cytoplasm // traceable author statement	0005515 // protein binding // inferred from physical interaction /// 0042802 // identical protein binding // inferred from physical interaction	chr3:158991017-159615148 (+) // 95.11 // q25.32	NA	2012-10-29	This probe set was annotated using the Matching Probes based pipeline to a Entrez Gene identifier using 22 transcripts. // true // Matching Probes // A	ENST00000473061 // ensembl // 4 // Cross Hyb Matching Probes	AF145713(11),AF145714(11),AF145715(11),BC005947(11),BC036535(10),ENST00000485419(11),ENST00000337808(11),ENST00000412423(11),ENST00000527095(11),ENST00000445224(11),ENST00000495954(9),ENST00000482804(11),NM_001197114(11),NM_014575(11),NM_001197107(11),NM_001197108(11),NM_001197109(11),NM_001197113(11)	Hs.134665	chr3q25.32-q25.33	159615148	chr3	95.11	158991017	+	NA	ENSG00000151967 /// ENSG00000250588	NA	IQCJ-SCHIP1 readthrough /// schwannomin interacting protein 1	Human Genome PrimeView Array	NA	GO:0001553|GO:0001822|GO:0006807|GO:0008210|GO:0008585|GO:0009791|GO:0010761|GO:0048008|GO:0048705|GO:0048745|GO:0060021|GO:0060325|GO:0005737|GO:0005737|GO:0005737|GO:0005515|GO:0042802	IPR015649 // Schwannomin interacting protein 1 // 1.1E-156 /// IPR015649 // Schwannomin interacting protein 1 // 1.7E-27 /// IPR015649 // Schwannomin interacting protein 1 // 9.0E-156 /// IPR015649 // Schwannomin interacting protein 1 // 3.6E-155 /// IPR015649 // Schwannomin interacting protein 1 // 2.6E-155 /// IPR015649 // Schwannomin interacting protein 1 // 1.1E-154 /// IPR015649 // Schwannom…	NA	NA	NA	NA	NP_001184036 /// NP_001184037 /// NP_001184038 /// NP_001184042 /// NP_001184043 /// NP_055390	NM_001197107 /// NM_001197108 /// NM_001197109 /// NM_001197113 /// NM_001197114 /// NM_014575	NM_014575.2	NA	GenBank	Consensus sequence	NA	Homo sapiens	B2RBH3 /// B3KU38 /// C9J366 /// C9J615 /// C9J630 /// C9JMW4 /// C9JVF1 /// C9JWG6 /// C9JXR1 /// C9K0A8 /// F8WDG0 /// H7C4Z1 /// Q9P0W5	gb:NM_014575.2 /DB_XREF=gi:142357295 /GEN=SCHIP1 /TID=Hs.134665.1 /CNT=88 /FEA=FLmRNA /TIER=FL+Stack /STK=23 /LL=29970 /UG=Hs.134665 /DEF=Homo sapiens schwannomin interacting protein 1 (SCHIP1), mRNA. /PROD=schwannomin interacting protein 1 /FL=gb:BC036535.2 gb:AF145713.1 gb:NM_014575.2 /REP_ORG=H. sapiens	NA
11731680_a_at	0.000113503	0.136689	5.70847	5.40257	5.877	8.77981	8.3495	8.47679	NOX4	50507	0000902 // cell morphogenesis // inferred from sequence or structural similarity /// 0000902 // cell morphogenesis // inferred from electronic annotation /// 0006954 // inflammatory response // traceable author statement /// 0007569 // cell aging // inferred from sequence or structural similarity /// 0007569 // cell aging // inferred from electronic annotation /// 0008285 // negative regulation o…	0005634 // nucleus // inferred from electronic annotation /// 0005783 // endoplasmic reticulum // inferred from electronic annotation /// 0005789 // endoplasmic reticulum membrane // inferred from electronic annotation /// 0005886 // plasma membrane // inferred from electronic annotation /// 0005925 // focal adhesion // inferred from electronic annotation /// 0016020 // membrane // inferred from …	0000166 // nucleotide binding // traceable author statement /// 0009055 // electron carrier activity // traceable author statement /// 0016174 // NAD(P)H oxidase activity // traceable author statement /// 0016175 // superoxide-generating NADPH oxidase activity // inferred from electronic annotation /// 0016491 // oxidoreductase activity // inferred from electronic annotation /// 0019826 // oxygen…	chr11:89057523-89225390 (-) // 73.38 // q14.3	NA	2012-10-29	This probe set was annotated using the Matching Probes based pipeline to a Entrez Gene identifier using 20 transcripts. // false // Matching Probes // A	BC040105 // gb // 2 // Cross Hyb Matching Probes	AB041035(11),AF254621(9),AK291830(11),AK298323(11),AK298376(11),ENST00000263317(11),ENST00000343727(11),ENST00000424319(11),ENST00000524473(11),ENST00000525196(11),ENST00000527626(11),ENST00000527956(11),ENST00000532825(11),ENST00000534731(11),ENST00000535633(11),ENST00000542487(11),NM_001143836(11),NM_001143837(11),NM_016931(11),NR_026571(11)	Hs.371036	chr11q14.2-q21	89225390	chr11	73.38	89057523	-	EC:1.6.3.-	ENSG00000086991	NA	NADPH oxidase 4	Human Genome PrimeView Array	NA	GO:0000902|GO:0000902|GO:0006954|GO:0007569|GO:0007569|GO:0008285|GO:0008285|GO:0035051|GO:0042554|GO:0042554|GO:0043406|GO:0045453|GO:0050667|GO:0051897|GO:0055114|GO:0055114|GO:0070374|GO:0071333|GO:0072593|GO:0072593|GO:2000573|GO:0005634|GO:0005783|GO:0005789|GO:0005886|GO:0005925|GO:0016020|GO:0016021|GO:0016021|GO:0030054|GO:0048471|GO:0071944|GO:0000166|GO:0009055|GO:0016174|GO:0016175|GO:…	IPR013112 // FAD-binding 8 // 4.6E-18 /// IPR013112 // FAD-binding 8 // 1.7E-15 /// IPR013112 // FAD-binding 8 // 4.9E-18 /// IPR013112 // FAD-binding 8 // 1.6E-15 /// IPR013112 // FAD-binding 8 // 1.7E-18 /// IPR013121 // Ferric reductase, NAD binding // 3.7E-15 /// IPR013121 // Ferric reductase, NAD binding // 4.2E-11 /// IPR013121 // Ferric reductase, NAD binding // 4.0E-11 /// IPR013121 // Fe…	NA	605261	NA	NA	NP_001137308 /// NP_001137309 /// NP_058627	NM_001143836 /// NM_001143837 /// NM_016931 /// NR_026571	AK057189.1	NA	GenBank	Consensus sequence	NA	Homo sapiens	B3KQ17 /// B7Z520 /// B7Z523 /// B7Z529 /// B7Z535 /// C9J897 /// E7EMD7 /// E9PI95 /// E9PMY6 /// E9PPP2 /// E9PR43 /// Q9NPH5	gb:AK057189.1 /DB_XREF=gi:16552785 /TID=Hs.371036.1 /CNT=45 /FEA=FLmRNA /TIER=Stack /STK=15 /LL=50507 /UG_GENE=NOX4 /UG=Hs.371036 /UG_TITLE=NADPH oxidase 4 /DEF=Homo sapiens cDNA FLJ32627 fis, clone SYNOV1000049, highly similar to NADPH oxidase 4 (EC 1.6.3.-). /FL=gb:NM_001143837.1 /REP_ORG=H. sapiens	NA
11717514_a_at	9.10297e-06	0.137166	9.79387	9.54227	9.67141	12.4112	12.6024	12.5949	ANXA1	301	0001776 // leukocyte homeostasis // inferred from mutant phenotype /// 0002674 // negative regulation of acute inflammatory response // inferred from electronic annotation /// 0006629 // lipid metabolic process // traceable author statement /// 0006916 // anti-apoptosis // traceable author statement /// 0006928 // cellular component movement // traceable author statement /// 0006954 // inflammato…	0001533 // cornified envelope // inferred from direct assay /// 0005576 // extracellular region // traceable author statement /// 0005615 // extracellular space // inferred from electronic annotation /// 0005625 // soluble fraction // inferred from direct assay /// 0005634 // nucleus // inferred from electronic annotation /// 0005737 // cytoplasm // traceable author statement /// 0005737 // cytop…	0003697 // single-stranded DNA binding // inferred from electronic annotation /// 0003727 // single-stranded RNA binding // inferred from electronic annotation /// 0004859 // phospholipase inhibitor activity // inferred from electronic annotation /// 0004859 // phospholipase inhibitor activity // traceable author statement /// 0005102 // receptor binding // traceable author statement /// 0005198 …	chr9:75772329-75785309 (+) // 75.9 // q21.13	NA	2012-10-29	This probe set was annotated using the Matching Probes based pipeline to a Entrez Gene identifier using 11 transcripts. // false // Matching Probes // A	AK296808 // gb // 6 // Cross Hyb Matching Probes /// BC034157 // gb // 5 // Cross Hyb Matching Probes /// ENST00000495713 // ensembl // 6 // Cross Hyb Matching Probes /// ENST00000491192 // ensembl // 5 // Cross Hyb Matching Probes /// BC018683 // gb_htc // 5 // Cross Hyb Matching Probes	AB451274(11),AK074480(11),BC001275(11),BC035993(11),BT019896(11),BT019916(11),BT019917(11),CR407684(11),ENST00000257497(11),ENST00000376911(11),NM_000700(11)	Hs.494173	chr9q21.13	75785309	chr9	75.9	75772329	+	NA	ENSG00000135046	NA	annexin A1	Human Genome PrimeView Array	NA	GO:0001776|GO:0002674|GO:0006629|GO:0006916|GO:0006928|GO:0006954|GO:0007049|GO:0007165|GO:0007165|GO:0007166|GO:0007166|GO:0009725|GO:0010165|GO:0014070|GO:0018149|GO:0030073|GO:0030216|GO:0031018|GO:0031340|GO:0031394|GO:0031960|GO:0032355|GO:0042063|GO:0042127|GO:0042493|GO:0043065|GO:0043066|GO:0043434|GO:0046632|GO:0046632|GO:0050482|GO:0050709|GO:0051384|GO:0060206|GO:0070301|GO:0070365|GO:…	IPR018502 // Annexin repeat // 1.2E-24 /// IPR018502 // Annexin repeat // 1.4E-29 /// IPR018502 // Annexin repeat // 1.7E-24 /// IPR018502 // Annexin repeat // 3.3E-29	NA	151690	Prostaglandin_synthesis_regulation // GenMAPP	NA	NP_000691	NM_000700	NM_000700.1	NA	GenBank	Consensus sequence	NA	Homo sapiens	B4DL19 /// B5BU38 /// P04083 /// Q05BR2 /// Q5T3N0 /// Q5T3N1 /// Q5TZZ9	gb:NM_000700.1 /DB_XREF=gi:4502100 /GEN=ANXA1 /TID=Hs.494173.1 /CNT=238 /FEA=FLmRNA /TIER=FL+Stack /STK=76 /LL=301 /UG=Hs.494173 /DEF=Homo sapiens annexin A1 (ANXA1), mRNA. /PROD=annexin I /FL=gb:BT019917.1 gb:BT019916.1 gb:BC035993.1 gb:AB451274.1 gb:CR407684.1 gb:NM_000700.1 gb:BC001275.1 gb:BT019896.1 /REP_ORG=H. sapiens	NA
11725277_a_at	0.00479254	0.137984	4.57753	5.34733	5.55293	7.85143	8.25544	8.08622	TRIM6	117854	0070206 // protein trimerization // inferred from direct assay	0005622 // intracellular // inferred from electronic annotation /// 0005737 // cytoplasm // inferred from direct assay /// 0005737 // cytoplasm // inferred from electronic annotation	0008270 // zinc ion binding // inferred from electronic annotation /// 0046872 // metal ion binding // inferred from electronic annotation	chr11:5617864-5634182 (+) // 69.96 // p15.4	NA	2012-10-29	This probe set was annotated using the Matching Probes based pipeline to a Entrez Gene identifier using 13 transcripts. // false // Matching Probes // A	NA	AF220030(11),AK023210(11),BC047564(11),BC065575(11),ENST00000278302(11),ENST00000380097(11),ENST00000396867(11),ENST00000445329(11),ENST00000481603(11),NM_001003818(11),NM_001198644(11),NM_001198645(11),NM_058166(11)	Hs.125300	chr11p15.4	5634182	chr11	69.96	5617864	+	NA	ENSG00000121236	NA	tripartite motif containing 6	Human Genome PrimeView Array	NA	GO:0070206|GO:0005622|GO:0005737|GO:0005737|GO:0008270|GO:0046872	IPR000315 // Zinc finger, B-box // 4.3E-12 /// IPR000315 // Zinc finger, B-box // 4.6E-12 /// IPR003877 // SPla/RYanodine receptor SPRY // 1.1E-23 /// IPR003877 // SPla/RYanodine receptor SPRY // 1.2E-23 /// IPR003877 // SPla/RYanodine receptor SPRY // 1.5E-24 /// IPR003877 // SPla/RYanodine receptor SPRY // 2.5E-24 /// IPR018957 // Zinc finger, C3HC4 RING-type // 2.6E-10 /// IPR018957 // Zinc fi…	NA	607564	NA	NA	NP_001003818 /// NP_001185573 /// NP_001185574 /// NP_477514	NM_001003818 /// NM_001198644 /// NM_001198645 /// NM_058166	NM_001003818.1	NA	GenBank	Consensus sequence	NA	Homo sapiens	B4DDQ5 /// Q68DV4 /// Q6P0L0 /// Q9BYJ4 /// Q9C030	gb:NM_001003818.1 /DB_XREF=gi:51477691 /GEN=TRIM6 /TID=Hs.125300.1 /CNT=56 /FEA=FLmRNA /TIER=FL+Stack /STK=22 /LL=117854 /UG=Hs.125300 /DEF=Homo sapiens tripartite motif-containing 6 (TRIM6), transcript variant 1, mRNA. /PROD=tripartite motif-containing 6 isoform 1 /FL=gb:BC047564.1 gb:AK290172.1 gb:NM_001003818.1 /REP_ORG=H. sapiens	NA
11727150_a_at	0.00113153	0.139081	6.61746	5.96587	6.80297	9.42593	8.9207	9.61796	PRICKLE1	144165	0001843 // neural tube closure // inferred from mutant phenotype /// 0006606 // protein import into nucleus // inferred from direct assay /// 0006606 // protein import into nucleus // inferred from mutant phenotype /// 0006606 // protein import into nucleus // inferred from electronic annotation /// 0031398 // positive regulation of protein ubiquitination // inferred from direct assay /// 0032436…	0005634 // nucleus // inferred from direct assay /// 0005634 // nucleus // inferred from electronic annotation /// 0005737 // cytoplasm // inferred from electronic annotation /// 0005829 // cytosol // inferred from direct assay /// 0005829 // cytosol // inferred from electronic annotation /// 0016020 // membrane // inferred from electronic annotation /// 0031965 // nuclear membrane // inferred fr…	0005515 // protein binding // inferred from physical interaction /// 0008134 // transcription factor binding // inferred from electronic annotation /// 0008270 // zinc ion binding // inferred from electronic annotation /// 0046872 // metal ion binding // inferred from electronic annotation	chr12:42850559-42983819 (-) // 90.7 // q12	NA	2012-10-29	This probe set was annotated using the Matching Probes based pipeline to a Entrez Gene identifier using 6 transcripts. // false // Matching Probes // A	NA	ENST00000445766(11),ENST00000455697(11),NM_001144881(11),NM_001144882(11),NM_001144883(11),NM_153026(11)	Hs.524348	chr12q12	42983819	chr12	90.7	42850559	-	NA	ENSG00000139174	NA	prickle homolog 1 (Drosophila)	Human Genome PrimeView Array	NA	GO:0001843|GO:0006606|GO:0006606|GO:0006606|GO:0031398|GO:0032436|GO:0045892|GO:0090090|GO:2000691|GO:0005634|GO:0005634|GO:0005737|GO:0005829|GO:0005829|GO:0016020|GO:0031965|GO:0031965|GO:0005515|GO:0008134|GO:0008270|GO:0046872	IPR001781 // Zinc finger, LIM-type // 1.7E-13 /// IPR001781 // Zinc finger, LIM-type // 2.7E-13 /// IPR001781 // Zinc finger, LIM-type // 3.8E-9 /// IPR010442 // PET domain // 3.4E-47	NA	608500 /// 612437	NA	NA	NP_001138353 /// NP_001138354 /// NP_001138355 /// NP_694571	NM_001144881 /// NM_001144882 /// NM_001144883 /// NM_153026	NM_153026.2	NA	GenBank	Consensus sequence	NA	Homo sapiens	B3KVG3 /// B3KVG6 /// F8VUG8 /// F8W1J1 /// F8W1Q8 /// Q687H3 /// Q687H4 /// Q96MT3	gb:NM_153026.2 /DB_XREF=gi:222136677 /GEN=PRICKLE1 /TID=Hs.524348.1 /CNT=147 /FEA=FLmRNA /TIER=FL+Stack /STK=16 /LL=144165 /UG=Hs.524348 /DEF=Homo sapiens prickle homolog 1 (Drosophila) (PRICKLE1), transcript variant 1, mRNA. /PROD=prickle homolog 1 /FL=gb:BC114939.1 gb:BC114940.1 gb:NM_153026.2 gb:AF399844.1 /REP_ORG=H. sapiens	NA
11729040_at	0.00897303	0.139126	5.66652	5.81131	4.62425	8.30267	8.03815	8.521	ZNF469	84627	0006351 // transcription, DNA-dependent // inferred from electronic annotation /// 0006355 // regulation of transcription, DNA-dependent // inferred from electronic annotation	0005622 // intracellular // inferred from electronic annotation /// 0005634 // nucleus // inferred from electronic annotation	0003676 // nucleic acid binding // inferred from electronic annotation /// 0003677 // DNA binding // inferred from electronic annotation /// 0008270 // zinc ion binding // inferred from electronic annotation /// 0046872 // metal ion binding // inferred from electronic annotation	chr16:88493878-88507161 (+) // 99.62 // q24.2	NA	2012-10-29	This probe set was annotated using the Matching Probes based pipeline to a Entrez Gene identifier using 3 transcripts. // false // Matching Probes // A	NA	ENST00000437464(11),ENST00000565624(11),NM_001127464(11)	Hs.54925	chr16q24	88507161	chr16	99.62	88493878	+	NA	ENSG00000225614	NA	zinc finger protein 469	Human Genome PrimeView Array	NA	GO:0006351|GO:0006355|GO:0005622|GO:0005634|GO:0003676|GO:0003677|GO:0008270|GO:0046872	NA	NA	229200 /// 612078	NA	NA	NP_001120936	NM_001127464	NM_001127464.1	NA	GenBank	Consensus sequence	NA	Homo sapiens	H3BS19 /// Q96JG9	gb:NM_001127464.1 /DB_XREF=gi:188536003 /GEN=ZNF469 /TID=Hs.54925.1 /CNT=32 /FEA=FLmRNA /TIER=FL+Stack /STK=12 /LL=84627 /UG=Hs.54925 /DEF=Homo sapiens zinc finger protein 469 (ZNF469), mRNA. /PROD=zinc finger protein 469 /FL=gb:NM_001127464.1 /REP_ORG=H. sapiens	NA
11715273_at	0.000136805	0.139544	5.17303	5.07301	4.7033	7.84006	7.58289	8.05308	TPM2	7169	0006936 // muscle contraction // traceable author statement /// 0030049 // muscle filament sliding // traceable author statement /// 0043462 // regulation of ATPase activity // inferred from direct assay	0005737 // cytoplasm // inferred from electronic annotation /// 0005829 // cytosol // traceable author statement /// 0005856 // cytoskeleton // inferred from electronic annotation /// 0005862 // muscle thin filament tropomyosin // traceable author statement	0003779 // actin binding // inferred from direct assay /// 0003779 // actin binding // inferred from electronic annotation /// 0008307 // structural constituent of muscle // traceable author statement	chr9:35682922-35690053 (-) // 98.12 // p13.3	NA	2012-10-29	This probe set was annotated using the Matching Probes based pipeline to a Entrez Gene identifier using 3 transcripts. // false // Matching Probes // A	NA	ENST00000360958(11),EU106177(11),NM_003289(11)	NA	chr9p13	35690053	chr9	98.12	35682922	-	NA	ENSG00000198467	NA	tropomyosin 2 (beta)	Human Genome PrimeView Array	NA	GO:0006936|GO:0030049|GO:0043462|GO:0005737|GO:0005829|GO:0005856|GO:0005862|GO:0003779|GO:0003779|GO:0008307	IPR000533 // Tropomyosin // 1.4E-102	NA	108120 /// 190990 /// 601680 /// 609285	Striated_muscle_contraction // GenMAPP	NA	NP_003280 /// NP_998839	NM_001145822 /// NM_003289 /// NM_213674	g47519592	NA	Affymetrix Proprietary Database	Consensus sequence	NA	Homo sapiens	A7XZE4 /// P07951	g47519592 /TID=g47519592 /CNT=1 /FEA=FLmRNA /TIER=FL /STK=0 /DEF=g47519592 /REP_ORG=Homo sapiens	NA
11754198_at	0.00232138	0.139604	5.23536	4.22872	4.52452	7.15404	7.80337	7.6667	LINC00341	79686	NA	NA	NA	chr14:95873605-95876427 (-) // 89.58 // q32.13	NA	2012-10-29	This probe set was annotated using the Matching Probes based pipeline to a Entrez Gene identifier using 2 transcripts. // false // Matching Probes // A	NA	ENST00000464767(11),NR_026779(11)	Hs.41502	chr14q32.13	95876427	chr14	89.58	95873605	-	NA	ENSG00000229645	NA	long intergenic non-protein coding RNA 341	Human Genome PrimeView Array	NA	NA	NA	NA	NA	NA	NA	NA	NM_024633 /// NR_026779	BU615833	NA	GenBank	Consensus sequence	NA	Homo sapiens	Q9H761	gb:BU615833 /DB_XREF=gi:23282048 /DB_XREF=UI-H-DF0-bek-g-23-0-UI.s1 /CLONE=UI-H-DF0-bek-g-23-0-UI /TID=Hs.41502.1 /CNT=58 /FEA=FLmRNA /TIER=Stack /STK=30 /LL=79686 /UG_GENE=C14orf139 /UG=Hs.41502 /UG_TITLE=Chromosome 14 open reading frame 139 /FL=gb:CR457337.1 /REP_ORG=H. sapiens	NA
11727935_at	0.00138261	0.140295	7.02628	6.48238	7.0416	9.7263	9.56169	9.81815	MGARP	84709	0006626 // protein targeting to mitochondrion // inferred from sequence or structural similarity /// 0008089 // anterograde axon cargo transport // inferred from sequence or structural similarity /// 0008090 // retrograde axon cargo transport // inferred from sequence or structural similarity /// 0010822 // positive regulation of mitochondrion organization // inferred from sequence or structural …	0005739 // mitochondrion // inferred from direct assay /// 0005739 // mitochondrion // inferred from electronic annotation /// 0005741 // mitochondrial outer membrane // inferred from electronic annotation /// 0016020 // membrane // inferred from electronic annotation /// 0016021 // integral to membrane // inferred from electronic annotation /// 0031307 // integral to mitochondrial outer membrane…	0005515 // protein binding // inferred from physical interaction	chr4:140187316-140201492 (-) // 99.48 // q31.1	NA	2012-10-29	This probe set was annotated using the Matching Probes based pipeline to a Entrez Gene identifier using 4 transcripts. // false // Matching Probes // A	BC104173 // gb // 5 // Cross Hyb Matching Probes /// BC104174 // gb // 5 // Cross Hyb Matching Probes /// GENSCAN00000022484 // ensembl // 2 // Cross Hyb Matching Probes	AF329088(9),AF484960(9),ENST00000398955(9),NM_032623(9)	Hs.710036	chr4q31.1	140201492	chr4	99.48	140187316	-	NA	ENSG00000137463	NA	mitochondria-localized glutamic acid-rich protein	Human Genome PrimeView Array	NA	GO:0006626|GO:0008089|GO:0008090|GO:0010822|GO:0019896|GO:0071383|GO:0071456|GO:0097211|GO:0005739|GO:0005739|GO:0005741|GO:0016020|GO:0016021|GO:0031307|GO:0005515	NA	NA	NA	NA	NA	NP_116012	NM_032623	NM_032623.3	NA	GenBank	Consensus sequence	NA	Homo sapiens	Q8TDB4	gb:NM_032623.3 /DB_XREF=gi:117168278 /GEN=C4orf49 /TID=Hs.710036.1 /CNT=57 /FEA=FLmRNA /TIER=FL+Stack /STK=14 /LL=84709 /UG=Hs.710036 /DEF=Homo sapiens chromosome 4 open reading frame 49 (C4orf49), mRNA. /PROD=ovary-specific acidic protein /FL=gb:AF329088.1 gb:BC104174.1 gb:BC104173.1 gb:NM_032623.3 gb:AF484960.1 /REP_ORG=H. sapiens	NA
11742863_a_at	0.00811633	0.140869	4.77499	4.8933	5.04746	7.96225	7.07897	7.99714	CD200	4345	0050776 // regulation of immune response // traceable author statement	0005886 // plasma membrane // traceable author statement /// 0005886 // plasma membrane // inferred from electronic annotation /// 0005887 // integral to plasma membrane // traceable author statement /// 0016020 // membrane // inferred from electronic annotation /// 0016021 // integral to membrane // inferred from electronic annotation	0005515 // protein binding // inferred from physical interaction /// 0042802 // identical protein binding // inferred from electronic annotation	chr3:112051915-112081656 (+) // 92.72 // q13.2	NA	2012-10-29	This probe set was annotated using the Matching Probes based pipeline to a Entrez Gene identifier using 11 transcripts. // false // Matching Probes // A	AY603771 // gb // 3 // Cross Hyb Matching Probes /// ENST00000498096 // ensembl // 3 // Cross Hyb Matching Probes	AF063591(11),AK293399(9),AK297194(11),BC022522(11),BC031103(11),ENST00000315711(11),ENST00000383681(11),ENST00000473539(11),ENST00000478595(11),NM_001004196(11),NM_005944(11)	Hs.79015	chr3q12-q13	112081656	chr3	92.72	112051915	+	NA	ENSG00000091972	NA	CD200 molecule	Human Genome PrimeView Array	NA	GO:0050776|GO:0005886|GO:0005886|GO:0005887|GO:0016020|GO:0016021|GO:0005515|GO:0042802	IPR013106 // Immunoglobulin V-set // 1.2E-9 /// IPR013106 // Immunoglobulin V-set // 1.0E-9 /// IPR013151 // Immunoglobulin // 5.2E-9 /// IPR013151 // Immunoglobulin // 4.6E-10 /// IPR013151 // Immunoglobulin // 3.2E-15 /// IPR013151 // Immunoglobulin // 1.4E-9 /// IPR013151 // Immunoglobulin // 2.7E-15 /// IPR013151 // Immunoglobulin // 1.2E-9 /// IPR013162 // CD80-like, immunoglobulin C2-set //…	NA	155970	NA	NA	NP_001004196 /// NP_005935	NM_001004196 /// NM_001004197 /// NM_005944	AK293399.1	NA	GenBank	Consensus sequence	NA	Homo sapiens	B4DDZ6 /// F8W7G1 /// F8WC99 /// F8WEX3 /// P41217	gb:AK293399.1 /DB_XREF=gi:194373622 /TID=Hs.79015.2 /CNT=102 /FEA=FLmRNA /TIER=FL+Stack /STK=13 /LL=4345 /UG_GENE=CD200 /UG=Hs.79015 /UG_TITLE=CD200 molecule /DEF=Homo sapiens cDNA FLJ61211 complete cds, highly similar to OX-2 membrane glycoprotein precursor. /FL=gb:NM_001004196.2 gb:AK297194.1 gb:AK293399.1 /REP_ORG=H. sapiens	NA
11727773_at	0.000381381	0.141446	8.05719	8.20887	8.08537	10.7447	11.134	10.9158	LARP6	55323	0006396 // RNA processing // inferred from electronic annotation /// 0006417 // regulation of translation // inferred from electronic annotation	0005634 // nucleus // inferred from direct assay /// 0005634 // nucleus // inferred from electronic annotation /// 0005730 // nucleolus // inferred from direct assay /// 0005737 // cytoplasm // inferred from electronic annotation /// 0005794 // Golgi apparatus // inferred from direct assay /// 0030529 // ribonucleoprotein complex // inferred from electronic annotation /// 0043231 // intracellular…	0000166 // nucleotide binding // inferred from electronic annotation /// 0003723 // RNA binding // inferred from electronic annotation	chr15:71143765-71146498 (-) // 54.42 // q23	NA	2012-10-29	This probe set was annotated using the Matching Probes based pipeline to a Entrez Gene identifier using 4 transcripts. // false // Matching Probes // A	NA	BC039153(11),ENST00000344870(11),ENST00000559140(10),NM_197958(11)	Hs.416755	chr15q23	71146498	chr15	54.42	71143765	-	NA	ENSG00000166173 /// ENSG00000259537	NA	La ribonucleoprotein domain family, member 6	Human Genome PrimeView Array	NA	GO:0006396|GO:0006417|GO:0005634|GO:0005634|GO:0005730|GO:0005737|GO:0005794|GO:0030529|GO:0043231|GO:0000166|GO:0003723	NA	NA	611300	NA	NA	NP_060827 /// NP_932062	NM_018357 /// NM_197958	NM_197958.1	NA	GenBank	Consensus sequence	NA	Homo sapiens	H0YMC6 /// Q9BRS8	gb:NM_197958.1 /DB_XREF=gi:37537705 /GEN=LARP6 /TID=Hs.416755.2 /CNT=16 /FEA=FLmRNA /TIER=FL+Stack /STK=15 /LL=55323 /UG=Hs.416755 /DEF=Homo sapiens La ribonucleoprotein domain family, member 6 (LARP6), transcript variant 2, mRNA. /PROD=acheron isoform 2 /FL=gb:BC039153.1 gb:NM_197958.1 /REP_ORG=H. sapiens	NA
11722423_a_at	0.00189741	0.142231	5.41568	6.3241	5.73468	8.65184	8.40289	8.95745	NEDD4L	23327	0006464 // cellular protein modification process // inferred from electronic annotation /// 0006814 // sodium ion transport // non-traceable author statement /// 0006883 // cellular sodium ion homeostasis // non-traceable author statement /// 0007588 // excretion // non-traceable author statement /// 0010038 // response to metal ion // inferred from direct assay /// 0010766 // negative regulation…	0005622 // intracellular // inferred by curator /// 0005622 // intracellular // inferred from electronic annotation /// 0005634 // nucleus // not recorded /// 0005737 // cytoplasm // not recorded /// 0005737 // cytoplasm // inferred from electronic annotation	0004842 // ubiquitin-protein ligase activity // not recorded /// 0004842 // ubiquitin-protein ligase activity // non-traceable author statement /// 0004842 // ubiquitin-protein ligase activity // inferred from electronic annotation /// 0005515 // protein binding // inferred from physical interaction /// 0016874 // ligase activity // inferred from electronic annotation /// 0016881 // acid-amino ac…	chr18:55711607-56068771 (+) // 94.94 // q21.31	NA	2012-10-29	This probe set was annotated using the Matching Probes based pipeline to a Entrez Gene identifier using 22 transcripts. // false // Matching Probes // A	NA	AB071179(11),AK091189(11),ENST00000256830(11),ENST00000256832(11),ENST00000356462(11),ENST00000357895(11),ENST00000382850(11),ENST00000400345(11),ENST00000431212(11),ENST00000435432(11),ENST00000456173(11),ENST00000456986(11),NM_001144964(11),NM_001144965(11),NM_001144966(11),NM_001144967(11),NM_001144968(11),NM_001144969(11),NM_001144970(11),NM_001144971(11),NM_001243960(11),NM_015277(11)	Hs.185677	chr18q21	56068771	chr18	94.94	55711607	+	EC:6.3.2.-	ENSG00000049759	NA	neural precursor cell expressed, developmentally down-regulated 4-like, E3 ubiquitin protein ligase	Human Genome PrimeView Array	NA	GO:0006464|GO:0006814|GO:0006883|GO:0007588|GO:0010038|GO:0010766|GO:0016567|GO:0016567|GO:0030104|GO:0042176|GO:0042787|GO:0044419|GO:0045807|GO:0005622|GO:0005622|GO:0005634|GO:0005737|GO:0005737|GO:0004842|GO:0004842|GO:0004842|GO:0005515|GO:0016874|GO:0016881|GO:0017080|GO:0019871	IPR000008 // C2 calcium-dependent membrane targeting // 3.1E-27 /// IPR000008 // C2 calcium-dependent membrane targeting // 3.0E-27 /// IPR000008 // C2 calcium-dependent membrane targeting // 2.8E-27 /// IPR000008 // C2 calcium-dependent membrane targeting // 2.6E-27 /// IPR000008 // C2 calcium-dependent membrane targeting // 3.0E-27 /// IPR000569 // HECT // 3.5E-98 /// IPR000569 // HECT // 3.4E-…	NA	606384	NA	NA	NP_001138436 /// NP_001138437 /// NP_001138438 /// NP_001138439 /// NP_001138440 /// NP_001138441 /// NP_001138442 /// NP_001138443 /// NP_001230889 /// NP_056092	NM_001144964 /// NM_001144965 /// NM_001144966 /// NM_001144967 /// NM_001144968 /// NM_001144969 /// NM_001144970 /// NM_001144971 /// NM_001243960 /// NM_015277	AL533812	NA	GenBank	Consensus sequence	NA	Homo sapiens	B7Z2P9 /// B7Z6K0 /// F5H602 /// Q5XLQ3 /// Q7Z4N9 /// Q7Z4P0 /// Q96PU5	gb:AL533812 /DB_XREF=gi:45709198 /DB_XREF=AL533812 /CLONE=CS0DF002YL17 /TID=Hs.185677.1 /CNT=354 /FEA=FLmRNA /TIER=Stack /STK=43 /LL=23327 /UG_GENE=NEDD4L /UG=Hs.185677 /UG_TITLE=Neural precursor cell expressed, developmentally down-regulated 4-like /FL=gb:NM_001144967.1 gb:AY312514.1 /REP_ORG=H. sapiens	NA
11728394_a_at	7.6146e-05	0.142479	5.39825	5.35906	5.4287	8.09865	8.27649	8.23923	ANO4	121601	0006810 // transport // inferred from electronic annotation /// 0006811 // ion transport // inferred from electronic annotation /// 0006821 // chloride transport // inferred from electronic annotation	0016020 // membrane // inferred from electronic annotation /// 0016021 // integral to membrane // inferred from electronic annotation /// 0034707 // chloride channel complex // inferred from electronic annotation	0005216 // ion channel activity // inferred from electronic annotation /// 0005254 // chloride channel activity // inferred from electronic annotation	chr12:101188373-101522415 (+) // 95.17 // q23.1	NA	2012-10-29	This probe set was annotated using the Matching Probes based pipeline to a Entrez Gene identifier using 11 transcripts. // false // Matching Probes // A	NA	AK293810(9),AK316105(11),ENST00000299222(11),ENST00000392977(9),ENST00000392979(11),ENST00000550015(11),ENST00000570509(11),ENST00000573650(9),ENST00000573954(11),ENST00000575847(11),NM_178826(11)	Hs.58785	chr12q23.1	101522415	chr12	95.17	101188373	+	NA	ENSG00000151572 /// ENSG00000262139	NA	anoctamin 4	Human Genome PrimeView Array	NA	GO:0006810|GO:0006811|GO:0006821|GO:0016020|GO:0016021|GO:0034707|GO:0005216|GO:0005254	IPR007632 // Anoctamin/TMEM 16 // 3.4E-163 /// IPR007632 // Anoctamin/TMEM 16 // 3.7E-163 /// IPR007632 // Anoctamin/TMEM 16 // 5.7E-12 /// IPR007632 // Anoctamin/TMEM 16 // 1.2E-112	NA	610111	NA	NA	NP_849148	NM_178826	NM_178826.3	NA	GenBank	Consensus sequence	NA	Homo sapiens	B7Z1R6 /// B7Z873 /// B7Z9Z0 /// F5H834 /// F8VUH1 /// F8VW62 /// Q32M45	gb:NM_178826.3 /DB_XREF=gi:218084957 /GEN=ANO4 /TID=Hs.58785.1 /CNT=69 /FEA=FLmRNA /TIER=FL+Stack /STK=13 /LL=121601 /UG=Hs.58785 /DEF=Homo sapiens anoctamin 4 (ANO4), mRNA. /PROD=anoctamin 4 /FL=gb:NM_178826.3 /REP_ORG=H. sapiens	NA
11719384_at	0.0019492	0.142557	4.94731	5.23374	5.63327	7.82867	8.6095	7.71851	PRSS3	5646	0006508 // proteolysis // inferred from direct assay /// 0006508 // proteolysis // non-traceable author statement /// 0006508 // proteolysis // inferred from electronic annotation /// 0006508 // proteolysis // traceable author statement /// 0007586 // digestion // traceable author statement /// 0007586 // digestion // inferred from electronic annotation /// 0031638 // zymogen activation // inferr…	0005576 // extracellular region // traceable author statement /// 0005576 // extracellular region // inferred from electronic annotation /// 0005615 // extracellular space // inferred from direct assay	0003824 // catalytic activity // inferred from electronic annotation /// 0004252 // serine-type endopeptidase activity // inferred from direct assay /// 0004252 // serine-type endopeptidase activity // inferred from electronic annotation /// 0005509 // calcium ion binding // inferred from direct assay /// 0005515 // protein binding // inferred from physical interaction /// 0008233 // peptidase ac…	chr9:33750463-33799229 (+) // 89.53 // p13.3	NA	2012-10-29	This probe set was annotated using the Matching Probes based pipeline to a Entrez Gene identifier using 13 transcripts. // false // Matching Probes // A	NA	AB298285(11),AB298286(11),BC069476(11),BC069494(11),ENST00000342836(11),ENST00000361005(11),ENST00000379405(11),ENST00000429677(11),ENST00000457896(11),NM_001197097(11),NM_001197098(11),NM_002771(11),NM_007343(11)	Hs.654513	chr9p11.2	33799229	chr9	89.53	33750463	+	EC:3.4.21.4	ENSG00000010438	NA	protease, serine, 3	Human Genome PrimeView Array	NA	GO:0006508|GO:0006508|GO:0006508|GO:0006508|GO:0007586|GO:0007586|GO:0031638|GO:0043542|GO:0045087|GO:0005576|GO:0005576|GO:0005615|GO:0003824|GO:0004252|GO:0004252|GO:0005509|GO:0005515|GO:0008233|GO:0008236|GO:0008236|GO:0016787|GO:0046872	IPR001254 // Peptidase S1/S6, chymotrypsin/Hap // 4.6E-82 /// IPR001254 // Peptidase S1/S6, chymotrypsin/Hap // 4.4E-49 /// IPR001254 // Peptidase S1/S6, chymotrypsin/Hap // 2.3E-82 /// IPR001254 // Peptidase S1/S6, chymotrypsin/Hap // 2.0E-82 /// IPR001254 // Peptidase S1/S6, chymotrypsin/Hap // 2.7E-82	NA	613578	NA	NA	NP_001184026 /// NP_001184027 /// NP_002762 /// NP_031369	NM_001197097 /// NM_001197098 /// NM_002771 /// NM_007343	NM_007343.2	NA	GenBank	Consensus sequence	NA	Homo sapiens	A8CED3 /// B1AN99 /// F8W7P3 /// P35030 /// Q6ISJ4 /// Q7Z5F4 /// Q8N2U3	gb:NM_007343.2 /DB_XREF=gi:170296789 /GEN=PRSS3 /TID=Hs.654513.1 /CNT=131 /FEA=FLmRNA /TIER=FL+Stack /STK=53 /LL=5646 /UG=Hs.654513 /DEF=Homo sapiens protease, serine, 3 (PRSS3), transcript variant 1, mRNA. /PROD=mesotrypsin isoform 1 preproprotein /FL=gb:NM_007343.2 gb:NM_002771.3 gb:AB298286.1 gb:AB298285.1 gb:BC069494.1 gb:BC069476.1 /REP_ORG=H. sapiens	NA
11736507_s_at	0.0052416	0.142725	9.17289	8.29653	9.07102	11.7827	11.5184	11.7971	FRMD6	122786	NA	0005737 // cytoplasm // inferred from electronic annotation /// 0005739 // mitochondrion // inferred from direct assay /// 0005856 // cytoskeleton // inferred from electronic annotation /// 0005886 // plasma membrane // inferred from electronic annotation /// 0016020 // membrane // inferred from electronic annotation	NA	chr14:52118574-52197445 (+) // 93.34 // q22.1	NA	2012-10-29	This probe set was annotated using the Matching Probes based pipeline to a Entrez Gene identifier using 10 transcripts. // false // Matching Probes // A	NA	BC020521(11),BX647239(11),ENST00000356218(11),ENST00000395718(11),ENST00000554167(11),ENST00000557522(11),NM_001042481(11),NM_001267046(11),NM_001267047(11),NM_152330(11)	Hs.434914	chr14q22.1	52197445	chr14	93.34	52118574	+	NA	ENSG00000139926	NA	FERM domain containing 6	Human Genome PrimeView Array	NA	GO:0005737|GO:0005739|GO:0005856|GO:0005886|GO:0016020	IPR018979 // FERM, N-terminal // 8.1E-18 /// IPR018980 // FERM, C-terminal PH-like domain // 2.6E-18 /// IPR018980 // FERM, C-terminal PH-like domain // 1.4E-18 /// IPR019748 // FERM central domain // 7.6E-20 /// IPR019748 // FERM central domain // 4.2E-20	NA	614555	NA	NA	NP_001035946 /// NP_001253975 /// NP_001253976 /// NP_689543	NM_001042481 /// NM_001267046 /// NM_001267047 /// NM_152330	BC020521.2	NA	GenBank	Consensus sequence	NA	Homo sapiens	B2RE19 /// B3KX30 /// G3V2L4 /// G3V3V8 /// G3V4T7 /// G3V517 /// H0YJ19 /// H0YJC1 /// Q5HYC4 /// Q96NE9	gb:BC020521.2 /DB_XREF=gi:34190963 /GEN=FRMD6 /TID=Hs.434914.1 /CNT=39 /FEA=FLmRNA /TIER=FL /STK=2 /LL=122786 /UG=Hs.434914 /DEF=Homo sapiens FERM domain containing 6, mRNA (cDNA clone MGC:17921 IMAGE:3914276), complete cds. /PROD=FERM domain containing 6 /FL=gb:NM_152330.3 gb:BC020521.2 /REP_ORG=H. sapiens	NA
11721837_a_at	0.000781009	0.143096	9.28673	9.58815	9.68309	12.3385	11.9499	12.6332	MYLK	4638	0006468 // protein phosphorylation // traceable author statement /// 0006468 // protein phosphorylation // inferred from electronic annotation /// 0006936 // muscle contraction // traceable author statement /// 0006939 // smooth muscle contraction // inferred from sequence or structural similarity /// 0014820 // tonic smooth muscle contraction // inferred from sequence or structural similarity //…	0001725 // stress fiber // inferred from direct assay /// 0005737 // cytoplasm // inferred from direct assay /// 0005737 // cytoplasm // inferred from electronic annotation /// 0005829 // cytosol // traceable author statement /// 0005856 // cytoskeleton // inferred from electronic annotation /// 0030027 // lamellipodium // inferred from direct assay /// 0030027 // lamellipodium // inferred from e…	0000166 // nucleotide binding // inferred from electronic annotation /// 0003779 // actin binding // inferred from electronic annotation /// 0004672 // protein kinase activity // inferred from electronic annotation /// 0004674 // protein serine/threonine kinase activity // inferred from electronic annotation /// 0004687 // myosin light chain kinase activity // inferred from direct assay /// 00046…	chr3:123331142-123595465 (-) // 96.68 // q21.1	NA	2012-10-29	This probe set was annotated using the Matching Probes based pipeline to a Entrez Gene identifier using 12 transcripts. // false // Matching Probes // A	NA	AK127437(11),BC064420(11),ENST00000359169(11),ENST00000360304(11),ENST00000360772(11),ENST00000418370(11),NM_053025(11),NM_053026(11),NM_053027(11),NM_053028(11),NM_053031(11),NM_053032(11)	Hs.477375	chr3q21	123595465	chr3	96.68	123331142	-	EC:2.7.1.117 /// EC:2.7.11.18	ENSG00000065534	NA	myosin light chain kinase	Human Genome PrimeView Array	NA	GO:0006468|GO:0006468|GO:0006936|GO:0006939|GO:0014820|GO:0016310|GO:0030335|GO:0032060|GO:0051928|GO:0060414|GO:0071476|GO:0090303|GO:0001725|GO:0005737|GO:0005737|GO:0005829|GO:0005856|GO:0030027|GO:0030027|GO:0032154|GO:0032154|GO:0042995|GO:0000166|GO:0003779|GO:0004672|GO:0004674|GO:0004687|GO:0004687|GO:0004687|GO:0005515|GO:0005516|GO:0005524|GO:0016301|GO:0016740|GO:0016772|GO:0046872	IPR000719 // Protein kinase, catalytic domain // 1.6E-60 /// IPR000719 // Protein kinase, catalytic domain // 1.9E-73 /// IPR001245 // Serine-threonine/tyrosine-protein kinase catalytic domain // 1.4E-36 /// IPR001245 // Serine-threonine/tyrosine-protein kinase catalytic domain // 3.6E-39 /// IPR003961 // Fibronectin, type III // 5.1E-19 /// IPR003961 // Fibronectin, type III // 5.2E-19 /// IPR01…	NA	600922 /// 613780	NA	NA	NP_444253 /// NP_444254 /// NP_444255 /// NP_444256 /// NP_444259 /// NP_444260	NM_005965 /// NM_053025 /// NM_053026 /// NM_053027 /// NM_053028 /// NM_053029 /// NM_053030 /// NM_053031 /// NM_053032	CA432076	NA	GenBank	Consensus sequence	NA	Homo sapiens	B4DUE3 /// D6R9C2 /// F8WBL7 /// Q05B97 /// Q05B98 /// Q05D81 /// Q06S79 /// Q15746 /// Q3B765 /// Q68DK3 /// Q6LAL4 /// Q6P2N0 /// Q7Z4F4 /// Q9UBY6	gb:CA432076 /DB_XREF=gi:24794802 /DB_XREF=UI-H-FG1-bgr-o-15-0-UI.s1 /CLONE=UI-H-FG1-bgr-o-15-0-UI /TID=Hs.477375.1 /CNT=444 /FEA=FLmRNA /TIER=Stack /STK=6 /LL=4638 /UG_GENE=MYLK /UG=Hs.477375 /UG_TITLE=Myosin light chain kinase /FL=gb:AY339601.1 gb:U48959.2 gb:NM_053025.3 gb:AY424270.1 gb:AB037663.1 /REP_ORG=H. sapiens	NA
11728825_at	0.00230349	0.143214	6.15341	5.78428	6.07081	8.30268	9.04053	8.99113	TRNP1	388610	0007049 // cell cycle // inferred from electronic annotation	0005634 // nucleus // inferred from electronic annotation	NA	chr1:27320182-27327377 (+) // 87.15 // p36.11	NA	2012-10-29	This probe set was annotated using the Matching Probes based pipeline to a Entrez Gene identifier using 3 transcripts. // false // Matching Probes // A	ENST00000531285 // ensembl // 3 // Cross Hyb Matching Probes	BC069216(11),ENST00000522111(11),NM_001013642(11)	Hs.355747	chr1p36.11	27327377	chr1	87.15	27320182	+	NA	ENSG00000253368	NA	TMF1-regulated nuclear protein 1	Human Genome PrimeView Array	NA	GO:0007049|GO:0005634	NA	NA	NA	NA	NA	NP_001013664	NM_001013642	BC069216.1	NA	GenBank	Consensus sequence	NA	Homo sapiens	H0YES3 /// Q6NT89	gb:BC069216.1 /DB_XREF=gi:46623343 /GEN=TRNP1 /TID=Hs.355747.1 /CNT=79 /FEA=FLmRNA /TIER=FL+Stack /STK=12 /LL=388610 /UG=Hs.355747 /DEF=Homo sapiens TMF1-regulated nuclear protein 1, mRNA (cDNA clone MGC:78739 IMAGE:6376829), complete cds. /PROD=TMF1-regulated nuclear protein 1 /FL=gb:NM_001013642.2 gb:BC069216.1 /REP_ORG=H. sapiens	NA
11715562_x_at	0.00711827	0.143444	5.05303	5.78315	6.14746	9.21883	8.08254	7.92237	LOC100652751	100652751 /// 100653313 /// 6319	0006629 // lipid metabolic process // inferred from electronic annotation /// 0006633 // fatty acid biosynthetic process // inferred from electronic annotation /// 0008610 // lipid biosynthetic process // inferred from electronic annotation /// 0055114 // oxidation-reduction process // inferred from electronic annotation	0005783 // endoplasmic reticulum // inferred from direct assay /// 0005783 // endoplasmic reticulum // inferred from electronic annotation /// 0005789 // endoplasmic reticulum membrane // inferred from electronic annotation /// 0016020 // membrane // inferred from electronic annotation /// 0016021 // integral to membrane // inferred from electronic annotation	0004768 // stearoyl-CoA 9-desaturase activity // inferred from electronic annotation /// 0004768 // stearoyl-CoA 9-desaturase activity // traceable author statement /// 0005506 // iron ion binding // inferred from electronic annotation /// 0016491 // oxidoreductase activity // inferred from electronic annotation /// 0016717 // oxidoreductase activity, acting on paired donors, with oxidation of a …	chr10:102106273-102124581 (+) // 91.04 // q24.31	NA	2012-10-29	This probe set was annotated using the Matching Probes based pipeline to a Entrez Gene identifier using 7 transcripts. // true // Matching Probes // A	NA	AB032261(10),AF097514(11),AF109362(11),ENST00000370355(11),ENST00000537595(11),NM_005063(11)	Hs.558396	chr10q24.31	102124581	chr10	91.04	102106273	+	EC:1.14.19.1	ENSG00000099194 /// ENSG00000256545	NA	uncharacterized LOC100652751 /// uncharacterized LOC100653313 /// stearoyl-CoA desaturase (delta-9-desaturase)	Human Genome PrimeView Array	NA	GO:0006629|GO:0006633|GO:0008610|GO:0055114|GO:0005783|GO:0005783|GO:0005789|GO:0016020|GO:0016021|GO:0004768|GO:0004768|GO:0005506|GO:0016491|GO:0016717	IPR005804 // Fatty acid desaturase, type 1 // 3.4E-15	NA	604031	Fatty_Acid_Synthesis // GenMAPP	NA	NP_005054	NM_005063 /// XR_132792 /// XR_132948	BM563260	NA	GenBank	Consensus sequence	NA	Homo sapiens	O00767 /// Q59GX7	gb:BM563260 /DB_XREF=gi:18810030 /DB_XREF=AGENCOURT_6589655 /CLONE=IMAGE:5441566 /TID=Hs.558396.1 /CNT=2858 /FEA=FLmRNA /TIER=Stack /STK=9 /LL=6319 /UG_GENE=SCD /UG=Hs.558396 /UG_TITLE=Stearoyl-CoA desaturase (delta-9-desaturase) /FL=gb:AF109362.1 gb:NM_005063.4 gb:BC005807.2 gb:BC062303.1 gb:AF097514.1 gb:AB032261.1 /REP_ORG=H. sapiens	NA
11755613_a_at	0.00228344	0.143499	3.57264	3.66196	3.9316	6.08104	6.89183	6.50789	FERMT1	55612	0007155 // cell adhesion // inferred from direct assay /// 0007155 // cell adhesion // inferred from electronic annotation /// 0043616 // keratinocyte proliferation // inferred from direct assay /// 0051546 // keratinocyte migration // inferred from direct assay /// 0090162 // establishment of epithelial cell polarity // inferred from direct assay	0005737 // cytoplasm // inferred from electronic annotation /// 0005829 // cytosol // inferred from direct assay /// 0005856 // cytoskeleton // inferred from electronic annotation /// 0005886 // plasma membrane // inferred from electronic annotation /// 0005925 // focal adhesion // inferred from electronic annotation /// 0016020 // membrane // inferred from electronic annotation /// 0030054 // ce…	0005543 // phospholipid binding // inferred from electronic annotation	chr20:6055711-6074819 (-) // 99.33 // p12.3	NA	2012-10-29	This probe set was annotated using the Genome Target Overlap based pipeline to a Entrez Gene identifier using 12 transcripts. // false // Genome Target Overlap // B	NA	AB105105,AF443278,AK225216,AY137240,BC035882,BC040545,ENST00000217289,ENST00000339538,ENST00000468424,ENST00000478194,ENST00000536936,NM_017671	Hs.472054	chr20p12.3	6074819	chr20	99.33	6055711	-	NA	ENSG00000101311	NA	fermitin family member 1	Human Genome PrimeView Array	NA	GO:0007155|GO:0007155|GO:0043616|GO:0051546|GO:0090162|GO:0005737|GO:0005829|GO:0005856|GO:0005886|GO:0005925|GO:0016020|GO:0030054|GO:0030054|GO:0031941|GO:0032587|GO:0042995|GO:0005543	IPR001849 // Pleckstrin homology domain // 1.7E-9 /// IPR018979 // FERM, N-terminal // 9.1E-9 /// IPR018979 // FERM, N-terminal // 6.2E-9 /// IPR019748 // FERM central domain // 1.2E-44 /// IPR019748 // FERM central domain // 1.4E-28 /// IPR019748 // FERM central domain // 2.2E-45	NA	173650 /// 607900	NA	NA	NP_060141	NM_017671	AK225216.1	NA	GenBank	Consensus sequence	NA	Homo sapiens	B2RAX1 /// F8W9F0 /// G3V1L6 /// Q49AC8 /// Q54A15 /// Q5JWV4 /// Q9BQL6	gb:AK225216.1 /DB_XREF=gi:110623592 /TID=Hs.472054.5 /CNT=3 /FEA=mRNA /TIER=ConsEnd /STK=0 /LL=55612 /UG_GENE=FERMT1 /UG=Hs.472054 /UG_TITLE=Fermitin family homolog 1 (Drosophila) /DEF=Homo sapiens mRNA for Unc-112 related protein 1 variant, clone: COL05655. /REP_ORG=H. sapiens	NA
11715568_a_at	0.000318988	0.144514	7.21242	7.51136	7.66045	10.2224	10.1656	10.3939	CD9	100652804 /// 100653288 /// 928	0002576 // platelet degranulation // traceable author statement /// 0006928 // cellular component movement // inferred from direct assay /// 0007155 // cell adhesion // inferred from direct assay /// 0007155 // cell adhesion // inferred from electronic annotation /// 0007338 // single fertilization // inferred from electronic annotation /// 0007342 // fusion of sperm to egg plasma membrane // inf…	0005886 // plasma membrane // traceable author statement /// 0005886 // plasma membrane // non-traceable author statement /// 0005887 // integral to plasma membrane // non-traceable author statement /// 0005887 // integral to plasma membrane // traceable author statement /// 0009897 // external side of plasma membrane // inferred from electronic annotation /// 0009986 // cell surface // inferred …	0005178 // integrin binding // inferred from electronic annotation /// 0005515 // protein binding // inferred from physical interaction	chr12:6308872-6347425 (+) // 82.73 // p13.31	NA	2012-10-29	This probe set was annotated using the Matching Probes based pipeline to a Entrez Gene identifier using 32 transcripts. // true // Matching Probes // A	NA	AB079244(11),AK298431(11),AY423720(11),AY966455(11),BC011988(11),L34068(11),M38690(11),GENSCAN00000000109(11),ENST00000382518(11),ENST00000382519(11),ENST00000009180(11),ENST00000382515(11),ENST00000481267(11),ENST00000540891(11),ENST00000425469(11),ENST00000543424(11),NM_001769(11)	Hs.114286	chr12p13.3	6347425	chr12	82.73	6308872	+	NA	ENSG00000010278	NA	CD9 molecule /// uncharacterized LOC100652804 /// uncharacterized LOC100653288	Human Genome PrimeView Array	NA	GO:0002576|GO:0006928|GO:0007155|GO:0007155|GO:0007338|GO:0007342|GO:0007342|GO:0007420|GO:0007596|GO:0008285|GO:0009414|GO:0014003|GO:0030168|GO:0030168|GO:0030913|GO:0030913|GO:0005886|GO:0005886|GO:0005887|GO:0005887|GO:0009897|GO:0009986|GO:0016020|GO:0016021|GO:0016324|GO:0031092|GO:0005178|GO:0005515	IPR018499 // Tetraspanin/Peripherin // 1.7E-53 /// IPR018499 // Tetraspanin/Peripherin // 2.0E-24 /// IPR018499 // Tetraspanin/Peripherin // 3.1E-19 /// IPR018499 // Tetraspanin/Peripherin // 1.4E-38 /// IPR018499 // Tetraspanin/Peripherin // 7.6E-39 /// IPR018499 // Tetraspanin/Peripherin // 5.2E-29	NA	143030	NA	NA	NP_001760	NM_001769 /// XR_132586 /// XR_132983	NM_001769.2	NA	GenBank	Consensus sequence	NA	Homo sapiens	A6NNI4 /// B4DPP0 /// E7ERM7 /// G8JLH6 /// P21926 /// Q56CY1	gb:NM_001769.2 /DB_XREF=gi:21237762 /GEN=CD9 /TID=Hs.114286.1 /CNT=566 /FEA=FLmRNA /TIER=FL+Stack /STK=195 /LL=928 /UG=Hs.114286 /DEF=Homo sapiens CD9 molecule (CD9), mRNA. /PROD=CD9 antigen /FL=gb:L34068.1 gb:NM_001769.2 gb:AB079244.1 gb:M38690.1 gb:AY966455.1 gb:AY423720.1 gb:AK298431.1 gb:BC011988.1 /REP_ORG=H. sapiens	NA
11730349_a_at	3.77737e-05	0.144549	5.09442	4.82124	4.95263	7.60598	7.68878	7.93673	KIAA1609	57707	NA	NA	0005515 // protein binding // inferred from physical interaction	chr16:84509965-84538364 (-) // 82.02 // q24.1	NA	2012-10-29	This probe set was annotated using the Matching Probes based pipeline to a Entrez Gene identifier using 4 transcripts. // false // Matching Probes // A	NA	AB046829(11),BC060844(11),ENST00000343629(10),NM_020947(10)	Hs.288274	chr16q24.1	84538364	chr16	82.02	84509965	-	NA	ENSG00000140950	NA	KIAA1609	Human Genome PrimeView Array	NA	GO:0005515	IPR006571 // TLDc // 7.5E-44	NA	NA	NA	NA	NP_065998	NM_020947	BM975813	NA	GenBank	Consensus sequence	NA	Homo sapiens	A8K5C2 /// B4DM09 /// F5GWS3 /// H3BM75 /// H3BPI4 /// H3BQ13 /// H3BSC4 /// H3BTC5 /// H3BUB0 /// Q6P9B6	gb:BM975813 /DB_XREF=gi:19593404 /DB_XREF=UI-CF-EN1-acv-o-19-0-UI.s1 /CLONE=UI-CF-EN1-acv-o-19-0-UI /TID=Hs.288274.1 /CNT=129 /FEA=FLmRNA /TIER=Stack /STK=6 /LL=57707 /UG_GENE=KIAA1609 /UG=Hs.288274 /UG_TITLE=KIAA1609 /FL=gb:BC060844.1 gb:BC023251.1 gb:NM_020947.3 /REP_ORG=H. sapiens	NA
11723225_a_at	0.00492293	0.14523	8.5261	9.07907	8.92684	11.4732	12.1731	11.0717	CLDN11	5010	0007155 // cell adhesion // inferred from electronic annotation /// 0007283 // spermatogenesis // inferred from electronic annotation /// 0008366 // axon ensheathment // inferred from electronic annotation /// 0016338 // calcium-independent cell-cell adhesion // inferred from sequence or structural similarity	0005886 // plasma membrane // inferred from electronic annotation /// 0005923 // tight junction // inferred from sequence or structural similarity /// 0005923 // tight junction // inferred from electronic annotation /// 0016020 // membrane // inferred from electronic annotation /// 0016021 // integral to membrane // inferred from electronic annotation /// 0030054 // cell junction // inferred from…	0005198 // structural molecule activity // inferred from electronic annotation /// 0042802 // identical protein binding // inferred from sequence or structural similarity	chr3:170136652-170152732 (+) // 84.55 // q26.2	NA	2012-10-29	This probe set was annotated using the Matching Probes based pipeline to a Entrez Gene identifier using 5 transcripts. // false // Matching Probes // A	AF085871 // gb // 9 // Negative Strand Matching Probes	BC013577(11),ENST00000064724(11),ENST00000489485(11),NM_001185056(11),NM_005602(11)	Hs.31595	chr3q26.2-q26.3	170152732	chr3	84.55	170136652	+	NA	ENSG00000013297	NA	claudin 11	Human Genome PrimeView Array	NA	GO:0007155|GO:0007283|GO:0008366|GO:0016338|GO:0005886|GO:0005923|GO:0005923|GO:0016020|GO:0016021|GO:0030054|GO:0005198|GO:0042802	IPR004031 // PMP-22/EMP/MP20/Claudin // 4.9E-25	NA	601326	NA	NA	NP_001171985 /// NP_005593	NM_001185056 /// NM_005602	BC013577.1	NA	GenBank	Consensus sequence	NA	Homo sapiens	B4DFG7 /// B4DFI2 /// O75508	gb:BC013577.1 /DB_XREF=gi:15488893 /GEN=CLDN11 /TID=Hs.31595.1 /CNT=169 /FEA=FLmRNA /TIER=FL+Stack /STK=29 /LL=5010 /UG=Hs.31595 /DEF=Homo sapiens claudin 11, mRNA (cDNA clone MGC:9232 IMAGE:3895040), complete cds. /PROD=CLDN11 protein /FL=gb:NM_005602.5 gb:BT019403.1 gb:BT019402.1 gb:BC013577.1 /REP_ORG=H. sapiens	NA
11749335_x_at	0.00254475	0.145462	6.49664	6.9581	6.67688	9.46075	9.00769	9.90621	LIMS2	55679	0034329 // cell junction assembly // traceable author statement	0005634 // nucleus // inferred from electronic annotation /// 0005829 // cytosol // traceable author statement /// 0005886 // plasma membrane // inferred from electronic annotation /// 0005925 // focal adhesion // inferred from electronic annotation /// 0016020 // membrane // inferred from electronic annotation /// 0030054 // cell junction // inferred from electronic annotation	0008270 // zinc ion binding // inferred from electronic annotation /// 0046872 // metal ion binding // inferred from electronic annotation	chr2:128396002-128397978 (-) // 83.95 // q14.3	NA	2012-10-29	This probe set was annotated using the Matching Probes based pipeline to a Entrez Gene identifier using 38 transcripts. // false // Matching Probes // A	ENST00000410038 // ensembl // 8 // Cross Hyb Matching Probes	AF520987(11),AF527764(11),AF527765(11),AF527766(11),AF527767(11),AF527768(11),AF527769(11),AF527770(11),AK055363(11),AK091652(11),AK093692(11),AK094954(10),AK095790(11),AK123014(11),BC001370(11),BC065816(11),ENST00000324938(11),ENST00000342067(11),ENST00000355119(11),ENST00000409286(11),ENST00000409455(11),ENST00000409754(11),ENST00000409808(11),ENST00000410011(11),ENST00000410109(11),ENST0000042…	Hs.469881	chr2q14.3	128397978	chr2	83.95	128396002	-	NA	ENSG00000072163	NA	LIM and senescent cell antigen-like domains 2	Human Genome PrimeView Array	NA	GO:0034329|GO:0005634|GO:0005829|GO:0005886|GO:0005925|GO:0016020|GO:0030054|GO:0008270|GO:0046872	IPR001781 // Zinc finger, LIM-type // 3.3E-10 /// IPR001781 // Zinc finger, LIM-type // 2.5E-15 /// IPR001781 // Zinc finger, LIM-type // 7.0E-12 /// IPR001781 // Zinc finger, LIM-type // 5.1E-19 /// IPR001781 // Zinc finger, LIM-type // 3.2E-15 /// IPR001781 // Zinc finger, LIM-type // 1.2E-18 /// IPR001781 // Zinc finger, LIM-type // 1.5E-15 /// IPR001781 // Zinc finger, LIM-type // 7.5E-14 ///…	NA	607908	NA	NA	NP_001129509 /// NP_001154875 /// NP_001154876 /// NP_001243471 /// NP_060450	NM_001136037 /// NM_001161403 /// NM_001161404 /// NM_001256542 /// NM_017980 /// NR_027823	BC001370.2	NA	GenBank	Consensus sequence	NA	Homo sapiens	A0PJ44 /// B3KNZ3 /// B4DMV1 /// C9JHB2 /// E7ENJ8 /// F5H6E6 /// F8WEF3 /// H0Y592 /// Q7Z4I2 /// Q7Z4I3 /// Q7Z4I4 /// Q7Z4I5 /// Q7Z4I7 /// Q9BV95 /// Q9H058 /// Q9NWG2	gb:BC001370.2 /DB_XREF=gi:33989049 /GEN=LIMS2 /TID=Hs.469881.10 /CNT=4 /FEA=FLmRNA /TIER=FL /STK=1 /LL=55679 /UG=Hs.469881 /DEF=Homo sapiens LIM and senescent cell antigen-like domains 2, mRNA (cDNA clone IMAGE:3051392), complete cds. /PROD=LIMS2 protein /FL=gb:BC001370.2 /REP_ORG=H. sapiens	NA
11718140_a_at	0.000333906	0.145506	7.95704	7.63708	7.36845	10.2078	10.528	10.6002	EMP3	2014	0008285 // negative regulation of cell proliferation // traceable author statement /// 0016049 // cell growth // inferred from electronic annotation	0016020 // membrane // inferred from electronic annotation /// 0016021 // integral to membrane // inferred from electronic annotation	NA	chr19:48828622-48833798 (+) // 64.21 // q13.33	NA	2012-10-29	This probe set was annotated using the Matching Probes based pipeline to a Entrez Gene identifier using 8 transcripts. // false // Matching Probes // A	NA	BC009718(10),BT007124(10),CR456871(11),CR541955(11),ENST00000270221(11),NM_001425(11),U52101(11),U87947(11)	Hs.9999	chr19q13.3	48833798	chr19	64.21	48828622	+	NA	ENSG00000142227	NA	epithelial membrane protein 3	Human Genome PrimeView Array	NA	GO:0008285|GO:0016049|GO:0016020|GO:0016021	IPR004031 // PMP-22/EMP/MP20/Claudin // 1.1E-51	NA	602335	NA	NA	NP_001416	NM_001425	NM_001425.2	NA	GenBank	Consensus sequence	NA	Homo sapiens	P54852 /// Q6IBD3	gb:NM_001425.2 /DB_XREF=gi:168693626 /GEN=EMP3 /TID=Hs.9999.1 /CNT=131 /FEA=FLmRNA /TIER=FL+Stack /STK=67 /LL=2014 /UG=Hs.9999 /DEF=Homo sapiens epithelial membrane protein 3 (EMP3), mRNA. /PROD=epithelial membrane protein 3 /FL=gb:CR541955.1 gb:NM_001425.2 gb:BC009718.1 gb:CR456871.1 gb:U52101.1 gb:U87947.1 gb:BT007124.1 /REP_ORG=H. sapiens	NA
11728404_at	0.00625202	0.145813	5.40374	6.15259	5.24337	7.99408	9.09708	7.879	SHCBP1	79801	NA	NA	0042169 // SH2 domain binding // inferred from electronic annotation	chr16:46614466-46655538 (-) // 89.68 // q11.2	NA	2012-10-29	This probe set was annotated using the Matching Probes based pipeline to a Entrez Gene identifier using 3 transcripts. // false // Matching Probes // A	NA	BC030699(11),ENST00000303383(11),NM_024745(11)	Hs.123253	chr16q11.2	46655538	chr16	89.68	46614466	-	NA	ENSG00000171241	NA	SHC SH2-domain binding protein 1	Human Genome PrimeView Array	NA	GO:0042169	NA	NA	611027	NA	NA	NP_079021	NM_024745	NM_024745.4	NA	GenBank	Consensus sequence	NA	Homo sapiens	A8K7Z9 /// B2RDX0 /// I3L3Z1 /// Q8NEM2	gb:NM_024745.4 /DB_XREF=gi:190358503 /GEN=SHCBP1 /TID=Hs.123253.1 /CNT=81 /FEA=FLmRNA /TIER=FL+Stack /STK=13 /LL=79801 /UG=Hs.123253 /DEF=Homo sapiens SHC SH2-domain binding protein 1 (SHCBP1), mRNA. /PROD=SHC SH2-domain binding protein 1 /FL=gb:NM_024745.4 gb:BC030699.1 gb:AK292164.1 /REP_ORG=H. sapiens	NA
11758601_s_at	0.00706383	0.146477	7.1272	6.89208	7.33146	10.2724	9.20291	10.0206	WNT2	7472	0001938 // positive regulation of endothelial cell proliferation // inferred from electronic annotation /// 0002053 // positive regulation of mesenchymal cell proliferation // not recorded /// 0002053 // positive regulation of mesenchymal cell proliferation // inferred from electronic annotation /// 0002088 // lens development in camera-type eye // inferred from sequence or structural similarity …	0005576 // extracellular region // non-traceable author statement /// 0005576 // extracellular region // inferred from electronic annotation /// 0005578 // proteinaceous extracellular matrix // inferred from electronic annotation /// 0005615 // extracellular space // not recorded /// 0005737 // cytoplasm // inferred from direct assay /// 0005737 // cytoplasm // inferred from electronic annotation…	0005102 // receptor binding // inferred from electronic annotation /// 0005109 // frizzled binding // inferred from physical interaction /// 0005110 // frizzled-2 binding // not recorded /// 0005125 // cytokine activity // inferred from direct assay /// 0048018 // receptor agonist activity // inferred by curator	chr7:116916687-116917067 (-) // 98.45 // q31.2	NA	2012-10-29	This probe set was annotated using the Matching Probes based pipeline to a Entrez Gene identifier using 3 transcripts. // false // Matching Probes // A	NA	ENST00000265441(11),NM_003391(11),NR_024047(11)	Hs.604058	chr7q31.2	116917067	chr7	98.45	116916687	-	NA	ENSG00000105989	NA	wingless-type MMTV integration site family member 2	Human Genome PrimeView Array	NA	GO:0001938|GO:0002053|GO:0002053|GO:0002088|GO:0007165|GO:0007267|GO:0007275|GO:0008284|GO:0009950|GO:0016055|GO:0016055|GO:0030182|GO:0030324|GO:0045944|GO:0045944|GO:0048146|GO:0051091|GO:0055009|GO:0055009|GO:0060045|GO:0060045|GO:0060070|GO:0060070|GO:0060317|GO:0060317|GO:0060492|GO:0060492|GO:0060501|GO:0060501|GO:0060716|GO:0060716|GO:0061072|GO:0061180|GO:0071300|GO:0071560|GO:0090263|GO:…	IPR005817 // Wnt // 3.5E-125	NA	147870	Wnt_signaling // GenMAPP	NA	NP_003382	NM_003391 /// NR_024047	AI200512	NA	GenBank	Consensus sequence	NA	Homo sapiens	A4D0V1 /// C9JUI2 /// F8WDR1 /// P09544	gb:AI200512 /DB_XREF=gi:3753118 /DB_XREF=qf87b07.x1 /CLONE=IMAGE:1756981 /TID=Hs.604058.1 /CNT=1 /FEA=EST /TIER=ConsEnd /STK=1 /UG=Hs.604058 /UG_TITLE=Transcribed locus /REP_ORG=H. sapiens	NA
11722934_s_at	0.000148814	0.146525	6.30116	6.53786	6.4718	9.04789	9.1245	9.43179	CHML	1122	0006886 // intracellular protein transport // inferred from electronic annotation /// 0007601 // visual perception // traceable author statement /// 0043547 // positive regulation of GTPase activity // inferred from electronic annotation	0005968 // Rab-protein geranylgeranyltransferase complex // inferred from electronic annotation	0004663 // Rab geranylgeranyltransferase activity // inferred from electronic annotation /// 0005096 // GTPase activator activity // inferred from electronic annotation	chr1:241792165-241799496 (-) // 89.4 // q43	NA	2012-10-29	This probe set was annotated using the Matching Probes based pipeline to a Entrez Gene identifier using 2 transcripts. // false // Matching Probes // A	AK226066 // gb // 11 // Negative Strand Matching Probes	ENST00000366553(11),NM_001821(11)	Hs.654545	chr1q42-qter	241799496	chr1	89.4	241792165	-	NA	ENSG00000203668	NA	choroideremia-like (Rab escort protein 2)	Human Genome PrimeView Array	NA	GO:0006886|GO:0007601|GO:0043547|GO:0005968|GO:0004663|GO:0005096	IPR018203 // GDP dissociation inhibitor // 1.5E-21 /// IPR018203 // GDP dissociation inhibitor // 3.3E-74	NA	118825	GPCRDB_Class_A_Rhodopsin-like // GenMAPP	NA	NP_001812	NM_001821	NM_001821.3	NA	GenBank	Consensus sequence	NA	Homo sapiens	P26374	gb:NM_001821.3 /DB_XREF=gi:93141045 /GEN=CHML /TID=Hs.654545.1 /CNT=126 /FEA=FLmRNA /TIER=FL+Stack /STK=31 /LL=1122 /UG=Hs.654545 /DEF=Homo sapiens choroideremia-like (Rab escort protein 2) (CHML), mRNA. /PROD=choroideremia-like Rab escort protein 2 /FL=gb:NM_001821.3 gb:BC117360.1 /REP_ORG=H. sapiens	NA
11715466_at	0.0011304	0.147471	5.32269	4.7447	5.54306	7.74619	7.72403	8.423	ARHGDIB	397	0006928 // cellular component movement // traceable author statement /// 0006955 // immune response // traceable author statement /// 0007162 // negative regulation of cell adhesion // traceable author statement /// 0007264 // small GTPase mediated signal transduction // traceable author statement /// 0007266 // Rho protein signal transduction // traceable author statement /// 0007275 // multicel…	0005737 // cytoplasm // traceable author statement /// 0005737 // cytoplasm // inferred from electronic annotation /// 0005829 // cytosol // traceable author statement /// 0005856 // cytoskeleton // traceable author statement /// 0016023 // cytoplasmic membrane-bounded vesicle // traceable author statement	0005094 // Rho GDP-dissociation inhibitor activity // inferred from electronic annotation /// 0005094 // Rho GDP-dissociation inhibitor activity // traceable author statement /// 0005096 // GTPase activator activity // inferred from electronic annotation	chr12:15094421-15114687 (-) // 67.88 // p12.3	NA	2012-10-29	This probe set was annotated using the Matching Probes based pipeline to a Entrez Gene identifier using 6 transcripts. // false // Matching Probes // A	AF498927 // gb // 2 // Cross Hyb Matching Probes /// AB451315 // gb // 2 // Cross Hyb Matching Probes /// GENSCAN00000031256 // ensembl // 2 // Cross Hyb Matching Probes /// ENST00000539131 // ensembl // 6 // Cross Hyb Matching Probes /// ENST00000541546 // ensembl // 3 // Cross Hyb Matching Probes	BC009200(11),ENST00000228945(11),ENST00000536592(11),ENST00000541644(10),L20688(9),NM_001175(11)	Hs.504877	chr12p12.3	15114687	chr12	67.88	15094421	-	NA	ENSG00000111348	NA	Rho GDP dissociation inhibitor (GDI) beta	Human Genome PrimeView Array	NA	GO:0006928|GO:0006955|GO:0007162|GO:0007264|GO:0007266|GO:0007275|GO:0030036|GO:0043547|GO:0051056|GO:0005737|GO:0005737|GO:0005829|GO:0005856|GO:0016023|GO:0005094|GO:0005094|GO:0005096	IPR000406 // RHO protein GDP dissociation inhibitor // 3.8E-93 /// IPR000406 // RHO protein GDP dissociation inhibitor // 6.1E-91	NA	602843	G13_Signaling_Pathway // GenMAPP	NA	NP_001166	NM_001175	NM_001175.4	NA	GenBank	Consensus sequence	NA	Homo sapiens	B2R4F3 /// H0YGX7 /// P52566	gb:NM_001175.4 /DB_XREF=gi:56676392 /GEN=ARHGDIB /TID=Hs.504877.1 /CNT=1051 /FEA=FLmRNA /TIER=FL+Stack /STK=236 /LL=397 /UG=Hs.504877 /DEF=Homo sapiens Rho GDP dissociation inhibitor (GDI) beta (ARHGDIB), mRNA. /PROD=Rho GDP dissociation inhibitor (GDI) beta /FL=gb:L20688.1 gb:AF498927.1 gb:BC009200.2 gb:NM_001175.4 gb:AB451315.1 /REP_ORG=H. sapiens	NA
11715763_a_at	0.00411754	0.14819	5.56827	5.50682	5.64492	8.31221	8.64326	7.94828	PODXL	5420	0007155 // cell adhesion // inferred from electronic annotation /// 0007162 // negative regulation of cell adhesion // inferred from sequence or structural similarity /// 0007162 // negative regulation of cell adhesion // inferred from electronic annotation /// 0016477 // cell migration // inferred from sequence or structural similarity /// 0016477 // cell migration // inferred from electronic an…	0001726 // ruffle // inferred from direct assay /// 0001726 // ruffle // inferred from electronic annotation /// 0005730 // nucleolus // inferred from direct assay /// 0005737 // cytoplasm // inferred from direct assay /// 0005813 // centrosome // inferred from direct assay /// 0005886 // plasma membrane // inferred from direct assay /// 0005886 // plasma membrane // inferred from electronic anno…	NA	chr7:131185029-131241374 (-) // 90.28 // q32.3	NA	2012-10-29	This probe set was annotated using the Matching Probes based pipeline to a Entrez Gene identifier using 8 transcripts. // false // Matching Probes // A	NA	BC042466(11),BX641124(11),ENST00000446198(11),ENST00000537928(11),ENST00000541194(11),NM_001018111(11),NM_005397(11),U97519(11)	Hs.690098	chr7q32-q33	131241374	chr7	90.28	131185029	-	NA	ENSG00000128567	NA	podocalyxin-like	Human Genome PrimeView Array	NA	GO:0007155|GO:0007162|GO:0007162|GO:0016477|GO:0016477|GO:0022408|GO:0022408|GO:0030335|GO:0032534|GO:0032534|GO:0033634|GO:0050900|GO:0072015|GO:0072175|GO:0001726|GO:0001726|GO:0005730|GO:0005737|GO:0005813|GO:0005886|GO:0005886|GO:0005887|GO:0005902|GO:0015629|GO:0016020|GO:0016021|GO:0016324|GO:0016324|GO:0030027|GO:0030027|GO:0030175|GO:0030175|GO:0031528|GO:0031528|GO:0036057|GO:0042995|GO:…	IPR013836 // CD34/Podocalyxin // 2.1E-82 /// IPR013836 // CD34/Podocalyxin // 6.7E-80	NA	602632	NA	NA	NP_001018121 /// NP_005388	NM_001018111 /// NM_005397	NM_001018111.2	NA	GenBank	Consensus sequence	NA	Homo sapiens	B7ZKQ8 /// F5GWY5 /// F5H7A2 /// G3V0E6 /// O00592 /// Q96N83	gb:NM_001018111.2 /DB_XREF=gi:144094253 /GEN=PODXL /TID=Hs.690098.1 /CNT=407 /FEA=FLmRNA /TIER=FL+Stack /STK=152 /LL=5420 /UG=Hs.690098 /DEF=Homo sapiens podocalyxin-like (PODXL), transcript variant 1, mRNA. /PROD=podocalyxin-like isoform 1 precursor /FL=gb:BC143318.1 gb:NM_001018111.2 /REP_ORG=H. sapiens	NA
11727643_s_at	0.00742011	0.148546	5.99084	5.26657	6.03793	8.60269	8.51474	8.55103	TRERF1	55809	0006351 // transcription, DNA-dependent // inferred from electronic annotation /// 0006355 // regulation of transcription, DNA-dependent // inferred from electronic annotation /// 0006694 // steroid biosynthetic process // non-traceable author statement /// 0006707 // cholesterol catabolic process // non-traceable author statement /// 0007275 // multicellular organismal development // non-traceab…	0005622 // intracellular // inferred from electronic annotation /// 0005634 // nucleus // inferred from direct assay /// 0005634 // nucleus // inferred from electronic annotation	0001104 // RNA polymerase II transcription cofactor activity // non-traceable author statement /// 0003676 // nucleic acid binding // inferred from electronic annotation /// 0003677 // DNA binding // inferred from electronic annotation /// 0003700 // sequence-specific DNA binding transcription factor activity // inferred from direct assay /// 0008134 // transcription factor binding // inferred fr…	chr6:42192668-42419865 (-) // 92.84 // p21.1	NA	2012-10-29	This probe set was annotated using the Matching Probes based pipeline to a Entrez Gene identifier using 5 transcripts. // false // Matching Probes // A	NA	AM404182(11),ENST00000372917(11),ENST00000372922(11),ENST00000541110(11),NM_033502(11)	Hs.485392	chr6p21.1-p12.1	42419865	chr6	92.84	42192668	-	NA	ENSG00000124496	NA	transcriptional regulating factor 1	Human Genome PrimeView Array	NA	GO:0006351|GO:0006355|GO:0006694|GO:0006707|GO:0007275|GO:0042592|GO:0045893|GO:0046885|GO:0005622|GO:0005634|GO:0005634|GO:0001104|GO:0003676|GO:0003677|GO:0003700|GO:0008134|GO:0008270|GO:0008301|GO:0030374|GO:0046872	IPR000949 // ELM2 domain // 4.1E-18 /// IPR000949 // ELM2 domain // 4.2E-18 /// IPR000949 // ELM2 domain // 1.9E-18	NA	610322	NA	NA	NP_277037	NM_018415 /// NM_033501 /// NM_033502	AF111801.1	NA	GenBank	Consensus sequence	NA	Homo sapiens	B3KXK2 /// Q05GC8 /// Q8WYI6 /// Q96PN7	gb:AF111801.1 /DB_XREF=gi:17432226 /GEN=MST020 /TID=Hs.485392.1 /CNT=100 /FEA=FLmRNA /TIER=FL+Stack /STK=8 /LL=55809 /UG=Hs.485392 /DEF=Homo sapiens MSTP020 (MST020) mRNA, complete cds. /PROD=MSTP020 /FL=gb:AF297872.1 gb:NM_033502.2 gb:AF111801.1 /REP_ORG=H. sapiens	NA
11727968_at	0.00485375	0.148546	4.02344	3.55724	3.99185	6.1885	7.1676	6.30604	ESCO2	157570	0006275 // regulation of DNA replication // inferred from mutant phenotype /// 0007049 // cell cycle // inferred from electronic annotation /// 0034421 // post-translational protein acetylation // inferred from mutant phenotype	0000785 // chromatin // inferred from direct assay /// 0005634 // nucleus // inferred from electronic annotation /// 0005694 // chromosome // inferred from electronic annotation	0016740 // transferase activity // inferred from electronic annotation /// 0016746 // transferase activity, transferring acyl groups // inferred from electronic annotation /// 0046872 // metal ion binding // inferred from electronic annotation	chr8:27631902-27662802 (+) // 84.48 // p21.1	NA	2012-10-29	This probe set was annotated using the Matching Probes based pipeline to a Entrez Gene identifier using 4 transcripts. // false // Matching Probes // A	NA	AL832666(10),AY882862(11),ENST00000305188(11),NM_001017420(11)	Hs.99480	chr8p21.1	27662802	chr8	84.48	27631902	+	EC:2.3.1.-	ENSG00000171320	NA	establishment of cohesion 1 homolog 2 (S. cerevisiae)	Human Genome PrimeView Array	NA	GO:0006275|GO:0007049|GO:0034421|GO:0000785|GO:0005634|GO:0005694|GO:0016740|GO:0016746|GO:0046872	NA	NA	268300 /// 269000 /// 609353	NA	NA	NP_001017420	NM_001017420	NM_001017420.2	NA	GenBank	Consensus sequence	NA	Homo sapiens	E5RFE4 /// E5RFP7 /// E5RIE3 /// H0YB88 /// Q49AP4 /// Q56NI9	gb:NM_001017420.2 /DB_XREF=gi:63252914 /GEN=ESCO2 /TID=Hs.99480.1 /CNT=92 /FEA=FLmRNA /TIER=FL+Stack /STK=14 /LL=157570 /UG=Hs.99480 /DEF=Homo sapiens establishment of cohesion 1 homolog 2 (S. cerevisiae) (ESCO2), mRNA. /PROD=establishment of cohesion 1 homolog 2 /FL=gb:AY882862.1 gb:NM_001017420.2 /REP_ORG=H. sapiens	NA
11758208_s_at	0.00317112	0.148957	7.1123	6.96668	7.70502	10.6003	9.60339	9.7127	KLF2	10365	0000902 // cell morphogenesis // inferred from electronic annotation /// 0001701 // in utero embryonic development // inferred from electronic annotation /// 0006351 // transcription, DNA-dependent // inferred from electronic annotation /// 0006355 // regulation of transcription, DNA-dependent // inferred from electronic annotation /// 0032715 // negative regulation of interleukin-6 production //…	0005622 // intracellular // inferred from electronic annotation /// 0005634 // nucleus // non-traceable author statement /// 0005634 // nucleus // inferred from electronic annotation	0003676 // nucleic acid binding // inferred from electronic annotation /// 0003677 // DNA binding // inferred from electronic annotation /// 0003700 // sequence-specific DNA binding transcription factor activity // non-traceable author statement /// 0003700 // sequence-specific DNA binding transcription factor activity // inferred from electronic annotation /// 0008270 // zinc ion binding // infe…	chr19:16437895-16438341 (+) // 92.18 // p13.11	NA	2012-10-29	This probe set was annotated using the Matching Probes based pipeline to a Entrez Gene identifier using 6 transcripts. // false // Matching Probes // A	NA	AF134053(9),AF205849(11),AK225820(11),BC071983(11),ENST00000248071(11),NM_016270(11)	Hs.107740	chr19p13.11	16438341	chr19	92.18	16437895	+	NA	ENSG00000127528	NA	Kruppel-like factor 2 (lung)	Human Genome PrimeView Array	NA	GO:0000902|GO:0001701|GO:0006351|GO:0006355|GO:0032715|GO:0034101|GO:0034616|GO:0035264|GO:0043249|GO:0045893|GO:0045893|GO:0045944|GO:0045944|GO:0051247|GO:0070301|GO:0071347|GO:0071356|GO:0005622|GO:0005634|GO:0005634|GO:0003676|GO:0003677|GO:0003700|GO:0003700|GO:0008270|GO:0043565|GO:0046872	IPR007087 // Zinc finger, C2H2 // 3.7E-10	NA	602016	NA	NA	NP_057354	NM_016270	BE967504	NA	GenBank	Consensus sequence	NA	Homo sapiens	Q8IUN4 /// Q9Y5W3	gb:BE967504 /DB_XREF=gi:10578209 /DB_XREF=601649007F1 /CLONE=IMAGE:3933096 /TID=Hs.107740.1 /CNT=19 /FEA=EST /TIER=ConsEnd /STK=0 /UG=Hs.107740 /UG_TITLE=Transcribed locus /REP_ORG=H. sapiens	NA
11724481_a_at	1.79206e-05	0.150931	8.70427	8.56255	8.84868	11.5344	11.2873	11.4806	NREP	9315	0017015 // regulation of transforming growth factor beta receptor signaling pathway // inferred from electronic annotation /// 0031103 // axon regeneration // inferred from electronic annotation /// 0045664 // regulation of neuron differentiation // inferred from electronic annotation	0005634 // nucleus // inferred from electronic annotation /// 0005737 // cytoplasm // inferred from direct assay /// 0005737 // cytoplasm // inferred from electronic annotation	NA	chr5:111065001-111092919 (-) // 95.07 // q22.1	NA	2012-10-29	This probe set was annotated using the Matching Probes based pipeline to a Entrez Gene identifier using 21 transcripts. // false // Matching Probes // A	NA	AF119859(11),BC011050(11),BC019068(11),BC072013(11),BC072443(11),ENST00000257435(11),ENST00000379671(11),ENST00000446294(11),ENST00000447165(11),NM_001142474(11),NM_001142475(11),NM_001142476(11),NM_001142477(11),NM_001142478(11),NM_001142479(11),NM_001142480(11),NM_001142481(11),NM_001142482(11),NM_001142483(11),NM_004772(11),U30521(11)	Hs.36053	chr5q22.1	111092919	chr5	95.07	111065001	-	NA	ENSG00000134986	NA	neuronal regeneration related protein homolog (rat)	Human Genome PrimeView Array	NA	GO:0017015|GO:0031103|GO:0045664|GO:0005634|GO:0005737|GO:0005737	IPR024417 // Neuronal protein 3.1 // 8.0E-47	NA	607332	NA	NA	NP_001135946 /// NP_001135947 /// NP_001135948 /// NP_001135949 /// NP_001135950 /// NP_001135951 /// NP_001135952 /// NP_001135953 /// NP_001135954 /// NP_001135955 /// NP_004763	NM_001142474 /// NM_001142475 /// NM_001142476 /// NM_001142477 /// NM_001142478 /// NM_001142479 /// NM_001142480 /// NM_001142481 /// NM_001142482 /// NM_001142483 /// NM_004772	NM_004772.2	NA	GenBank	Consensus sequence	NA	Homo sapiens	D6R982 /// D6R9Y7 /// D6REJ5 /// D6RIC9 /// Q16612 /// Q9P187	gb:NM_004772.2 /DB_XREF=gi:215599617 /GEN=C5orf13 /TID=Hs.36053.1 /CNT=188 /FEA=FLmRNA /TIER=FL+Stack /STK=24 /LL=9315 /UG=Hs.36053 /DEF=Homo sapiens chromosome 5 open reading frame 13 (C5orf13), transcript variant 1, mRNA. /PROD=neuronal protein 3.1 isoform a /FL=gb:NM_004772.2 gb:U36189.1 gb:BC072013.1 gb:U30521.1 gb:BC072443.1 /REP_ORG=H. sapiens	NA
11751110_a_at	0.000294472	0.153199	4.20368	4.22496	3.80048	6.70309	6.52931	7.09517	FBXL2	25827	0006464 // cellular protein modification process // traceable author statement /// 0006508 // proteolysis // traceable author statement /// 0016567 // protein ubiquitination // traceable author statement /// 0044419 // interspecies interaction between organisms // inferred from electronic annotation	0005737 // cytoplasm // traceable author statement /// 0016020 // membrane // inferred from direct assay /// 0016020 // membrane // inferred from electronic annotation	0004842 // ubiquitin-protein ligase activity // traceable author statement /// 0005515 // protein binding // inferred from physical interaction	chr3:33318942-33427515 (+) // 100.0 // p22.3	NA	2012-10-29	This probe set was annotated using the Matching Probes based pipeline to a Entrez Gene identifier using 14 transcripts. // false // Matching Probes // A	AK297534 // gb // 3 // Cross Hyb Matching Probes /// ENST00000421391 // ensembl // 5 // Cross Hyb Matching Probes	AF176518(11),AK096492(11),AK303764(11),BC031556(11),ENST00000283627(11),ENST00000422741(11),ENST00000432809(11),ENST00000451636(9),ENST00000464990(11),ENST00000484457(11),ENST00000538181(11),ENST00000538892(11),NM_001171713(11),NM_012157(11)	Hs.475872	chr3p22.3	33427515	chr3	100	33318942	+	NA	ENSG00000153558	NA	F-box and leucine-rich repeat protein 2	Human Genome PrimeView Array	NA	GO:0006464|GO:0006508|GO:0016567|GO:0044419|GO:0005737|GO:0016020|GO:0016020|GO:0004842|GO:0005515	IPR001611 // Leucine-rich repeat // 9.1E-5 /// IPR001611 // Leucine-rich repeat // 7.2E-5 /// IPR001611 // Leucine-rich repeat // 3.5E-5 /// IPR001810 // F-box domain, cyclin-like // 6.6E-11 /// IPR001810 // F-box domain, cyclin-like // 5.2E-11	NA	605652	NA	NA	NP_001165184 /// NP_036289	NM_001171713 /// NM_012157	AK303764.1	NA	GenBank	Consensus sequence	NA	Homo sapiens	B3KM70 /// B4DQV0 /// B4DSB7 /// B4DY12 /// B4E1B8 /// E9PD06 /// F8WB01 /// F8WBS9 /// F8WBW7 /// F8WC58 /// F8WCQ8 /// F8WE99 /// Q9UKC9	gb:AK303764.1 /DB_XREF=gi:194383517 /TID=Hs.475872.6 /CNT=2 /FEA=FLmRNA /TIER=FL /STK=1 /LL=25827 /UG_GENE=FBXL2 /UG=Hs.475872 /UG_TITLE=F-box and leucine-rich repeat protein 2 /DEF=Homo sapiens cDNA FLJ60212 complete cds, highly similar to F-boxLRR-repeat protein 2. /FL=gb:AK303764.1 /REP_ORG=H. sapiens	NA
11720704_s_at	0.0054362	0.153882	6.77456	6.45266	5.61404	9.25816	8.28078	9.40006	TPD52L1	7164	0000086 // G2/M transition of mitotic cell cycle // inferred from direct assay /// 0006309 // apoptotic DNA fragmentation // inferred from direct assay /// 0006917 // induction of apoptosis // inferred from direct assay /// 0006919 // activation of cysteine-type endopeptidase activity involved in apoptotic process // inferred from direct assay /// 0043406 // positive regulation of MAP kinase acti…	0005737 // cytoplasm // inferred from direct assay /// 0048471 // perinuclear region of cytoplasm // inferred from direct assay	0005515 // protein binding // inferred from physical interaction /// 0008656 // cysteine-type endopeptidase activator activity involved in apoptotic process // inferred from direct assay /// 0042802 // identical protein binding // inferred from physical interaction /// 0042803 // protein homodimerization activity // inferred from direct assay /// 0046982 // protein heterodimerization activity // …	chr6:125474964-125584643 (+) // 97.05 // q22.31	NA	2012-10-29	This probe set was annotated using the Matching Probes based pipeline to a Entrez Gene identifier using 18 transcripts. // false // Matching Probes // A	AK291872 // gb // 8 // Cross Hyb Matching Probes /// ENST00000527711 // ensembl // 1 // Cross Hyb Matching Probes /// ENST00000530868 // ensembl // 3 // Cross Hyb Matching Probes	AF004427(11),AK090516(11),AK291866(11),AK291887(11),BC002375(11),ENST00000304877(11),ENST00000368388(11),ENST00000368402(11),ENST00000392482(11),ENST00000392484(11),ENST00000534000(11),ENST00000571678(11),NM_001003395(11),NM_001003396(11),NM_001003397(11),NM_003287(11),U44427(11),U44429(11)	Hs.591347	chr6q22-q23	125584643	chr6	97.05	125474964	+	NA	ENSG00000111907	NA	tumor protein D52-like 1	Human Genome PrimeView Array	NA	GO:0000086|GO:0006309|GO:0006917|GO:0006919|GO:0043406|GO:0046330|GO:0005737|GO:0048471|GO:0005515|GO:0008656|GO:0042802|GO:0042803|GO:0046982	IPR007327 // Tumour protein D52 // 5.3E-76 /// IPR007327 // Tumour protein D52 // 5.3E-76 /// IPR007327 // Tumour protein D52 // 1.3E-54 /// IPR007327 // Tumour protein D52 // 1.0E-54 /// IPR007327 // Tumour protein D52 // 2.6E-49	NA	604069	NA	NA	NP_001003395 /// NP_001003396 /// NP_001003397 /// NP_003278	NM_001003395 /// NM_001003396 /// NM_001003397 /// NM_003287	NM_001003395.1	NA	GenBank	Consensus sequence	NA	Homo sapiens	E9PNK6 /// E9PNQ9 /// E9PPQ1 /// F6V707 /// H9KV92 /// Q15730 /// Q16890	gb:NM_001003395.1 /DB_XREF=gi:51173743 /GEN=TPD52L1 /TID=Hs.591347.1 /CNT=80 /FEA=FLmRNA /TIER=FL+Stack /STK=43 /LL=7164 /UG=Hs.591347 /DEF=Homo sapiens tumor protein D52-like 1 (TPD52L1), transcript variant 2, mRNA. /PROD=tumor protein D52-like 1 isoform 2 /FL=gb:NM_001003395.1 /REP_ORG=H. sapiens	NA
11719692_a_at	0.00235396	0.153944	4.41911	4.31271	3.80734	6.95503	6.96876	6.77706	RARRES3	5920	0006644 // phospholipid metabolic process // inferred from direct assay /// 0008285 // negative regulation of cell proliferation // traceable author statement /// 0016042 // lipid catabolic process // inferred from electronic annotation	NA	0004623 // phospholipase A2 activity // inferred from direct assay /// 0016787 // hydrolase activity // inferred from electronic annotation	chr11:63304270-63313988 (+) // 96.38 // q12.3	NA	2012-10-29	This probe set was annotated using the Matching Probes based pipeline to a Entrez Gene identifier using 12 transcripts. // false // Matching Probes // A	AF277625 // gb // 1 // Cross Hyb Matching Probes	AB030815(11),AB453252(11),AF060228(11),AF092922(11),AK293357(11),BC009678(11),ENST00000255688(11),ENST00000354445(11),ENST00000439013(11),ENST00000537871(11),ENST00000544107(11),NM_004585(11)	Hs.17466	chr11q23	63313988	chr11	96.38	63304270	+	NA	ENSG00000133321	NA	retinoic acid receptor responder (tazarotene induced) 3	Human Genome PrimeView Array	NA	GO:0006644|GO:0008285|GO:0016042|GO:0004623|GO:0016787	IPR007053 // LRAT-like domain // 3.2E-30 /// IPR007053 // LRAT-like domain // 7.9E-31	NA	605092	NA	NA	NP_004576	NM_004585	NM_004585.3	NA	GenBank	Consensus sequence	NA	Homo sapiens	A6NG31 /// Q9UL19	gb:NM_004585.3 /DB_XREF=gi:149588790 /GEN=RARRES3 /TID=Hs.17466.1 /CNT=120 /FEA=FLmRNA /TIER=FL+Stack /STK=50 /LL=5920 /UG=Hs.17466 /DEF=Homo sapiens retinoic acid receptor responder (tazarotene induced) 3 (RARRES3), mRNA. /PROD=retinoic acid receptor responder (tazaroteneinduced) 3 /FL=gb:AF060228.1 gb:BC009678.1 gb:AB030815.1 gb:AB453252.1 gb:AF092922.1 gb:NM_004585.3 /REP_ORG=H. sapiens	NA
11721838_a_at	5.20639e-05	0.154483	8.07537	8.43414	8.17267	10.7432	10.9715	11.0572	GLIPR1	11010	0044255 // cellular lipid metabolic process // traceable author statement /// 0044281 // small molecule metabolic process // traceable author statement	0005576 // extracellular region // inferred from electronic annotation /// 0005886 // plasma membrane // traceable author statement /// 0016020 // membrane // inferred from electronic annotation /// 0016021 // integral to membrane // inferred from electronic annotation	NA	chr12:75874459-75895715 (+) // 91.08 // q21.2	NA	2012-10-29	This probe set was annotated using the Matching Probes based pipeline to a Entrez Gene identifier using 5 transcripts. // false // Matching Probes // A	BC033887 // gb // 11 // Negative Strand Matching Probes /// ENST00000229214 // ensembl // 11 // Negative Strand Matching Probes /// NM_007043 // refseq // 11 // Negative Strand Matching Probes	AK304847(11),ENST00000266659(11),ENST00000536703(11),NM_006851(11),U16307(10)	Hs.205558	chr12q21.2	75895715	chr12	91.08	75874459	+	NA	ENSG00000139278	NA	GLI pathogenesis-related 1	Human Genome PrimeView Array	NA	GO:0044255|GO:0044281|GO:0005576|GO:0005886|GO:0016020|GO:0016021	IPR014044 // CAP domain // 5.2E-34 /// IPR014044 // CAP domain // 2.1E-24	NA	602692	NA	NA	NP_006842	NM_006851	U16307.3	NA	GenBank	Consensus sequence	NA	Homo sapiens	B4E3S5 /// F6VVE8 /// P48060	gb:U16307.3 /DB_XREF=gi:24270815 /GEN=GliPR /TID=Hs.205558.1 /CNT=229 /FEA=FLmRNA /TIER=FL /STK=5 /LL=11010 /UG=Hs.205558 /DEF=Homo sapiens glioma pathogenesis-related protein (GliPR) mRNA, complete cds. /PROD=glioma pathogenesis-related protein /FL=gb:NM_006851.2 gb:BC012510.1 gb:AF400440.1 gb:U16307.3 /REP_ORG=H. sapiens	NA
11717551_a_at	0.000286601	0.154674	8.35441	7.9645	8.47238	11.2769	10.838	10.7443	LOXL1	4016	0018277 // protein deamination // traceable author statement /// 0055114 // oxidation-reduction process // traceable author statement /// 0055114 // oxidation-reduction process // inferred from electronic annotation	0005576 // extracellular region // traceable author statement /// 0005576 // extracellular region // inferred from electronic annotation /// 0005615 // extracellular space // inferred from electronic annotation /// 0031012 // extracellular matrix // inferred from direct assay /// 0031012 // extracellular matrix // inferred from electronic annotation	0005507 // copper ion binding // inferred from electronic annotation /// 0016491 // oxidoreductase activity // inferred from electronic annotation /// 0016641 // oxidoreductase activity, acting on the CH-NH2 group of donors, oxygen as acceptor // inferred from electronic annotation /// 0046872 // metal ion binding // inferred from electronic annotation	chr15:74218510-74244477 (+) // 95.99 // q24.1	NA	2012-10-29	This probe set was annotated using the Matching Probes based pipeline to a Entrez Gene identifier using 10 transcripts. // false // Matching Probes // A	ENST00000567675 // ensembl // 5 // Cross Hyb Matching Probes	AK303982(11),BC015090(11),BC068542(11),ENST00000261921(11),ENST00000395162(11),ENST00000562548(10),ENST00000566011(11),ENST00000566530(9),L21186(11),NM_005576(11)	Hs.65436	chr15q22	74244477	chr15	95.99	74218510	+	EC:1.4.3.13	ENSG00000129038	NA	lysyl oxidase-like 1	Human Genome PrimeView Array	NA	GO:0018277|GO:0055114|GO:0055114|GO:0005576|GO:0005576|GO:0005615|GO:0031012|GO:0031012|GO:0005507|GO:0016491|GO:0016641|GO:0046872	IPR001695 // Lysyl oxidase // 1.5E-123 /// IPR001695 // Lysyl oxidase // 8.0E-124	NA	153456 /// 177650	NA	NA	NP_005567	NM_005576	NM_005576.2	NA	GenBank	Consensus sequence	NA	Homo sapiens	B4E1T8 /// H3BUV8 /// Q08397	gb:NM_005576.2 /DB_XREF=gi:67782345 /GEN=LOXL1 /TID=Hs.65436.1 /CNT=200 /FEA=FLmRNA /TIER=FL+Stack /STK=76 /LL=4016 /UG=Hs.65436 /DEF=Homo sapiens lysyl oxidase-like 1 (LOXL1), mRNA. /PROD=lysyl oxidase-like 1 preproprotein /FL=gb:NM_005576.2 gb:BC068542.1 gb:BC015090.2 gb:L21186.1 /REP_ORG=H. sapiens	NA
11741555_s_at	3.08755e-05	0.157283	8.73661	9.03781	8.9133	11.5964	11.6626	11.4413	LIPA	100507575 /// 3988	0000902 // cell morphogenesis // inferred from electronic annotation /// 0001816 // cytokine production // inferred from electronic annotation /// 0006629 // lipid metabolic process // inferred from electronic annotation /// 0006631 // fatty acid metabolic process // inferred from electronic annotation /// 0006954 // inflammatory response // inferred from electronic annotation /// 0008283 // cell…	0005764 // lysosome // inferred from electronic annotation /// 0005764 // lysosome // traceable author statement	0004771 // sterol esterase activity // inferred from direct assay /// 0004771 // sterol esterase activity // inferred from electronic annotation /// 0016298 // lipase activity // inferred from direct assay /// 0016298 // lipase activity // inferred from electronic annotation /// 0016787 // hydrolase activity // inferred from electronic annotation /// 0016788 // hydrolase activity, acting on ester…	chr10:90973327-91011660 (-) // 97.23 // q23.31	NA	2012-10-29	This probe set was annotated using the Matching Probes based pipeline to a Entrez Gene identifier using 22 transcripts. // true // Matching Probes // A	NA	AK091558(11),AK125193(10),AK290241(10),BC012287(11),M74775(11),U08464(11),ENST00000336233(11),ENST00000371837(11),ENST00000371829(11),ENST00000354621(11),ENST00000425287(11),ENST00000541980(11),ENST00000456827(11),NM_001127605(11),NM_000235(11)	Hs.643030	chr10q23.2-q23.3	91011660	chr10	97.23	90973327	-	EC:3.1.1.13	ENSG00000107798	NA	lipase A, lysosomal acid, cholesterol esterase /// uncharacterized LOC100507575	Human Genome PrimeView Array	NA	GO:0000902|GO:0001816|GO:0006629|GO:0006631|GO:0006954|GO:0008283|GO:0016042|GO:0016125|GO:0030324|GO:0048771|GO:0048873|GO:0005764|GO:0005764|GO:0004771|GO:0004771|GO:0016298|GO:0016298|GO:0016787|GO:0016788	IPR000073 // Alpha/beta hydrolase fold-1 // 2.4E-36 /// IPR000073 // Alpha/beta hydrolase fold-1 // 1.5E-36 /// IPR000073 // Alpha/beta hydrolase fold-1 // 1.7E-36 /// IPR000073 // Alpha/beta hydrolase fold-1 // 2.7E-34 /// IPR006693 // Partial AB-hydrolase lipase domain // 1.0E-28 /// IPR006693 // Partial AB-hydrolase lipase domain // 9.0E-11 /// IPR006693 // Partial AB-hydrolase lipase domain /…	NA	278000 /// 613497	NA	NA	NP_000226 /// NP_001121077	NM_000235 /// NM_001127605 /// XR_110434 /// XR_132944	NM_001127605.1	NA	GenBank	Consensus sequence	NA	Homo sapiens	A8K2H6 /// B3KRG8 /// B3KU19 /// B4DE67 /// B4DLN4 /// E7EUT7 /// F5H6K2 /// F8W911 /// P38571 /// Q5T073 /// Q5T770 /// Q6ZUY8	gb:NM_001127605.1 /DB_XREF=gi:189083850 /GEN=LIPA /TID=Hs.643030.2 /CNT=7 /FEA=FLmRNA /TIER=FL /STK=1 /LL=3988 /UG=Hs.643030 /DEF=Homo sapiens lipase A, lysosomal acid, cholesterol esterase (LIPA), transcript variant 1, mRNA. /PROD=lipase A precursor /FL=gb:NM_001127605.1 /REP_ORG=H. sapiens	NA
11758075_s_at	0.00389729	0.157314	4.69879	4.85264	4.69168	7.54032	7.64483	6.98571	SLC18B1	116843	0006810 // transport // inferred from electronic annotation /// 0055085 // transmembrane transport // inferred from electronic annotation	0016020 // membrane // inferred from electronic annotation /// 0016021 // integral to membrane // inferred from electronic annotation	NA	chr6:133090516-133091064 (-) // 99.27 // q23.2	NA	2012-10-29	This probe set was annotated using the Matching Probes based pipeline to a Entrez Gene identifier using 4 transcripts. // false // Matching Probes // A	NA	AJ420537(11),ENST00000275227(11),ENST00000367919(11),NM_052831(11)	Hs.706683	chr6q22.3-q23.3	133091064	chr6	99.27	133090516	-	NA	ENSG00000146409	NA	solute carrier family 18, subfamily B, member 1	Human Genome PrimeView Array	NA	GO:0006810|GO:0055085|GO:0016020|GO:0016021	IPR011701 // Major facilitator superfamily // 9.7E-40 /// IPR011701 // Major facilitator superfamily // 1.3E-25	NA	613361	NA	NA	NP_439896	NM_052831	DB314649	NA	GenBank	Consensus sequence	NA	Homo sapiens	B7Z1S5 /// Q5TBJ2 /// Q6NT16	gb:DB314649 /DB_XREF=gi:83219523 /DB_XREF=DB314649 /CLONE=D3OST2003095 /TID=Hs.706683.1 /CNT=2 /FEA=EST /TIER=ConsEnd /STK=2 /UG=Hs.706683 /UG_TITLE=Transcribed locus /REP_ORG=H. sapiens	NA
11724646_at	0.0051633	0.158036	4.92508	4.35751	5.18309	7.45887	7.445	7.65577	VANGL1	81839	0007275 // multicellular organismal development // inferred from electronic annotation	0016020 // membrane // inferred from electronic annotation /// 0016021 // integral to membrane // inferred from electronic annotation	0005515 // protein binding // inferred from physical interaction	chr1:116184554-116240842 (+) // 97.62 // p13.1	NA	2012-10-29	This probe set was annotated using the Matching Probes based pipeline to a Entrez Gene identifier using 11 transcripts. // false // Matching Probes // A	NA	AB057596(11),AB075805(11),AF481859(11),BC065272(11),ENST00000310260(11),ENST00000355485(11),ENST00000369509(11),ENST00000369510(11),NM_001172411(11),NM_001172412(11),NM_138959(11)	Hs.515130	chr1p13.1	116240842	chr1	97.62	116184554	+	NA	ENSG00000173218	NA	vang-like 1 (van gogh, Drosophila)	Human Genome PrimeView Array	NA	GO:0007275|GO:0016020|GO:0016021|GO:0005515	IPR009539 // Strabismus // 1.5E-259 /// IPR009539 // Strabismus // 4.7E-261	NA	182940 /// 600145 /// 610132	NA	NA	NP_001165882 /// NP_001165883 /// NP_620409	NM_001172411 /// NM_001172412 /// NM_138959	BC065272.1	NA	GenBank	Consensus sequence	NA	Homo sapiens	Q8TAA9 /// Q96J52	gb:BC065272.1 /DB_XREF=gi:40807121 /GEN=VANGL1 /TID=Hs.515130.1 /CNT=185 /FEA=FLmRNA /TIER=FL+Stack /STK=24 /LL=81839 /UG=Hs.515130 /DEF=Homo sapiens vang-like 1 (van gogh, Drosophila), mRNA (cDNA clone MGC:70584 IMAGE:6165098), complete cds. /PROD=vang-like 1 (van gogh, Drosophila) /FL=gb:AB057596.1 gb:AB075805.1 gb:NM_138959.2 gb:BC065272.1 gb:BC000907.2 gb:AF481859.1 /REP_ORG=H. sapiens	NA
11715503_a_at	3.03902e-05	0.158383	8.71286	8.53267	8.45166	11.2176	11.0668	11.3834	LASP1	3927	0006810 // transport // inferred from electronic annotation /// 0006811 // ion transport // inferred from sequence or structural similarity /// 0006811 // ion transport // inferred from electronic annotation /// 0034220 // ion transmembrane transport // inferred from sequence or structural similarity /// 0034220 // ion transmembrane transport // inferred from electronic annotation	0005737 // cytoplasm // inferred from electronic annotation /// 0005856 // cytoskeleton // inferred from electronic annotation /// 0005925 // focal adhesion // inferred from electronic annotation /// 0005938 // cell cortex // inferred from electronic annotation /// 0030864 // cortical actin cytoskeleton // inferred from sequence or structural similarity /// 0030864 // cortical actin cytoskeleton …	0003779 // actin binding // inferred from electronic annotation /// 0005070 // SH3/SH2 adaptor activity // traceable author statement /// 0005515 // protein binding // inferred from physical interaction /// 0008270 // zinc ion binding // inferred from electronic annotation /// 0015075 // ion transmembrane transporter activity // inferred from sequence or structural similarity /// 0015075 // ion t…	chr17:37026111-37078023 (+) // 83.34 // q12	NA	2012-10-29	This probe set was annotated using the Matching Probes based pipeline to a Entrez Gene identifier using 5 transcripts. // false // Matching Probes // A	NA	BC007560(11),BC012460(11),ENST00000318008(11),ENST00000435347(11),NM_006148(11)	Hs.548018	chr17q11-q21.3	37078023	chr17	83.34	37026111	+	NA	ENSG00000002834	NA	LIM and SH3 protein 1	Human Genome PrimeView Array	NA	GO:0006810|GO:0006811|GO:0006811|GO:0034220|GO:0034220|GO:0005737|GO:0005856|GO:0005925|GO:0005938|GO:0030864|GO:0030864|GO:0003779|GO:0005070|GO:0005515|GO:0008270|GO:0015075|GO:0015075|GO:0046872|GO:0051015	IPR000900 // Nebulin 35 residue motif // 1.4E-12 /// IPR000900 // Nebulin 35 residue motif // 7.6E-13 /// IPR001452 // Src homology-3 domain // 9.3E-16 /// IPR001781 // Zinc finger, LIM-type // 1.1E-16 /// IPR011511 // Variant SH3 // 4.6E-11	NA	602920	NA	NA	NP_006139	NM_006148	NM_006148.2	NA	GenBank	Consensus sequence	NA	Homo sapiens	A8K1D2 /// B4DGQ0 /// B4DIC4 /// B4DJI4 /// C9J9W2 /// Q14847 /// Q6UXQ0	gb:NM_006148.2 /DB_XREF=gi:219803666 /GEN=LASP1 /TID=Hs.548018.1 /CNT=1492 /FEA=FLmRNA /TIER=FL+Stack /STK=215 /LL=100130146 /UG=Hs.548018 /DEF=Homo sapiens LIM and SH3 protein 1 (LASP1), mRNA. /PROD=LIM and SH3 protein 1 /FL=gb:AK295522.1 gb:NM_006148.2 gb:AK289847.1 gb:AK294704.1 /REP_ORG=H. sapiens	NA
11726104_a_at	0.000160314	0.15845	5.56238	5.59742	5.7156	8.36356	8.38074	8.09145	PPP2R3A	5523	0006470 // protein dephosphorylation // inferred from sequence or structural similarity	0000159 // protein phosphatase type 2A complex // inferred from direct assay /// 0000159 // protein phosphatase type 2A complex // inferred from sequence or structural similarity	0005509 // calcium ion binding // inferred from electronic annotation /// 0005515 // protein binding // inferred from physical interaction /// 0008601 // protein phosphatase type 2A regulator activity // traceable author statement	chr3:135684525-135866736 (+) // 93.45 // q22.2	NA	2012-10-29	This probe set was annotated using the Matching Probes based pipeline to a Entrez Gene identifier using 5 transcripts. // false // Matching Probes // A	NA	AL389975(11),ENST00000264977(11),NM_001190447(11),NM_002718(11),NM_181897(11)	Hs.518155	chr3q22.1	135866736	chr3	93.45	135684525	+	EC:3.1.3.16	ENSG00000073711	NA	protein phosphatase 2, regulatory subunit B'', alpha	Human Genome PrimeView Array	NA	GO:0006470|GO:0000159|GO:0000159|GO:0005509|GO:0005515|GO:0008601	NA	NA	604944	Glycogen_Metabolism // GenMAPP	NA	NP_001177376 /// NP_002709 /// NP_871626	NM_001190447 /// NM_002718 /// NM_181897	NM_002718.3	NA	GenBank	Consensus sequence	NA	Homo sapiens	A0JLT3 /// A0PJH4 /// B2RAL3 /// B4DNU1 /// B4DS28 /// F6URX5 /// H7C1M1 /// Q06190 /// Q6P0N9	gb:NM_002718.3 /DB_XREF=gi:32967594 /GEN=PPP2R3A /TID=Hs.518155.1 /CNT=160 /FEA=FLmRNA /TIER=FL+Stack /STK=19 /LL=5523 /UG=Hs.518155 /DEF=Homo sapiens protein phosphatase 2 (formerly 2A), regulatory subunit B, alpha (PPP2R3A), transcript variant 1, mRNA. /PROD=protein phosphatase 2, regulatory subunit B,alpha isoform 1 /FL=gb:AK293012.1 gb:NM_002718.3 gb:L07590.1 gb:BC065531.1 /REP_ORG=H. sapiens	NA
11754357_a_at	0.000308072	0.15877	8.17014	8.02096	8.06634	10.8986	10.5471	10.7593	FLNB	2317	0007016 // cytoskeletal anchoring at plasma membrane // traceable author statement /// 0007165 // signal transduction // traceable author statement /// 0007275 // multicellular organismal development // inferred from electronic annotation /// 0007517 // muscle organ development // inferred from electronic annotation /// 0019221 // cytokine-mediated signaling pathway // traceable author statement …	0005634 // nucleus // inferred from direct assay /// 0005737 // cytoplasm // inferred from direct assay /// 0005737 // cytoplasm // inferred from electronic annotation /// 0005829 // cytosol // traceable author statement /// 0005856 // cytoskeleton // inferred from electronic annotation /// 0005886 // plasma membrane // inferred from direct assay /// 0005938 // cell cortex // inferred from electr…	0003779 // actin binding // non-traceable author statement /// 0003779 // actin binding // inferred from electronic annotation /// 0005515 // protein binding // inferred from physical interaction /// 0042802 // identical protein binding // inferred from physical interaction	chr3:58117030-58157978 (+) // 98.85 // p14.3	NA	2012-10-29	This probe set was annotated using the Matching Probes based pipeline to a Entrez Gene identifier using 18 transcripts. // false // Matching Probes // A	NA	AB191258(11),AB371581(11),AF042166(10),AF043045(11),AL833551(9),BX641085(11),ENST00000295956(11),ENST00000348383(11),ENST00000357272(11),ENST00000358537(11),ENST00000419752(11),ENST00000429972(11),ENST00000481470(11),M62994(9),NM_001164317(11),NM_001164318(11),NM_001164319(11),NM_001457(11)	Hs.476448	chr3p14.3	58157978	chr3	98.85	58117030	+	NA	ENSG00000136068	NA	filamin B, beta	Human Genome PrimeView Array	NA	GO:0007016|GO:0007165|GO:0007275|GO:0007517|GO:0019221|GO:0030036|GO:0030154|GO:0005634|GO:0005737|GO:0005737|GO:0005829|GO:0005856|GO:0005886|GO:0005938|GO:0015629|GO:0016021|GO:0030018|GO:0003779|GO:0003779|GO:0005515|GO:0042802	IPR001715 // Calponin homology domain // 1.4E-19 /// IPR001715 // Calponin homology domain // 1.7E-19 /// IPR001715 // Calponin homology domain // 8.9E-20 /// IPR001715 // Calponin homology domain // 1.1E-19 /// IPR001715 // Calponin homology domain // 2.7E-8 /// IPR017868 // Filamin/ABP280 repeat-like // 1.3E-18 /// IPR017868 // Filamin/ABP280 repeat-like // 3.9E-22 /// IPR017868 // Filamin/ABP2…	NA	108720 /// 108721 /// 112310 /// 150250 /// 272460 /// 603381	NA	NA	NP_001157789 /// NP_001157790 /// NP_001157791 /// NP_001448	NM_001164317 /// NM_001164318 /// NM_001164319 /// NM_001457	BU682813	NA	GenBank	Consensus sequence	NA	Homo sapiens	E7EN95 /// H7C5L4 /// O75369 /// Q68CT4 /// Q8WXT3	gb:BU682813 /DB_XREF=gi:23534083 /DB_XREF=UI-CF-EC1-aci-j-21-0-UI.s1 /CLONE=UI-CF-EC1-aci-j-21-0-UI /TID=Hs.476448.4 /CNT=45 /FEA=mRNA /TIER=Stack /STK=30 /LL=2317 /UG_GENE=FLNB /UG=Hs.476448 /UG_TITLE=Filamin B, beta (actin binding protein 278) /REP_ORG=H. sapiens	NA
11723699_s_at	0.00509613	0.1591	4.28672	4.01273	4.31164	6.63781	7.32841	6.46998	OAS3	4940	0006139 // nucleobase-containing compound metabolic process // traceable author statement /// 0006955 // immune response // inferred from electronic annotation /// 0009615 // response to virus // inferred from direct assay /// 0019221 // cytokine-mediated signaling pathway // traceable author statement /// 0045071 // negative regulation of viral genome replication // inferred from direct assay //…	0005737 // cytoplasm // inferred from direct assay /// 0005792 // microsome // traceable author statement /// 0005829 // cytosol // traceable author statement	0000166 // nucleotide binding // inferred from electronic annotation /// 0001730 // 2'-5'-oligoadenylate synthetase activity // inferred from direct assay /// 0003723 // RNA binding // inferred from electronic annotation /// 0003725 // double-stranded RNA binding // inferred from direct assay /// 0005524 // ATP binding // inferred from direct assay /// 0005524 // ATP binding // inferred from elec…	chr12:113376156-113410718 (+) // 77.06 // q24.13	NA	2012-10-29	This probe set was annotated using the Matching Probes based pipeline to a Entrez Gene identifier using 3 transcripts. // false // Matching Probes // A	NA	AB044545(11),ENST00000228928(11),NM_006187(11)	Hs.528634	chr12q24.2	113410718	chr12	77.06	113376156	+	NA	ENSG00000111331	NA	2'-5'-oligoadenylate synthetase 3, 100kDa	Human Genome PrimeView Array	NA	GO:0006139|GO:0006955|GO:0009615|GO:0019221|GO:0045071|GO:0051607|GO:0060333|GO:0060337|GO:0060700|GO:0005737|GO:0005792|GO:0005829|GO:0000166|GO:0001730|GO:0003723|GO:0003725|GO:0005524|GO:0005524|GO:0016740|GO:0016779|GO:0046872	IPR002934 // Nucleotidyl transferase domain // 1.1E-10 /// IPR018952 // 2'-5'-oligoadenylate synthetase 1, domain 2/C-terminal // 3.5E-79 /// IPR018952 // 2'-5'-oligoadenylate synthetase 1, domain 2/C-terminal // 2.9E-75 /// IPR018952 // 2'-5'-oligoadenylate synthetase 1, domain 2/C-terminal // 8.0E-81	NA	603351	NA	NA	NP_006178	NM_006187	NM_006187.2	NA	GenBank	Consensus sequence	NA	Homo sapiens	A8KA84 /// F5GWB8 /// F8VS35 /// F8VW22 /// F8VWK9 /// H0YHL3 /// Q9Y6K5	gb:NM_006187.2 /DB_XREF=gi:45007006 /GEN=OAS3 /TID=Hs.528634.1 /CNT=278 /FEA=FLmRNA /TIER=FL+Stack /STK=27 /LL=4940 /UG=Hs.528634 /DEF=Homo sapiens 2-5-oligoadenylate synthetase 3, 100kDa (OAS3), mRNA. /PROD=2-5oligoadenylate synthetase 3 /FL=gb:AB044545.1 gb:AF063613.1 gb:NM_006187.2 gb:BC113746.1 gb:AK292949.1 /REP_ORG=H. sapiens	NA
11737791_s_at	0.000686301	0.160211	4.35222	4.7722	4.89611	7.47879	7.33113	7.17497	APOL1	23780 /// 8542	0006629 // lipid metabolic process // non-traceable author statement /// 0006629 // lipid metabolic process // inferred from electronic annotation /// 0006810 // transport // inferred from electronic annotation /// 0006821 // chloride transport // inferred from direct assay /// 0006869 // lipid transport // non-traceable author statement /// 0006869 // lipid transport // inferred from electronic …	0005576 // extracellular region // inferred from electronic annotation /// 0005615 // extracellular space // inferred from direct assay /// 0005737 // cytoplasm // inferred from electronic annotation /// 0005789 // endoplasmic reticulum membrane // non-traceable author statement /// 0031224 // intrinsic to membrane // inferred by curator /// 0034361 // very-low-density lipoprotein particle // inf…	0005102 // receptor binding // non-traceable author statement /// 0005254 // chloride channel activity // inferred from direct assay /// 0005515 // protein binding // inferred from physical interaction /// 0008035 // high-density lipoprotein particle binding // non-traceable author statement /// 0008289 // lipid binding // non-traceable author statement /// 0008289 // lipid binding // inferred fr…	chr22:36622254-36635689 (-) // 74.18 // q12.3	NA	2012-10-29	This probe set was annotated using the Matching Probes based pipeline to a Entrez Gene identifier using 22 transcripts. // true // Matching Probes // A	NA	AF019225(10),AF305224(11),AF305428(11),AF305429(11),AF323540(10),AF324223(11),AF324224(11),BC141823(11),BC142720(11),ENST00000358502(11),ENST00000249066(11),ENST00000397278(11),ENST00000319136(11),ENST00000416338(11),ENST00000422706(11),ENST00000426053(11),NM_003661(11),NM_145343(11),NM_001136540(11),NM_001136541(11),NM_145637(11),NM_030882(11)	Hs.474740	chr22q12 /// chr22q13.1	36635689	chr22	74.18	36622254	-	NA	ENSG00000100342 /// ENSG00000128335	NA	apolipoprotein L, 1 /// apolipoprotein L, 2	Human Genome PrimeView Array	NA	GO:0006629|GO:0006629|GO:0006810|GO:0006821|GO:0006869|GO:0006869|GO:0006953|GO:0007275|GO:0008202|GO:0008203|GO:0008203|GO:0019835|GO:0031640|GO:0042157|GO:0045087|GO:0060135|GO:0005576|GO:0005615|GO:0005737|GO:0005789|GO:0031224|GO:0034361|GO:0034364|GO:0034364|GO:0005102|GO:0005254|GO:0005515|GO:0008035|GO:0008289|GO:0008289|GO:0008289	IPR008405 // Apolipoprotein L // 3.0E-136 /// IPR008405 // Apolipoprotein L // 2.7E-125 /// IPR008405 // Apolipoprotein L // 3.1E-125 /// IPR008405 // Apolipoprotein L // 2.3E-125	NA	181500 /// 603743 /// 607252 /// 612551	NA	NA	NP_001130012 /// NP_001130013 /// NP_003652 /// NP_112092 /// NP_663318 /// NP_663612	NM_001136540 /// NM_001136541 /// NM_003661 /// NM_030882 /// NM_145343 /// NM_145344 /// NM_145637	NM_030882.2	NA	GenBank	Consensus sequence	NA	Homo sapiens	A5PL32 /// B0QYK8 /// B1AH94 /// B1AH95 /// B1AH96 /// B2R9E5 /// B4DNT5 /// B4DU12 /// B4E1N5 /// B4E1T5 /// E9PF24 /// E9PM95 /// F8WB77 /// F8WCH3 /// G8JL88 /// O14791 /// Q1WWL5 /// Q29RW7 /// Q2KHQ6 /// Q9BQE5	gb:NM_030882.2 /DB_XREF=gi:22035654 /GEN=APOL2 /TID=Hs.474740.2 /CNT=41 /FEA=FLmRNA /TIER=FL /STK=2 /LL=23780 /UG=Hs.474740 /DEF=Homo sapiens apolipoprotein L, 2 (APOL2), transcript variant alpha, mRNA. /PROD=apolipoprotein L2 /FL=gb:NM_030882.2 gb:AF324223.1 /REP_ORG=H. sapiens	NA
[truncated: 2,312 more rows]
[truncated: 6 more columns]

## Sheet: b
Probe_Set_ID	pvalues	foldchange	PAP3_AL14_NS	PBP3_AL14_NS	PCP3_AL14_NS	DAAP3_NS	DABP3_NS	DACP3_NS	Gene_Symbol	Entrez_Gene	Gene_Ontology_Biological_Process	Gene_Ontology_Cellular_Component	Gene_Ontology_Molecular_Function	Alignments	AGI	Annotation_Date	Annotation_Description	Annotation_Notes	Annotation_Transcript_Cluster	Archival_UniGene_Cluster	Chromosomal_Location	Chromosome_End_IndexAvadis	Chromosome_NumberAvadis	Chromosome_Percentage_IdentityAvadis	Chromosome_Start_IndexAvadis	Chromosome_StrandAvadis	EC	Ensembl	FlyBase	Gene_Title	GeneChip_Array	Genome_Version	GOAvadis	InterPro	MGI_Name	OMIM	Pathway	QTL	RefSeq_Protein_ID	RefSeq_Transcript_ID	Representative_Public_ID	RGD_Name	Sequence_Source	Sequence_Type	SGD_accession_number	Species_Scientific_Name	SwissProt	Target_Description	Trans_Membrane
[truncated: 1,590 more rows]
[truncated: 6 more columns]

## Sheet: c
Probe_Set_ID	pvalues	foldchange	PAP3_AL14_NS	PBP3_AL14_NS	PCP3_AL14_NS	DAAP3_NS	DABP3_NS	DACP3_NS	Gene_Symbol	Entrez_Gene	Gene_Ontology_Biological_Process	Gene_Ontology_Cellular_Component	Gene_Ontology_Molecular_Function	Alignments	AGI	Annotation_Date	Annotation_Description	Annotation_Notes	Annotation_Transcript_Cluster	Archival_UniGene_Cluster	Chromosomal_Location	Chromosome_End_IndexAvadis	Chromosome_NumberAvadis	Chromosome_Percentage_IdentityAvadis	Chromosome_Start_IndexAvadis	Chromosome_StrandAvadis	EC	Ensembl	FlyBase	Gene_Title	GeneChip_Array	Genome_Version	GOAvadis	InterPro	MGI_Name	OMIM	Pathway	QTL	RefSeq_Protein_ID	RefSeq_Transcript_ID	Representative_Public_ID	RGD_Name	Sequence_Source	Sequence_Type	SGD_accession_number	Species_Scientific_Name	SwissProt	Target_Description	Trans_Membrane
[truncated: 896 more rows]
[truncated: 6 more columns]
