# Supplementary material for: Adipogenic placenta-derived mesenchymal stem cells are not lineage restricted by withdrawing extrinsic factors: developing a novel visual angle in stem cell biology
Source: Cell Death Dis. 2016 Mar 17;7(3):e2141–. doi: 10.1038/cddis.2016.1 (PMC4823931; doi:10.1038/cddis.2016.1)
Supplement: Supplementary Table 3 [file cddis20161x5.xls]

## Sheet: Sheet1
Probe_Set_ID	pvalues	foldchange	DAA2P3_NS	DAAP3_NS	DACP3_NS	PAP6_NS	PBP6_NS	PCP6_NS	Gene_Symbol	Entrez_Gene	Gene_Ontology_Biological_Process	Gene_Ontology_Cellular_Component	Gene_Ontology_Molecular_Function	Alignments	AGI	Annotation_Date	Annotation_Description	Annotation_Notes	Annotation_Transcript_Cluster	Archival_UniGene_Cluster	Chromosomal_Location	Chromosome_End_IndexAvadis	Chromosome_NumberAvadis	Chromosome_Percentage_IdentityAvadis	Chromosome_Start_IndexAvadis	Chromosome_StrandAvadis	EC	Ensembl	FlyBase	Gene_Title	GeneChip_Array	Genome_Version	GOAvadis	InterPro	MGI_Name	OMIM	Pathway	QTL	RefSeq_Protein_ID	RefSeq_Transcript_ID	Representative_Public_ID	RGD_Name	Sequence_Source	Sequence_Type	SGD_accession_number	Species_Scientific_Name	SwissProt	Target_Description	Trans_Membrane
11727601_a_at	0.00768036	10.2636	9.86308	8.85279	10.1882	6.07348	6.61744	6.39098	WFDC1	58189	0001558 // regulation of cell growth // inferred from electronic annotation /// 0010466 // negative regulation of peptidase activity // inferred from electronic annotation /// 0030308 // negative regulation of cell growth // non-traceable author statement /// 0032355 // response to estradiol stimulus // inferred from electronic annotation /// 0042493 // response to drug // inferred from electroni…	0005576 // extracellular region // inferred from electronic annotation /// 0005615 // extracellular space // non-traceable author statement /// 0005615 // extracellular space // inferred from electronic annotation	0004867 // serine-type endopeptidase inhibitor activity // inferred from electronic annotation /// 0030414 // peptidase inhibitor activity // inferred from electronic annotation	chr16:84328320-84363446 (+) // 86.84 // q24.1	NA	41211	This probe set was annotated using the Matching Probes based pipeline to a Entrez Gene identifier using 9 transcripts. // false // Matching Probes // A	NA	AF169631(11),AF302109(11),AL713785(10),BC029159(11),ENST00000219454(11),ENST00000564658(11),ENST00000567056(11),ENST00000568638(11),NM_021197(11)	Hs.36688	chr16q24.3	84363446	chr16	86.84	84328320	+	NA	ENSG00000103175	NA	WAP four-disulfide core domain 1	Human Genome PrimeView Array	NA	GO:0001558|GO:0010466|GO:0030308|GO:0032355|GO:0042493|GO:0050680|GO:0005576|GO:0005615|GO:0005615|GO:0004867|GO:0030414	IPR008197 // Whey acidic protein, 4-disulphide core // 1.9E-10	NA	605322	NA	NA	NP_067020	NM_021197	NM_021197.2	NA	GenBank	Consensus sequence	NA	Homo sapiens	Q9HC57	gb:NM_021197.2 /DB_XREF=gi:18379352 /GEN=WFDC1 /TID=Hs.36688.1 /CNT=39 /FEA=FLmRNA /TIER=FL+Stack /STK=15 /LL=58189 /UG=Hs.36688 /DEF=Homo sapiens WAP four-disulfide core domain 1 (WFDC1), mRNA. /PROD=WAP four-disulfide core domain 1 precursor /FL=gb:NM_021197.2 gb:BC029159.1 gb:AF302109.1 gb:AF169631.1 /REP_ORG=H. sapiens	NA
11727906_at	4.99296e-05	9.15828	8.5608	8.42822	8.78095	5.38755	5.17797	5.60919	MMP10	4319	0006508 // proteolysis // inferred from electronic annotation /// 0006508 // proteolysis // traceable author statement /// 0008152 // metabolic process // inferred from electronic annotation /// 0022617 // extracellular matrix disassembly // traceable author statement /// 0030198 // extracellular matrix organization // traceable author statement /// 0030334 // regulation of cell migration // infe…	0005576 // extracellular region // traceable author statement /// 0005576 // extracellular region // inferred from electronic annotation /// 0005578 // proteinaceous extracellular matrix // inferred from electronic annotation /// 0005578 // proteinaceous extracellular matrix // traceable author statement /// 0005615 // extracellular space // traceable author statement /// 0031012 // extracellular…	0004222 // metalloendopeptidase activity // inferred from electronic annotation /// 0004222 // metalloendopeptidase activity // traceable author statement /// 0005509 // calcium ion binding // inferred from electronic annotation /// 0008233 // peptidase activity // inferred from electronic annotation /// 0008237 // metallopeptidase activity // inferred from electronic annotation /// 0008270 // zi…	chr11:102641232-102651359 (-) // 98.76 // q22.2	NA	41211	This probe set was annotated using the Matching Probes based pipeline to a Entrez Gene identifier using 3 transcripts. // false // Matching Probes // A	BT007442 // gb // 8 // Cross Hyb Matching Probes /// GENSCAN00000003859 // ensembl // 6 // Cross Hyb Matching Probes	BC002591(11),ENST00000279441(11),NM_002425(11)	Hs.2258	chr11q22.3	102651359	chr11	98.76	102641232	-	EC:3.4.24.22	ENSG00000166670	NA	matrix metallopeptidase 10 (stromelysin 2)	Human Genome PrimeView Array	NA	GO:0006508|GO:0006508|GO:0008152|GO:0022617|GO:0030198|GO:0030334|GO:0030574|GO:0005576|GO:0005576|GO:0005578|GO:0005578|GO:0005615|GO:0031012|GO:0004222|GO:0004222|GO:0005509|GO:0008233|GO:0008237|GO:0008270|GO:0008270|GO:0016787|GO:0046872	IPR001818 // Peptidase M10, metallopeptidase // 1.9E-64 /// IPR002477 // Peptidoglycan binding-like // 3.8E-14 /// IPR018487 // Hemopexin/matrixin, repeat // 7.3E-14 /// IPR018487 // Hemopexin/matrixin, repeat // 2.3E-14 /// IPR018487 // Hemopexin/matrixin, repeat // 4.0E-19 /// IPR018487 // Hemopexin/matrixin, repeat // 4.0E-11	NA	185260	Matrix_Metalloproteinases // GenMAPP	NA	NP_002416	NM_002425	NM_002425.1	NA	GenBank	Consensus sequence	NA	Homo sapiens	F5GYX7 /// P09238	gb:NM_002425.1 /DB_XREF=gi:4505204 /GEN=MMP10 /TID=Hs.2258.1 /CNT=76 /FEA=FLmRNA /TIER=FL+Stack /STK=14 /LL=4319 /UG=Hs.2258 /DEF=Homo sapiens matrix metallopeptidase 10 (stromelysin 2) (MMP10), mRNA. /PROD=matrix metalloproteinase 10 preproprotein /FL=gb:NM_002425.1 gb:BT007442.1 gb:BC002591.2 /REP_ORG=H. sapiens	NA
11728806_a_at	0.00100292	4.21709	6.74553	6.80947	7.29979	4.91097	4.58108	5.14506	CADM1	23705	0001889 // liver development // inferred from electronic annotation /// 0001913 // T cell mediated cytotoxicity // inferred from direct assay /// 0006915 // apoptotic process // inferred from electronic annotation /// 0007155 // cell adhesion // inferred from electronic annotation /// 0007156 // homophilic cell adhesion // inferred from sequence or structural similarity /// 0007156 // homophilic …	0005886 // plasma membrane // inferred from direct assay /// 0005886 // plasma membrane // traceable author statement /// 0005886 // plasma membrane // inferred from electronic annotation /// 0005911 // cell-cell junction // inferred from sequence or structural similarity /// 0005911 // cell-cell junction // inferred from electronic annotation /// 0008021 // synaptic vesicle // inferred from elec…	0005102 // receptor binding // inferred from physical interaction /// 0005102 // receptor binding // inferred from sequence or structural similarity /// 0005102 // receptor binding // inferred from electronic annotation /// 0005515 // protein binding // inferred from physical interaction /// 0008022 // protein C-terminus binding // inferred from sequence or structural similarity /// 0008022 // pr…	chr11:115044345-115375241 (-) // 96.37 // q23.3	NA	41211	This probe set was annotated using the Matching Probes based pipeline to a Entrez Gene identifier using 2 transcripts. // false // Matching Probes // A	NA	NM_001098517(11),NM_014333(11)	Hs.370510	chr11q23.2	115375241	chr11	96.37	115044345	-	NA	NA	NA	cell adhesion molecule 1	Human Genome PrimeView Array	NA	GO:0001889|GO:0001913|GO:0006915|GO:0007155|GO:0007156|GO:0007156|GO:0007157|GO:0007157|GO:0007275|GO:0007283|GO:0007416|GO:0007420|GO:0008037|GO:0008037|GO:0008037|GO:0009826|GO:0016338|GO:0030154|GO:0034329|GO:0034332|GO:0042271|GO:0042271|GO:0042271|GO:0045216|GO:0045954|GO:0045954|GO:0045954|GO:0050715|GO:0050798|GO:0051606|GO:0051606|GO:0051606|GO:0005886|GO:0005886|GO:0005886|GO:0005911|GO:…	NA	NA	605686	NA	NA	NP_001091987 /// NP_055148	NM_001098517 /// NM_014333	NM_014333.3	NA	GenBank	Consensus sequence	NA	Homo sapiens	A0A4Z1 /// A4FVB5 /// F5H0H5 /// F5H0J4 /// F5H0P2 /// F5H125 /// F5H372 /// F5H8J9 /// H0YG94 /// H0YGA7 /// H1ZZV9 /// H1ZZW1 /// H1ZZW2 /// H1ZZW3 /// H1ZZW4 /// H1ZZW5 /// H1ZZW6 /// H3BM05 /// Q6MZK6 /// Q9BY67	gb:NM_014333.3 /DB_XREF=gi:148664189 /GEN=CADM1 /TID=Hs.370510.1 /CNT=59 /FEA=FLmRNA /TIER=FL /STK=1 /LL=23705 /UG=Hs.370510 /DEF=Homo sapiens cell adhesion molecule 1 (CADM1), transcript variant 1, mRNA. /PROD=immunoglobulin superfamily, member 4D isoform 1 /FL=gb:CR457157.1 gb:AF132811.1 gb:NM_014333.3 /REP_ORG=H. sapiens	NA
11756604_a_at	0.00843012	2.69804	6.21974	5.50247	5.79685	4.62444	4.21959	4.44193	PCDHB2	56133	0007155 // cell adhesion // traceable author statement /// 0007155 // cell adhesion // inferred from electronic annotation /// 0007156 // homophilic cell adhesion // inferred from electronic annotation /// 0007268 // synaptic transmission // traceable author statement /// 0007399 // nervous system development // traceable author statement /// 0007416 // synapse assembly // traceable author statem…	0005886 // plasma membrane // inferred from electronic annotation /// 0005887 // integral to plasma membrane // traceable author statement /// 0016020 // membrane // inferred from electronic annotation /// 0016021 // integral to membrane // non-traceable author statement /// 0016021 // integral to membrane // inferred from electronic annotation	0005509 // calcium ion binding // inferred from electronic annotation	chr5:140474190-140476848 (+) // 99.96 // q31.3	NA	41211	This probe set was annotated using the Matching Probes based pipeline to a Entrez Gene identifier using 5 transcripts. // false // Matching Probes // A	NA	AF217756(11),BC098347(11),BC098575(11),ENST00000194155(11),NM_018936(11)	Hs.533023	chr5q31	140476848	chr5	99.96	140474190	+	NA	ENSG00000112852	NA	protocadherin beta 2	Human Genome PrimeView Array	NA	GO:0007155|GO:0007155|GO:0007156|GO:0007268|GO:0007399|GO:0007416|GO:0016339|GO:0005886|GO:0005887|GO:0016020|GO:0016021|GO:0016021|GO:0005509	IPR002126 // Cadherin // 8.9E-15 /// IPR002126 // Cadherin // 5.6E-22 /// IPR002126 // Cadherin // 2.5E-14 /// IPR002126 // Cadherin // 3.6E-19 /// IPR002126 // Cadherin // 7.7E-14 /// IPR013164 // Cadherin, N-terminal // 6.3E-39	NA	606328	NA	NA	NP_061759	NM_018936	BC098138.1	NA	GenBank	Consensus sequence	NA	Homo sapiens	B2RBF7 /// Q4KMG6 /// Q59ER6 /// Q9Y5E7	gb:BC098138.1 /DB_XREF=gi:66990117 /TID=Hs.533023.2 /CNT=7 /FEA=mRNA /TIER=ConsEnd /STK=0 /LL=56133 /UG_GENE=PCDHB2 /UG=Hs.533023 /UG_TITLE=Protocadherin beta 2 /DEF=Homo sapiens cDNA clone IMAGE:40007952, containing frame-shift errors. /REP_ORG=H. sapiens	NA
11733088_at	0.00754729	2.39041	5.74626	6.38449	5.96011	5.05904	4.76997	4.51278	MAF	4094	0000122 // negative regulation of transcription from RNA polymerase II promoter // inferred from electronic annotation /// 0001816 // cytokine production // inferred from electronic annotation /// 0002088 // lens development in camera-type eye // inferred from electronic annotation /// 0006351 // transcription, DNA-dependent // inferred from electronic annotation /// 0006355 // regulation of tran…	0000785 // chromatin // traceable author statement /// 0005634 // nucleus // inferred from electronic annotation /// 0005737 // cytoplasm // inferred from electronic annotation	0003677 // DNA binding // inferred from electronic annotation /// 0003690 // double-stranded DNA binding // inferred from electronic annotation /// 0003700 // sequence-specific DNA binding transcription factor activity // inferred from electronic annotation /// 0042803 // protein homodimerization activity // inferred from electronic annotation /// 0043565 // sequence-specific DNA binding // infer…	chr16:79627687-79634622 (-) // 92.05 // q23.2	NA	41211	This probe set was annotated using the Matching Probes based pipeline to a Entrez Gene identifier using 4 transcripts. // false // Matching Probes // A	NA	AF055376(10),BC081542(11),ENST00000393350(11),NM_001031804(11)	Hs.134859	chr16q22-q23	79634622	chr16	92.05	79627687	-	NA	ENSG00000178573	NA	v-maf musculoaponeurotic fibrosarcoma oncogene homolog (avian)	Human Genome PrimeView Array	NA	GO:0000122|GO:0001816|GO:0002088|GO:0006351|GO:0006355|GO:0006366|GO:0010628|GO:0032330|GO:0045944|GO:0048468|GO:0048839|GO:0070306|GO:0000785|GO:0005634|GO:0005737|GO:0003677|GO:0003690|GO:0003700|GO:0042803|GO:0043565|GO:0046982	IPR004826 // Basic leucine zipper domain, Maf-type // 3.9E-50 /// IPR013592 // Maf transcription factor, N-terminal // 7.5E-25	NA	177075 /// 610202	NA	NA	NP_001026974 /// NP_005351	NM_001031804 /// NM_005360	BI492527	NA	GenBank	Consensus sequence	NA	Homo sapiens	H3BP11 /// O75444 /// Q71A33 /// Q8IX32	gb:BI492527 /DB_XREF=gi:15331871 /DB_XREF=df25d07.w1 /CLONE=IMAGE:2484516 /TID=Hs.134859.1 /CNT=216 /FEA=FLmRNA /TIER=Stack /STK=23 /LL=4094 /UG_GENE=MAF /UG=Hs.134859 /UG_TITLE=V-maf musculoaponeurotic fibrosarcoma oncogene homolog (avian) /FL=gb:AF055376.1 gb:BC081542.1 gb:NM_001031804.2 /REP_ORG=H. sapiens	NA
11724414_a_at	0.00176017	2.33946	5.94493	6.01141	5.64991	4.62728	4.85669	4.43829	ZNF711	7552	0006351 // transcription, DNA-dependent // inferred from electronic annotation /// 0006355 // regulation of transcription, DNA-dependent // inferred from electronic annotation /// 0045893 // positive regulation of transcription, DNA-dependent // inferred from mutant phenotype	0005622 // intracellular // inferred from electronic annotation /// 0005634 // nucleus // inferred from direct assay /// 0005634 // nucleus // inferred from electronic annotation	0003676 // nucleic acid binding // inferred from electronic annotation /// 0003677 // DNA binding // inferred from electronic annotation /// 0005515 // protein binding // inferred from physical interaction /// 0008270 // zinc ion binding // inferred from electronic annotation /// 0043565 // sequence-specific DNA binding // inferred from direct assay /// 0046872 // metal ion binding // inferred fr…	chrX:84498825-84528368 (+) // 97.69 // q21.1	NA	41211	This probe set was annotated using the Matching Probes based pipeline to a Entrez Gene identifier using 6 transcripts. // false // Matching Probes // A	NA	BC067294(11),BX648117(11),ENST00000360700(11),ENST00000373165(11),ENST00000395402(11),NM_021998(11)	Hs.326801	chrXq21.1	84528368	chrX	97.69	84498825	+	NA	ENSG00000147180	NA	zinc finger protein 711	Human Genome PrimeView Array	NA	GO:0006351|GO:0006355|GO:0045893|GO:0005622|GO:0005634|GO:0005634|GO:0003676|GO:0003677|GO:0005515|GO:0008270|GO:0043565|GO:0046872	IPR006794 // Transcriptional activator, Zfx / Zfy domain // 1.1E-98 /// IPR006794 // Transcriptional activator, Zfx / Zfy domain // 1.8E-19 /// IPR006794 // Transcriptional activator, Zfx / Zfy domain // 9.1E-142 /// IPR006794 // Transcriptional activator, Zfx / Zfy domain // 1.1E-152 /// IPR007087 // Zinc finger, C2H2 // 6.1E-8 /// IPR007087 // Zinc finger, C2H2 // 2.3E-9 /// IPR007087 // Zinc f…	NA	300803 /// 314990	NA	NA	NP_068838	NM_021998	NM_021998.4	NA	GenBank	Consensus sequence	NA	Homo sapiens	B4DH67 /// B4DS73 /// F5H896 /// Q6PK66 /// Q9Y462	gb:NM_021998.4 /DB_XREF=gi:95147562 /GEN=ZNF711 /TID=Hs.326801.1 /CNT=99 /FEA=FLmRNA /TIER=FL+Stack /STK=25 /LL=7552 /UG=Hs.326801 /DEF=Homo sapiens zinc finger protein 711 (ZNF711), mRNA. /PROD=zinc finger protein 711 /FL=gb:AK299604.1 gb:BC067294.1 gb:NM_021998.4 /REP_ORG=H. sapiens	NA
11721493_a_at	0.00919609	2.16729	8.72636	8.36254	8.77426	7.85066	7.36008	7.26864	SULF2	55959	0001822 // kidney development // inferred from sequence or structural similarity /// 0001822 // kidney development // inferred from electronic annotation /// 0002063 // chondrocyte development // inferred from electronic annotation /// 0002063 // chondrocyte development // inferred from sequence or structural similarity /// 0003094 // glomerular filtration // inferred from electronic annotation /…	0005615 // extracellular space // non-traceable author statement /// 0005783 // endoplasmic reticulum // inferred from direct assay /// 0005783 // endoplasmic reticulum // inferred from electronic annotation /// 0005794 // Golgi apparatus // inferred from electronic annotation /// 0005795 // Golgi stack // inferred from electronic annotation /// 0005886 // plasma membrane // inferred from electro…	0003824 // catalytic activity // inferred from electronic annotation /// 0004065 // arylsulfatase activity // inferred from direct assay /// 0004065 // arylsulfatase activity // inferred from mutant phenotype /// 0005509 // calcium ion binding // inferred from electronic annotation /// 0008449 // N-acetylglucosamine-6-sulfatase activity // inferred from direct assay /// 0008449 // N-acetylglucosa…	chr20:46285654-46414808 (-) // 98.25 // q13.12	NA	41211	This probe set was annotated using the Matching Probes based pipeline to a Entrez Gene identifier using 16 transcripts. // false // Matching Probes // A	BC110539 // gb // 1 // Cross Hyb Matching Probes	AB033073(11),AK126452(11),AY101176(10),AY358461(11),BC020962(11),BC090952(10),ENST00000359930(11),ENST00000361612(11),ENST00000371978(11),ENST00000467815(11),ENST00000479970(11),ENST00000484875(11),ENST00000495544(11),NM_001161841(11),NM_018837(11),NM_198596(11)	Hs.162016	chr20q12-q13.2	46414808	chr20	98.25	46285654	-	NA	ENSG00000196562	NA	sulfatase 2	Human Genome PrimeView Array	NA	GO:0001822|GO:0001822|GO:0002063|GO:0002063|GO:0003094|GO:0003094|GO:0008152|GO:0010575|GO:0010575|GO:0014846|GO:0014846|GO:0030177|GO:0030201|GO:0030201|GO:0030201|GO:0032836|GO:0032836|GO:0035860|GO:0035860|GO:0040037|GO:0040037|GO:0048706|GO:0048706|GO:0051216|GO:0051216|GO:0060348|GO:0060348|GO:0060384|GO:0060384|GO:0005615|GO:0005783|GO:0005783|GO:0005794|GO:0005795|GO:0005886|GO:0005886|GO:…	IPR000917 // Sulfatase // 6.4E-56 /// IPR000917 // Sulfatase // 6.3E-56 /// IPR000917 // Sulfatase // 6.1E-56 /// IPR024609 // Extracellular sulfatase, C-terminal // 1.9E-47 /// IPR024609 // Extracellular sulfatase, C-terminal // 8.5E-40	NA	610013	NA	NA	NP_001155313 /// NP_061325 /// NP_940998	NM_001161841 /// NM_018837 /// NM_198596	BC020962.1	NA	GenBank	Consensus sequence	NA	Homo sapiens	B1AMP9 /// G3XAE6 /// H0Y872 /// Q5BKT1 /// Q5JYE2 /// Q6DKK3 /// Q8IWU5	gb:BC020962.1 /DB_XREF=gi:18088078 /GEN=SULF2 /TID=Hs.162016.1 /CNT=204 /FEA=FLmRNA /TIER=FL+Stack /STK=38 /LL=55959 /UG=Hs.162016 /DEF=Homo sapiens sulfatase 2, mRNA (cDNA clone IMAGE:3848759), complete cds. /PROD=SULF2 protein /FL=gb:NM_018837.2 gb:BC020962.1 gb:BC110539.1 /REP_ORG=H. sapiens	NA
11755772_a_at	0.00404734	2.05616	8.08034	8.27282	8.0057	7.28948	6.85151	7.0782	FOXO1	2308	0001568 // blood vessel development // not recorded /// 0001568 // blood vessel development // inferred from electronic annotation /// 0001659 // temperature homeostasis // inferred from sequence or structural similarity /// 0001678 // cellular glucose homeostasis // inferred from sequence or structural similarity /// 0006351 // transcription, DNA-dependent // inferred from electronic annotation …	0005634 // nucleus // inferred from direct assay /// 0005634 // nucleus // inferred from electronic annotation /// 0005654 // nucleoplasm // traceable author statement /// 0005667 // transcription factor complex // not recorded /// 0005737 // cytoplasm // inferred from direct assay /// 0005737 // cytoplasm // inferred from electronic annotation /// 0005829 // cytosol // inferred from sequence or …	0003677 // DNA binding // inferred from electronic annotation /// 0003682 // chromatin binding // inferred from sequence or structural similarity /// 0003690 // double-stranded DNA binding // not recorded /// 0003700 // sequence-specific DNA binding transcription factor activity // inferred from electronic annotation /// 0003705 // RNA polymerase II distal enhancer sequence-specific DNA binding t…	chr13:41129896-41241189 (-) // 98.09 // q14.11	NA	41211	This probe set was annotated using the Matching Probes based pipeline to a Entrez Gene identifier using 4 transcripts. // false // Matching Probes // A	NA	AF032885(11),BX648278(11),ENST00000379561(11),NM_002015(11)	Hs.370666	chr13q14.1	41241189	chr13	98.09	41129896	-	NA	ENSG00000150907	NA	forkhead box O1	Human Genome PrimeView Array	NA	GO:0001568|GO:0001568|GO:0001659|GO:0001678|GO:0006351|GO:0006355|GO:0006357|GO:0006473|GO:0006916|GO:0006974|GO:0007173|GO:0007389|GO:0008286|GO:0008286|GO:0008286|GO:0008543|GO:0009267|GO:0009790|GO:0009888|GO:0031018|GO:0032873|GO:0034599|GO:0042127|GO:0042127|GO:0045444|GO:0045599|GO:0045722|GO:0045892|GO:0045893|GO:0045893|GO:0045944|GO:0045944|GO:0048011|GO:0048015|GO:0048513|GO:0051090|GO:…	IPR001766 // Transcription factor, fork head // 2.4E-26	NA	136533 /// 268220	NA	NA	NP_002006	NM_002015	BX648278.1	NA	GenBank	Consensus sequence	NA	Homo sapiens	F8TAD1 /// Q12778	gb:BX648278.1 /DB_XREF=gi:34367437 /TID=Hs.370666.2 /CNT=1 /FEA=mRNA /TIER=ConsEnd /STK=0 /LL=2308 /UG_GENE=FOXO1 /UG=Hs.370666 /UG_TITLE=Forkhead box O1 /DEF=Homo sapiens mRNA; cDNA DKFZp686B20125 (from clone DKFZp686B20125). /REP_ORG=H. sapiens	NA
11761508_at	0.00356557	0.48633	5.99014	6.10559	6.05491	6.95267	7.04418	7.25877	FGF7	2252	0001541 // ovarian follicle development // inferred from electronic annotation /// 0006656 // phosphatidylcholine biosynthetic process // inferred from electronic annotation /// 0007165 // signal transduction // non-traceable author statement /// 0008284 // positive regulation of cell proliferation // inferred from genetic interaction /// 0008284 // positive regulation of cell proliferation // in…	0005576 // extracellular region // traceable author statement /// 0005576 // extracellular region // inferred from electronic annotation /// 0005615 // extracellular space // inferred from electronic annotation /// 0005794 // Golgi apparatus // inferred from electronic annotation	0005111 // type 2 fibroblast growth factor receptor binding // inferred from electronic annotation /// 0008083 // growth factor activity // inferred from electronic annotation /// 0008083 // growth factor activity // traceable author statement /// 0008201 // heparin binding // inferred from electronic annotation /// 0042056 // chemoattractant activity // inferred from direct assay	chr15:49715438-49717708 (+) // 93.41 // q21.2	NA	41211	This probe set was annotated using the Matching Probes based pipeline to a Entrez Gene identifier using 2 transcripts. // false // Matching Probes // A	NA	BC010956(9),ENST00000560270(9)	Hs.567268	chr15q21.2	49717708	chr15	93.41	49715438	+	NA	ENSG00000140285	NA	fibroblast growth factor 7	Human Genome PrimeView Array	NA	GO:0001541|GO:0006656|GO:0007165|GO:0008284|GO:0008284|GO:0008284|GO:0008286|GO:0008543|GO:0008543|GO:0008544|GO:0008654|GO:0009611|GO:0010463|GO:0010838|GO:0030324|GO:0031069|GO:0031532|GO:0034394|GO:0042060|GO:0043129|GO:0050679|GO:0050679|GO:0050731|GO:0050918|GO:0051549|GO:0051781|GO:0060445|GO:0060501|GO:0060665|GO:0061033|GO:0005576|GO:0005576|GO:0005615|GO:0005794|GO:0005111|GO:0008083|GO:…	IPR002348 // Interleukin 1/heparin-binding growth factor // 6.0E-11	NA	148180	NA	NA	NP_002000	NM_002009	BC010956.1	NA	GenBank	Consensus sequence	NA	Homo sapiens	H0YNE7 /// H0YNY5 /// P21781 /// Q6FGV5 /// Q96FG5	gb:BC010956.1 /DB_XREF=gi:15012100 /GEN=FGF7 /TID=Hs.567268.2 /CNT=4 /FEA=FLmRNA /TIER=FL /STK=1 /LL=2252 /UG=Hs.567268 /DEF=Homo sapiens fibroblast growth factor 7 (keratinocyte growth factor), mRNA (cDNA clone MGC:13629 IMAGE:4282925), complete cds. /PROD=FGF7 protein /FL=gb:BC010956.1 /REP_ORG=H. sapiens	NA
[truncated: 6 more columns]
